# Supplementary material for: Evidence for the effects of decommissioning man-made structures on marine ecosystems globally: a systematic map
Source: Environ Evid. 2022 Nov 1;11:35. doi: 10.1186/s13750-022-00285-9 (PMC11378805; doi:10.1186/s13750-022-00285-9)
Supplement: Supplementary file 2 — Additional file 2. List of peer-reviewed literature sources searched, and detail of search strings used. [file 13750_2022_285_MOESM2_ESM.xlsx]

## Sheet: READ ME
Additional File 2.xls: Building and testing the search string against a list of benchmark publications
THIS SPREADSHEET DOCUMENTS THE EVOLUTION OF THE SEARCH STRING USED IN THIS STUDY.
"Evolution of String" tab: Information on relevant dates of the search, specific strings used, boolean operators, # of returned articles, actions performed, and notes are included.
"Final Search String" tab: final agreed search string
"Search String Retrieval Test" tab: comprehensiveness test against the list of benchmark publications
"Marine Qualifiers" tab: possible marie qualifiers and sub-string built-up and tested using them.
"Population terms" tab: possible population terms and sub-string built-up and tested using them.
"Intervention terms" tab: possible intervention terms and sub-string built-up and tested using them.
"Outcome terms" tab: possible outcome terms. We decided to exclude all outcome terms to be more inclusive, as we are interested in any possible ecosystem effects.
"Change terms" tab: possible change terms. We decided to exclude all change terms to be more inclusive.

## Sheet: Evolution of String
Date	Marine Qualifiers (MQ)	AND	Population (P)	AND	Intervention (I)	AND	Outcome (O)	AND	Change String	# of Hits in WOS	Action	Notes
2020-10-21	marine OR offshore OR pelagic OR benthic					NA	NA			474 690	Test MQ terms
2020-10-21	marine OR offshore OR pelagic OR benthic OR oceanic					NA	NA			529 097	Add "oceanic"
2020-10-21	marine OR offshore OR pelagic OR benthic OR oceanic OR sea					NA	NA			915 447	Add "sea"
2020-10-21			ecosystem$ OR habitat$ OR seabed$			NA	NA			557 207	Test P terms
2020-10-21			ecosystem$ OR habitat$ OR seabed$ OR sediment$			NA	NA			844 150	Add "sediment$"
2020-10-21			ecosystem$ OR habitat$ OR seabed$ OR sediment$ OR “ecological system*"			NA	NA			851 085	Add “ecological system*"
2020-10-21			ecosystem$ OR habitat$ OR seabed$ OR sediment$ OR “ecological system*" OR “ecosystem service$”			NA	NA			851 085	Add “ecosystem service$” --> no change
2020-10-21			ecosystem$ OR habitat$ OR seabed$ OR sediment$ OR “ecological system*"			NA	NA			851 085	Remove "ecosystem service$"
2020-10-21	marine OR offshore OR pelagic OR benthic OR oceanic OR sea	AND	ecosystem$ OR habitat$ OR seabed$ OR sediment$ OR “ecological system*"			NA	NA			215 800	Combine MQ and P terms
2020-10-21					(decommission* OR manage* OR reefing OR toppling OR topping OR repurpos* OR relocat* OR alter* OR salvag* OR remov*) AND (“oil and gas”)	NA	NA			6 181	Test I terms
2020-10-21					(decommission* OR manage* OR reefing OR toppling OR topping OR repurpos* OR relocat* OR alter* OR salvag* OR remov*) AND (“oil and gas” OR “oil and gaz”)	NA	NA			6 183	Add “oil and gaz”	Keep
2020-10-21					(decommission* OR manage* OR reefing OR toppling OR topping OR repurpos* OR relocat* OR alter* OR salvag* OR remov*) AND (“oil and gas” OR “oil and gaz” OR “oil & gas” OR “oil & gaz”)	NA	NA			7 058	Add “oil & gas” OR “oil & gaz”	Keep
2020-10-21					(decommission* OR manage* OR reefing OR toppling OR topping OR repurpos* OR relocat* OR alter* OR salvag* OR remov*) AND (“oil and gas” OR “oil and gaz” OR “oil & gas” OR “oil & gaz” OR “windfarm$” )	NA	NA			7 132	Add "windfarm$"	Keep
2020-10-21					(decommission* OR manage* OR reefing OR toppling OR topping OR repurpos* OR relocat* OR alter* OR salvag* OR remov*) AND (“oil and gas” OR “oil and gaz” OR “oil & gas” OR “oil & gaz” OR “windfarm$” OR “wind farm$” )	NA	NA			9 655	Add “wind farm$”	Keep
2020-10-21					(decommission* OR manage* OR reefing OR toppling OR topping OR repurpos* OR relocat* OR alter* OR salvag* OR remov*) AND (“oil and gas” OR “oil and gaz” OR “oil & gas” OR “oil & gaz” OR “windfarm$” OR “wind farm$” OR “man-made structure$”)	NA	NA			9 880	Add “man-made structure$"	Keep
2020-10-21					(decommission* OR manage* OR reefing OR toppling OR topping OR repurpos* OR relocat* OR alter* OR salvag* OR remov*) AND (“oil and gas” OR “oil and gaz” OR “oil & gas” OR “oil & gaz” OR “windfarm$” OR “wind farm$” OR “man-made structure$” OR “artificial reef$” OR wreck$)	NA	NA			12 026	Add “artificial reef$” OR wreck$	Keep
2020-10-21					(decommission* OR manage* OR reefing OR toppling OR topping OR repurpos* OR relocat* OR alter* OR salvag* OR remov*) AND (“oil and gas” OR “oil and gaz” OR “oil & gas” OR “oil & gaz” OR “windfarm$” OR “wind farm$” OR “man-made structure$” OR “artificial reef$” OR wreck$ OR “ship wreck$”)	NA	NA			12 026	Add “ship wreck$”	No change, remove
2020-10-21					(decommission* OR manage* OR reefing OR toppling OR topping OR repurpos* OR relocat* OR alter* OR salvag* OR remov*) AND (“oil and gas” OR “oil and gaz” OR “oil & gas” OR “oil & gaz” OR “windfarm$” OR “wind farm$” OR “man-made structure$” OR “artificial reef$” OR wreck$ OR “shipwreck$”)	NA	NA			12 298	Add “shipwreck$”	Keep
2020-10-21					(decommission* OR manage* OR reefing OR toppling OR topping OR repurpos* OR relocat* OR alter* OR salvag* OR remov*) AND (“oil and gas” OR “oil and gaz” OR “oil & gas” OR “oil & gaz” OR “windfarm$” OR “wind farm$” OR “man-made structure$” OR “artificial reef$” OR wreck$ OR “shipwreck$” OR “offshore installation$”)	NA	NA			12 194	Add “offshore installation$”	No change, remove
2020-10-21					(decommission* OR manage* OR reefing OR toppling OR topping OR repurpos* OR relocat* OR alter* OR salvag* OR remov*) AND (“oil and gas” OR “oil and gaz” OR “oil & gas” OR “oil & gaz” OR “windfarm$” OR “wind farm$” OR “man-made structure$” OR “artificial reef$” OR wreck$ OR “shipwreck$” OR “offshore structure$”)	NA	NA			12 734	Add “offshore structure$”	Keep
2020-10-21					(decommission* OR manage* OR reefing OR toppling OR topping OR repurpos* OR relocat* OR alter* OR salvag* OR remov*) AND (“oil and gas” OR “oil and gaz” OR “oil & gas” OR “oil & gaz” OR “windfarm$” OR “wind farm$” OR “man-made structure$” OR “artificial reef$” OR wreck$ OR “shipwreck$” OR “offshore structure$” OR “petroleum installation*”)	NA	NA			12 744	Add “petroleum installation*"	Keep
2020-10-21					(decommission* OR manage* OR reefing OR toppling OR topping OR repurpos* OR relocat* OR alter* OR salvag* OR remov*) AND (“oil and gas” OR “oil and gaz” OR “oil & gas” OR “oil & gaz” OR “windfarm$” OR “wind farm$” OR “man-made structure$” OR “artificial reef$” OR wreck$ OR “shipwreck$” OR “offshore structure$” OR “petroleum installation*” OR “renewable$ energy”)	NA	NA			36 474	Add “renewable$ energy"	Too broad; many irrelevant results; remove
2020-10-21			ecosystem$ OR habitat$ OR seabed$ OR sediment$ OR “ecological system*"	AND	(decommission* OR manage* OR reefing OR toppling OR topping OR repurpos* OR relocat* OR alter* OR salvag* OR remov*) AND (“oil and gas” OR “oil and gaz” OR “oil & gas” OR “oil & gaz” OR “windfarm$” OR “wind farm$” OR “man-made structure$” OR “artificial reef$” OR wreck$ OR “shipwreck$” OR “offshore structure$” OR “petroleum installation*”)	NA	NA			2 274	Combine P and I terms
2020-10-21	marine OR offshore OR pelagic OR benthic OR oceanic OR sea			AND	(decommission* OR manage* OR reefing OR toppling OR topping OR repurpos* OR relocat* OR alter* OR salvag* OR remov*) AND (“oil and gas” OR “oil and gaz” OR “oil & gas” OR “oil & gaz” OR “windfarm$” OR “wind farm$” OR “man-made structure$” OR “artificial reef$” OR wreck$ OR “shipwreck$” OR “offshore structure$” OR “petroleum installation*”)	NA	NA			4 406	Combine MQ and I terms
2020-10-21	marine OR offshore OR pelagic OR benthic OR oceanic OR sea	AND	ecosystem$ OR habitat$ OR seabed$ OR sediment$ OR “ecological system*"	AND	(decommission* OR manage* OR reefing OR toppling OR topping OR repurpos* OR relocat* OR alter* OR salvag* OR remov*) AND (“oil and gas” OR “oil and gaz” OR “oil & gas” OR “oil & gaz” OR “windfarm$” OR “wind farm$” OR “man-made structure$” OR “artificial reef$” OR wreck$ OR “shipwreck$” OR “offshore structure$” OR “petroleum installation*”)	NA	NA			1 455	Combine MQ and P and I terms
2020-10-21	marine OR offshore OR pelagic OR benthic OR oceanic OR sea	AND	ecosystem$ OR habitat$ OR seabed$ OR sediment$ OR “ecological system*"	AND	(decommission* OR manage* OR reefing OR toppling OR topping OR repurpos* OR relocat* OR alter* OR salvag* OR remov*) AND (“oil and gas” OR “oil and gaz” OR “oil & gas” OR “oil & gaz” OR “windfarm$” OR “wind farm$” OR “man-made structure$” OR “artificial reef$” OR wreck$ OR “shipwreck$” OR “offshore structure$” OR “petroleum installation*”)	NA	NA	AND	chang* OR effect$ OR impact* OR recover*	943	Combine MQ and P and I terms and "change string"
2020-10-21	marine OR offshore OR pelagic OR benthic OR oceanic OR sea	AND	ecosystem$ OR habitat$ OR seabed$ OR sediment$ OR “ecological system*"	AND	(decommission* OR manage* OR reefing OR toppling OR topping OR repurpos* OR relocat* OR alter* OR salvag* OR remov*) AND (“oil and gas” OR “oil and gaz” OR “oil & gas” OR “oil & gaz” OR “windfarm$” OR “wind farm$” OR “man-made structure$” OR “artificial reef$” OR wreck$ OR “shipwreck$” OR “offshore structure$” OR “petroleum installation*”)	NA	NA	AND	chang* OR effect$ OR impact* OR recover* OR contribut*	992	Add contribut*	Keep
2020-10-21	marine OR offshore OR pelagic OR benthic OR oceanic OR sea	AND	ecosystem$ OR habitat$ OR seabed$ OR sediment$ OR “ecological system*"	AND	(decommission* OR manage* OR reefing OR toppling OR topping OR repurpos* OR relocat* OR alter* OR salvag* OR remov*) AND (“oil and gas” OR “oil and gaz” OR “oil & gas” OR “oil & gaz” OR “windfarm$” OR “wind farm$” OR “man-made structure$” OR “artificial reef$” OR wreck$ OR “shipwreck$” OR “offshore structure$” OR “petroleum installation*”)	NA	NA	AND	chang* OR effect$ OR impact* OR recover* OR contribut* OR shift*	1 003	Add shift*	Keep
2020-10-21	marine OR offshore OR pelagic OR benthic OR oceanic OR sea	AND	ecosystem$ OR habitat$ OR seabed$ OR sediment$ OR “ecological system*"	AND	(decommission* OR manage* OR reefing OR toppling OR topping OR repurpos* OR relocat* OR alter* OR salvag* OR remov*) AND (“oil and gas” OR “oil and gaz” OR “oil & gas” OR “oil & gaz” OR “windfarm$” OR “wind farm$” OR “man-made structure$” OR “artificial reef$” OR wreck$ OR “shipwreck$” OR “offshore structure$” OR “petroleum installation*”)	NA	NA	AND	chang* OR effect$ OR impact* OR recover* OR contribut* OR shift* OR variation* OR vary OR varied	1 068	Add variation* OR vary OR varied	Keep
						NA	NA
2020-10-21					(plac* OR install* OR deploy* OR decommission* OR manage* OR reefing OR toppling OR topping OR repurpos* OR relocat* OR alter* OR salvag* OR remov*) AND (“oil and gas” OR “oil and gaz” OR “oil & gas” OR “oil & gaz” OR “windfarm$” OR “wind farm$” OR “man-made structure$” OR “artificial reef$” OR wreck$ OR “shipwreck$” OR “offshore structure$” OR “petroleum installation*”)	NA	NA			18 394	Add plac* OR install* OR deploy* to the "Intervention" terms	So as not to miss studies on artificial reefs and shipwrecks deployments/installations/placing
2020-10-21	marine OR offshore OR pelagic OR benthic OR oceanic OR sea	AND	ecosystem$ OR habitat$ OR seabed$ OR sediment$ OR “ecological system*"	AND	(plac* OR install* OR deploy* OR decommission* OR manage* OR reefing OR toppling OR topping OR repurpos* OR relocat* OR alter* OR salvag* OR remov*) AND (“oil and gas” OR “oil and gaz” OR “oil & gas” OR “oil & gaz” OR “windfarm$” OR “wind farm$” OR “man-made structure$” OR “artificial reef$” OR wreck$ OR “shipwreck$” OR “offshore structure$” OR “petroleum installation*”)	NA	NA			1 701	Combine with P and MQ terms
2020-10-21	marine OR offshore OR pelagic OR benthic OR oceanic OR sea	AND	ecosystem$ OR habitat$ OR seabed$ OR sediment$ OR “ecological system*"	AND	(plac* OR install* OR deploy* OR decommission* OR manage* OR reefing OR toppling OR topping OR repurpos* OR relocat* OR alter* OR salvag* OR remov*) AND (“oil and gas” OR “oil and gaz” OR “oil & gas” OR “oil & gaz” OR “windfarm$” OR “wind farm$” OR “man-made structure$” OR “artificial reef$” OR wreck$ OR “shipwreck$” OR “offshore structure$” OR “petroleum installation*”)	NA	NA	AND	chang* OR effect$ OR impact* OR recover* OR contribut* OR shift* OR variation* OR vary OR varied	1 219	Combine with "change string"	Leave the ST "change string" out?
						NA	NA
2020-10-27	marine OR offshore OR pelagic OR benthic OR oceanic OR sea OR shelf OR shelves					NA	NA			994 497	Add "shelf" OR "shelves" to Marine Qualifiers	Hits increased from 915 447 to 994 497; keep
2020-10-27			ecosystem$ OR habitat$ OR seabed$ OR sediment$ OR “ecological system*" OR “water column”			NA	NA			869 170	Add “water column” to P terms	Hits increased from 851 085 to 869 170; keep
2020-10-27			ecosystem$ OR habitat$ OR seabed$ OR sediment$ OR “ecological system*" OR “water column” OR benthos			NA	NA			871 580	Add "benthos" to P terms	Keep
2020-10-27	marine OR offshore OR pelagic OR benthic OR oceanic OR sea OR shelf OR shelves	AND	ecosystem$ OR habitat$ OR seabed$ OR sediment$ OR “ecological system*" OR “water column” OR benthos	AND	(plac* OR install* OR deploy* OR decommission* OR manage* OR reefing OR toppling OR topping OR repurpos* OR relocat* OR alter* OR salvag* OR remov*) AND (“oil and gas” OR “oil and gaz” OR “oil & gas” OR “oil & gaz” OR “windfarm$” OR “wind farm$” OR “man-made structure$” OR “artificial reef$” OR wreck$ OR “shipwreck$” OR “offshore structure$” OR “petroleum installation*”)	NA	NA	AND	chang* OR effect$ OR impact* OR recover* OR contribut* OR shift* OR variation* OR vary OR varied	1 278
						NA	NA
2020-10-27	marine OR offshore OR pelagic OR benthic OR oceanic OR sea OR shelf OR shelves	AND	ecosystem$ OR habitat$ OR seabed$ OR sediment$ OR “ecological system*" OR “water column” OR benthos	AND	(plac* OR install* OR deploy* OR decommission* OR manage* OR reefing OR toppling OR topping OR repurpos* OR relocat* OR alter* OR salvag* OR remov*) AND (“oil and gas” OR “oil and gaz” OR “oil & gas” OR “oil & gaz” OR “windfarm$” OR “wind farm$” OR “man-made structure$” OR “artificial reef$” OR wreck$ OR “shipwreck$” OR “offshore structure$” OR “petroleum installation*”)	NA	NA	AND	chang* OR effect$ OR impact* OR recover* OR contribut* OR shift* OR variation* OR vary OR varied OR affect*	1 318	Add affect*	Hits increased from 1 278 to 1 318; keep
2020-10-27	marine OR offshore OR pelagic OR benthic OR oceanic OR sea OR shelf OR shelves	AND	ecosystem$ OR habitat$ OR seabed$ OR sediment$ OR “ecological system*" OR “water column” OR benthos	AND	(plac* OR install* OR deploy* OR decommission* OR manage* OR reefing OR toppling OR topping OR repurpos* OR relocat* OR alter* OR salvag* OR remov*) AND (“oil and gas” OR “oil and gaz” OR “oil & gas” OR “oil & gaz” OR “windfarm$” OR “wind farm$” OR “man-made structure$” OR “artificial reef$” OR wreck$ OR “shipwreck$” OR “offshore structure$” OR “petroleum installation*”)	NA	NA	AND	chang* OR effect$ OR impact* OR recover* OR contribut* OR shift* OR variation* OR vary OR varied OR affect* OR impair*	1 320	Add impair*	Keep
2020-10-27	marine OR offshore OR pelagic OR benthic OR oceanic OR sea OR shelf OR shelves	AND	ecosystem$ OR habitat$ OR seabed$ OR sediment$ OR “ecological system*" OR “water column” OR benthos	AND	(plac* OR install* OR deploy* OR decommission* OR manage* OR reefing OR toppling OR topping OR repurpos* OR relocat* OR alter* OR salvag* OR remov*) AND (“oil and gas” OR “oil and gaz” OR “oil & gas” OR “oil & gaz” OR “windfarm$” OR “wind farm$” OR “man-made structure$” OR “artificial reef$” OR wreck$ OR “shipwreck$” OR “offshore structure$” OR “petroleum installation*”)	NA	NA	AND	chang* OR effect$ OR impact* OR recover* OR contribut* OR shift* OR variation* OR vary OR varied OR affect* OR impair* Or degrad*	1 350	Add degrad*	Keep
2020-10-27	marine OR offshore OR pelagic OR benthic OR oceanic OR sea OR shelf OR shelves	AND	ecosystem$ OR habitat$ OR seabed$ OR sediment$ OR “ecological system*" OR “water column” OR benthos	AND	(plac* OR install* OR deploy* OR decommission* OR manage* OR reefing OR toppling OR topping OR repurpos* OR relocat* OR alter* OR salvag* OR remov*) AND (“oil and gas” OR “oil and gaz” OR “oil & gas” OR “oil & gaz” OR “windfarm$” OR “wind farm$” OR “man-made structure$” OR “artificial reef$” OR wreck$ OR “shipwreck$” OR “offshore structure$” OR “petroleum installation*”)	NA	NA	AND	chang* OR effect$ OR impact* OR recover* OR contribut* OR shift* OR variation* OR vary OR varied OR affect* OR impair* OR degrad* OR damag*	1 372	Add damag*	Keep
2020-10-27	marine OR offshore OR pelagic OR benthic OR oceanic OR sea OR shelf OR shelves	AND	ecosystem$ OR habitat$ OR seabed$ OR sediment$ OR “ecological system*" OR “water column” OR benthos	AND	(plac* OR install* OR deploy* OR decommission* OR manage* OR reefing OR toppling OR topping OR repurpos* OR relocat* OR alter* OR salvag* OR remov*) AND (“oil and gas” OR “oil and gaz” OR “oil & gas” OR “oil & gaz” OR “windfarm$” OR “wind farm$” OR “man-made structure$” OR “artificial reef$” OR wreck$ OR “shipwreck$” OR “offshore structure$” OR “petroleum installation*”)	NA	NA	AND	chang* OR effect$ OR impact* OR recover* OR contribut* OR shift* OR variation* OR vary OR varied OR affect* OR impair* OR degrad* OR damag* OR declin*	1 381	Add declin*	Keep
2020-10-27	marine OR offshore OR pelagic OR benthic OR oceanic OR sea OR shelf OR shelves	AND	ecosystem$ OR habitat$ OR seabed$ OR sediment$ OR “ecological system*" OR “water column” OR benthos	AND	(plac* OR install* OR deploy* OR decommission* OR manage* OR reefing OR toppling OR topping OR repurpos* OR relocat* OR alter* OR salvag* OR remov*) AND (“oil and gas” OR “oil and gaz” OR “oil & gas” OR “oil & gaz” OR “windfarm$” OR “wind farm$” OR “man-made structure$” OR “artificial reef$” OR wreck$ OR “shipwreck$” OR “offshore structure$” OR “petroleum installation*”)	NA	NA	AND	chang* OR effect$ OR impact* OR recover* OR contribut* OR shift* OR variation* OR vary OR varied OR affect* OR impair* OR degrad* OR damag* OR declin* OR reduc*	1 429	Add reduc*	Keep
2020-10-27	marine OR offshore OR pelagic OR benthic OR oceanic OR sea OR shelf OR shelves	AND	ecosystem$ OR habitat$ OR seabed$ OR sediment$ OR “ecological system*" OR “water column” OR benthos	AND	(plac* OR install* OR deploy* OR decommission* OR manage* OR reefing OR toppling OR topping OR repurpos* OR relocat* OR alter* OR salvag* OR remov*) AND (“oil and gas” OR “oil and gaz” OR “oil & gas” OR “oil & gaz” OR “windfarm$” OR “wind farm$” OR “man-made structure$” OR “artificial reef$” OR wreck$ OR “shipwreck$” OR “offshore structure$” OR “petroleum installation*”)	NA	NA	AND	chang* OR effect$ OR impact* OR recover* OR contribut* OR shift* OR variation* OR vary OR varied OR affect* OR impair* OR degrad* OR damag* OR declin* OR reduc* OR redistribut*	1 431	Add redistribut*	Keep
2020-10-27	marine OR offshore OR pelagic OR benthic OR oceanic OR sea OR shelf OR shelves	AND	ecosystem$ OR habitat$ OR seabed$ OR sediment$ OR “ecological system*" OR “water column” OR benthos	AND	(plac* OR install* OR deploy* OR decommission* OR manage* OR reefing OR toppling OR topping OR repurpos* OR relocat* OR alter* OR salvag* OR remov*) AND (“oil and gas” OR “oil and gaz” OR “oil & gas” OR “oil & gaz” OR “windfarm$” OR “wind farm$” OR “man-made structure$” OR “artificial reef$” OR wreck$ OR “shipwreck$” OR “offshore structure$” OR “petroleum installation*”)	NA	NA	AND	chang* OR effect$ OR impact* OR recover* OR contribut* OR shift* OR variation* OR vary OR varied OR affect* OR impair* OR degrad* OR damag* OR declin* OR reduc* OR redistribut* OR restor*	1 450	Add restor*	Keep
2020-10-27	marine OR offshore OR pelagic OR benthic OR oceanic OR sea OR shelf OR shelves	AND	ecosystem$ OR habitat$ OR seabed$ OR sediment$ OR “ecological system*" OR “water column” OR benthos	AND	(plac* OR install* OR deploy* OR decommission* OR manage* OR reefing OR toppling OR topping OR repurpos* OR relocat* OR alter* OR salvag* OR remov*) AND (“oil and gas” OR “oil and gaz” OR “oil & gas” OR “oil & gaz” OR “windfarm$” OR “wind farm$” OR “man-made structure$” OR “artificial reef$” OR wreck$ OR “shipwreck$” OR “offshore structure$” OR “petroleum installation*”)	NA	NA	AND	chang* OR effect$ OR impact* OR recover* OR contribut* OR shift* OR variation* OR vary OR varied OR affect* OR impair* OR degrad* OR damag* OR declin* OR reduc* OR redistribut* OR restor* OR enhanc*	1 491	Add enhanc*	Keep
2020-10-27	marine OR offshore OR pelagic OR benthic OR oceanic OR sea OR shelf OR shelves	AND	ecosystem$ OR habitat$ OR seabed$ OR sediment$ OR “ecological system*" OR “water column” OR benthos	AND	(plac* OR install* OR deploy* OR decommission* OR manage* OR reefing OR toppling OR topping OR repurpos* OR relocat* OR alter* OR salvag* OR remov*) AND (“oil and gas” OR “oil and gaz” OR “oil & gas” OR “oil & gaz” OR “windfarm$” OR “wind farm$” OR “man-made structure$” OR “artificial reef$” OR wreck$ OR “shipwreck$” OR “offshore structure$” OR “petroleum installation*”)	NA	NA	AND	chang* OR effect$ OR impact* OR recover* OR contribut* OR shift* OR variation* OR vary OR varied OR affect* OR impair* OR degrad* OR damag* OR declin* OR reduc* OR redistribut* OR restor* OR enhanc* OR increas*	1 565	Add increas*	Keep
2020-10-27	marine OR offshore OR pelagic OR benthic OR oceanic OR sea OR shelf OR shelves	AND	ecosystem$ OR habitat$ OR seabed$ OR sediment$ OR “ecological system*" OR “water column” OR benthos	AND	(plac* OR install* OR deploy* OR decommission* OR manage* OR reefing OR toppling OR topping OR repurpos* OR relocat* OR alter* OR salvag* OR remov*) AND (“oil and gas” OR “oil and gaz” OR “oil & gas” OR “oil & gaz” OR “windfarm$” OR “wind farm$” OR “man-made structure$” OR “artificial reef$” OR wreck$ OR “shipwreck$” OR “offshore structure$” OR “petroleum installation*”)	NA	NA	AND	chang* OR effect$ OR impact* OR recover* OR contribut* OR shift* OR variation* OR vary OR varied OR affect* OR impair* OR degrad* OR damag* OR declin* OR reduc* OR redistribut* OR restor* OR enhanc* OR increas* OR decreas*	1 567	Add decreas*	Keep
2020-10-27	marine OR offshore OR pelagic OR benthic OR oceanic OR sea OR shelf OR shelves	AND	ecosystem$ OR habitat$ OR seabed$ OR sediment$ OR “ecological system*" OR “water column” OR benthos	AND	(plac* OR install* OR deploy* OR decommission* OR manage* OR reefing OR toppling OR topping OR repurpos* OR relocat* OR alter* OR salvag* OR remov*) AND (“oil and gas” OR “oil and gaz” OR “oil & gas” OR “oil & gaz” OR “windfarm$” OR “wind farm$” OR “man-made structure$” OR “artificial reef$” OR wreck$ OR “shipwreck$” OR “offshore structure$” OR “petroleum installation*”)	NA	NA	AND	chang* OR effect$ OR impact* OR recover* OR contribut* OR shift* OR variation* OR vary OR varied OR affect* OR impair* OR degrad* OR damag* OR declin* OR reduc* OR redistribut* OR restor* OR enhanc* OR increas* OR decreas* OR respon*	1 590	Add respon*	Keep
2020-10-28	marine OR offshore OR pelagic OR benthic OR oceanic OR sea OR shelf OR shelves	AND	ecosystem$ OR habitat$ OR seabed$ OR sediment$ OR “ecological system*" OR “water column” OR benthos	AND	(plac* OR install* OR deploy* OR decommission* OR manage* OR reefing OR toppling OR topping OR repurpos* OR relocat* OR alter* OR salvag* OR remov*) AND (“oil and gas” OR “oil and gaz” OR “oil & gas” OR “oil & gaz” OR “windfarm$” OR “wind farm$” OR “man-made structure$” OR “artificial reef$” OR wreck$ OR “shipwreck$” OR “offshore structure$” OR “petroleum installation*”)	NA	NA	NA	NA	1 786	remove change terms sub-string	Verdict: remove "change" substring
2020-10-29			ecosystem$ OR habitat$ OR seabed$ OR sediment$ OR “ecological system*" OR “water column” OR benthos OR environment*							3 660 138	Add "environment*" to P terms	Increased from 872 291 to 3 660 138
2020-10-29	marine OR offshore OR pelagic OR benthic OR oceanic OR sea OR shelf OR shelves	AND	ecosystem$ OR habitat$ OR seabed$ OR sediment$ OR “ecological system*" OR “water column” OR benthos OR environment*							352 041	Combine with MQ terms	Increased compared to MQ + P without "environment*" which was 232 356
2020-10-29	marine OR offshore OR pelagic OR benthic OR oceanic OR sea OR shelf OR shelves	AND	ecosystem$ OR habitat$ OR seabed$ OR sediment$ OR “ecological system*" OR “water column” OR benthos OR environment*	AND	(plac* OR install* OR deploy* OR decommission* OR manag* OR reefing OR toppling OR topping OR repurpos* OR relocat* OR alter* OR salvag* OR remov*) AND (“oil and gas” OR “oil and gaz” OR “oil & gas” OR “oil & gaz” OR “windfarm$” OR “wind farm$” OR “man-made structure$” OR “artificial reef$” OR wreck$ OR “shipwreck$” OR “offshore structure$” OR “petroleum installation*”)					3 181	Add agreed I terms	Increased compared to MQ + P + I without "environment*" which was 1 786
2020-10-29	marine OR offshore OR pelagic OR benthic OR ocean* OR sea OR shelf OR shelves	AND	ecosystem$ OR habitat$ OR seabed$ OR sediment$ OR “ecological system*" OR “water column” OR benthos OR environment*	AND	(plac* OR install* OR deploy* OR decommission* OR manag* OR reefing OR toppling OR topping OR repurpos* OR relocat* OR alter* OR salvag* OR remov*) AND (“oil and gas” OR “oil and gaz” OR “oil & gas” OR “oil & gaz” OR “windfarm$” OR “wind farm$” OR “man-made structure$” OR “artificial reef$” OR wreck$ OR “shipwreck$” OR “offshore structure$” OR “petroleum installation*”)					3 245	Change "ocean" to "ocean*"	keep change
2020-10-29	marine OR offshore OR pelagic OR benthic OR ocean* OR sea OR shelf OR shelves OR coast*	AND	ecosystem$ OR habitat$ OR seabed$ OR sediment$ OR “ecological system*" OR “water column” OR benthos OR environment*	AND	(plac* OR install* OR deploy* OR decommission* OR manag* OR reefing OR toppling OR topping OR repurpos* OR relocat* OR alter* OR salvag* OR remov*) AND (“oil and gas” OR “oil and gaz” OR “oil & gas” OR “oil & gaz” OR “windfarm$” OR “wind farm$” OR “man-made structure$” OR “artificial reef$” OR wreck$ OR “shipwreck$” OR “offshore structure$” OR “petroleum installation*”)					3 440	Add "coast*" to MQ terms
2020-10-29	marine OR offshore OR pelagic OR benthic OR ocean* OR sea OR shelf OR shelves OR coast*	AND	ecosystem$ OR habitat$ OR seabed$ OR sediment$ OR “ecological system*" OR “water column” OR benthos OR environment*	AND	(plac* OR install* OR deploy* OR decommission* OR manag* OR reefing OR toppling OR topping OR repurpos* OR relocat* OR alter* OR salvag* OR remov*) AND (“oil and gas” OR “oil and gaz” OR “oil & gas” OR “oil & gaz” OR “windfarm$” OR “wind farm$” OR “man-made structure$” OR “artificial reef$” OR wreck$ OR “shipwreck$” OR “offshore structure$” OR “petroleum installation*” OR MREI OR "wave farm*" OR …					3 706	Add "MREI" OR "wave farm*" OR "tidal energy" to I terms (without combining MQ and P terms)	Increased from 3 440 to 3 706 --> keep
2020-10-29	marine OR offshore OR pelagic OR benthic OR ocean* OR sea OR shelf OR shelves OR coast*	AND	ecosystem$ OR habitat$ OR seabed$ OR sediment$ OR “ecological system*" OR “water column” OR benthos OR environment* OR assemblage$ OR communit*	AND	(plac* OR install* OR deploy* OR decommission* OR manag* OR reefing OR toppling OR topping OR repurpos* OR relocat* OR alter* OR salvag* OR remov*) AND (“oil and gas” OR “oil and gaz” OR “oil & gas” OR “oil & gaz” OR “windfarm$” OR “wind farm$” OR “man-made structure$” OR “artificial reef$” OR wreck$ OR “shipwreck$” OR “offshore structure$” OR “petroleum installation*” OR MREI OR "wave farm*" OR …					3 960	Add "assemblage$ OR communit*" to P terms
2020-10-29	marine OR offshore OR pelagic OR benthic OR ocean* OR sea OR shelf OR shelves OR coast*	AND	ecosystem$ OR habitat$ OR seabed$ OR sediment$ OR “ecological system*" OR “water column” OR benthos OR environment* OR assemblage$ OR communit* OR fisher$ OR fishermen OR human$	AND	(plac* OR install* OR deploy* OR decommission* OR manag* OR reefing OR toppling OR topping OR repurpos* OR relocat* OR alter* OR salvag* OR remov*) AND (“oil and gas” OR “oil and gaz” OR “oil & gas” OR “oil & gaz” OR “windfarm$” OR “wind farm$” OR “man-made structure$” OR “artificial reef$” OR wreck$ OR “shipwreck$” OR “offshore structure$” OR “petroleum installation*” OR MREI OR "wave farm*" OR …					4 117	Add "fisher$ OR fishermen OR human$" to P terms	Keep
2020-10-29	marine OR offshore OR pelagic OR benthic OR ocean* OR sea OR shelf OR shelves OR coast*	OR	ecosystem$ OR habitat$ OR seabed$ OR sediment$ OR “ecological system*" OR “water column” OR benthos OR environment* OR assemblage$ OR communit* OR fisher$ OR fishermen OR human$	AND	(plac* OR install* OR deploy* OR decommission* OR manag* OR reefing OR toppling OR topping OR repurpos* OR relocat* OR alter* OR salvag* OR remov*) AND (“oil and gas” OR “oil and gaz” OR “oil & gas” OR “oil & gaz” OR “windfarm$” OR “wind farm$” OR “man-made structure$” OR “artificial reef$” OR wreck$ OR “shipwreck$” OR “offshore structure$” OR “petroleum installation*” OR MREI OR "wave farm*" OR …					11 434	Combine MQ and P terms	Too broad. Don't combine
2020-10-29	marine OR offshore OR pelagic OR benthic OR ocean* OR sea OR shelf OR shelves OR coast*	AND	ecosystem$ OR habitat$ OR seabed$ OR sediment$ OR “ecological system*" OR “water column” OR benthos OR environment* OR assemblage$ OR communit* OR fisher* OR human$	AND	(plac* OR install* OR deploy* OR decommission* OR manag* OR reefing OR toppling OR topping OR repurpos* OR relocat* OR alter* OR salvag* OR remov*) AND (“oil and gas” OR “oil and gaz” OR “oil & gas” OR “oil & gaz” OR “windfarm$” OR “wind farm$” OR “man-made structure$” OR “artificial reef$” OR wreck$ OR “shipwreck$” OR “offshore structure$” OR “petroleum installation*” OR MREI OR "wave farm*" OR …					4 158	Replace "fisher$ OR fishermen" with "fisher*"
2020-10-29	marine OR offshore OR pelagic OR benthic OR ocean* OR sea OR shelf OR shelves OR coast*	AND	ecosystem$ OR habitat$ OR seabed$ OR sediment$ OR “ecological system*" OR “water column” OR benthos OR environment* OR assemblage$ OR communit* OR fisher* OR human$ OR service$	AND	(plac* OR install* OR deploy* OR decommission* OR manag* OR reefing OR toppling OR topping OR repurpos* OR relocat* OR alter* OR salvag* OR remov*) AND (“oil and gas” OR “oil and gaz” OR “oil & gas” OR “oil & gaz” OR “windfarm$” OR “wind farm$” OR “man-made structure$” OR “artificial reef$” OR wreck$ OR “shipwreck$” OR “offshore structure$” OR “petroleum installation*” OR MREI OR "wave farm*" OR …					4 364	Add "service$" to P terms	Keep
2020-10-29	marine OR offshore OR pelagic OR benthic OR ocean* OR sea OR shelf OR shelves OR coast*	AND	ecosystem$ OR habitat$ OR seabed$ OR sediment$ OR “ecological system*" OR “water column” OR benthos OR environment* OR assemblage$ OR communit* OR fisher* OR human$ OR service$ OR "ecosystem good$"	AND	(plac* OR install* OR deploy* OR decommission* OR manag* OR reefing OR toppling OR topping OR repurpos* OR relocat* OR alter* OR salvag* OR remov*) AND (“oil and gas” OR “oil and gaz” OR “oil & gas” OR “oil & gaz” OR “windfarm$” OR “wind farm$” OR “man-made structure$” OR “artificial reef$” OR wreck$ OR “shipwreck$” OR “offshore structure$” OR “petroleum installation*” OR MREI OR "wave farm*" OR …					4 367	Add "ecosystem good$" to P terms	No change, remove
2020-10-29	marine OR offshore OR pelagic OR benthic OR ocean* OR sea OR shelf OR shelves OR coast*	AND	ecosystem$ OR habitat$ OR seabed$ OR sediment$ OR “ecological system*" OR “water column” OR benthos OR environment* OR assemblage$ OR communit* OR fisher* OR human$ OR service$	AND	(plac* OR install* OR deploy* OR decommission* OR manag* OR reefing OR toppling OR topping OR repurpos* OR relocat* OR alter* OR salvag* OR remov*) AND (“oil and gas” OR “oil and gaz” OR “oil & gas” OR “oil & gaz” OR “windfarm$” OR “wind farm$” OR “man-made structure$” OR “artificial reef$” OR wreck$ OR “shipwreck$” OR “offshore structure$” OR “petroleum installation*” OR MREI OR "wave farm*" OR …
2020-11-11	marine OR offshore OR pelagic OR benthic OR ocean* OR sea OR shelf OR shelves OR coast*	AND	ecosystem$ OR habitat$ OR seabed$ OR sediment$ OR “ecological system*" OR “water column” OR benthos OR environment* OR assemblage$ OR communit* OR fisher* OR human$ OR service$	AND	(plac* OR install* OR deploy* OR decommission* OR manag* OR reefing OR toppling OR topping OR repurpos* OR relocat* OR alter* OR salvag* OR remov*) AND (“oil and gas” OR “oil and gaz” OR “oil & gas” OR “oil & gaz” OR “windfarm$” OR “wind farm$” OR “man-made structure$” OR “artificial reef$” OR wreck$ OR “shipwreck$” OR “offshore structure$” OR “petroleum installation*” OR MREI OR "wave farm*" OR …					4 387		20 ref since last searched
2020-11-11	marine OR offshore OR pelagic OR benthic OR ocean* OR sea OR shelf OR shelves OR coast*	AND	ecosystem$ OR habitat$ OR seabed$ OR sediment$ OR “ecological system*" OR “water column” OR benthos OR environment* OR assemblage$ OR communit* OR fisher* OR human$ OR service$	AND	(plac* OR install* OR deploy* OR decommission* OR manag* OR reefing OR toppling OR topping OR repurpos* OR relocat* OR alter* OR salvag* OR remov*) AND (“oil and gas” OR “oil and gaz” OR “oil & gas” OR “oil & gaz” OR “windfarm$” OR “wind farm$” OR “man-made structure$” OR “artificial reef$” OR wreck$ OR “shipwreck$” OR “offshore structure$” OR "artificial structure$" OR “petroleum installation*” …					4 587	add "artificial structure$" to I	Increased by 200 --> keep
2020-11-11	marine OR offshore OR pelagic OR benthic OR ocean* OR sea OR shelf OR shelves OR coast*	AND	ecosystem$ OR habitat$ OR seabed$ OR sediment$ OR “ecological system*" OR “water column” OR benthos OR environment* OR assemblage$ OR communit* OR population$ OR fisher* OR human$ OR service$	AND	(plac* OR install* OR deploy* OR decommission* OR manag* OR reefing OR toppling OR topping OR repurpos* OR relocat* OR alter* OR salvag* OR remov*) AND (“oil and gas” OR “oil and gaz” OR “oil & gas” OR “oil & gaz” OR “windfarm$” OR “wind farm$” OR “man-made structure$” OR “artificial reef$” OR wreck$ OR “shipwreck$” OR “offshore structure$” OR "artificial structure$" OR “petroleum installation*” …					4 657	add "population$" to P	increased by 130 keep (and retrieved Coolen et al. 2020 ref)
2020-11-27	marine OR offshore OR pelagic OR benthic OR ocean* OR sea OR shelf OR shelves OR coast*	AND	ecosystem$ OR habitat$ OR seabed$ OR sediment$ OR “ecological system*" OR “water column” OR benthos OR environment* OR assemblage$ OR communit* OR population$ OR fisher* OR human$ OR service$	AND	(plac* OR install* OR deploy* OR decommission* OR manag* OR reefing OR toppling OR topping OR repurpos* OR relocat* OR alter* OR salvag* OR remov*) AND (“oil and gas” OR “oil and gaz” OR “oil & gas” OR “oil & gaz” OR “windfarm$” OR “wind farm$” OR “man-made structure$” OR “artificial reef$” OR wreck$ OR “shipwreck$” OR “offshore structure$” OR "artificial structure$" OR “petroleum installation*” …					4 676
2020-11-27	marine OR offshore OR pelagic OR benthic OR ocean* OR sea OR shelf OR shelves OR coast*	AND	ecosystem$ OR habitat$ OR seabed$ OR sediment$ OR “ecological system*" OR “water column” OR benthos OR environment* OR assemblage$ OR communit* OR population$ OR fisher* OR human$ OR service$ OR people	AND	(plac* OR install* OR deploy* OR decommission* OR manag* OR reefing OR toppling OR topping OR repurpos* OR relocat* OR alter* OR salvag* OR remov*) AND (“oil and gas” OR “oil and gaz” OR “oil & gas” OR “oil & gaz” OR “windfarm$” OR “wind farm$” OR “man-made structure$” OR “artificial reef$” OR wreck$ OR “shipwreck$” OR “offshore structure$” OR "artificial structure$" OR “petroleum installation*” …					4 704	add OR people to P
2020-11-27	marine OR offshore OR pelagic OR benthic OR ocean* OR sea OR shelf OR shelves OR coast*	AND	ecosystem$ OR habitat$ OR seabed$ OR sediment$ OR “ecological system*" OR “water column” OR benthos OR environment* OR assemblage$ OR communit* OR population$ OR fisher* OR human$ OR service$ OR people OR "general public"	AND	(plac* OR install* OR deploy* OR decommission* OR manag* OR reefing OR toppling OR topping OR repurpos* OR relocat* OR alter* OR salvag* OR remov*) AND (“oil and gas” OR “oil and gaz” OR “oil & gas” OR “oil & gaz” OR “windfarm$” OR “wind farm$” OR “man-made structure$” OR “artificial reef$” OR wreck$ OR “shipwreck$” OR “offshore structure$” OR "artificial structure$" OR “petroleum installation*” …					4 704	add "OR "general public" to P	No change, remove
2020-11-27	marine OR offshore OR pelagic OR benthic OR ocean* OR sea OR shelf OR shelves OR coast*	AND	ecosystem$ OR habitat$ OR seabed$ OR sediment$ OR “ecological system*" OR “water column” OR benthos OR environment* OR assemblage$ OR communit* OR population$ OR fisher* OR human$ OR service$ OR people	AND	(plac* OR install* OR deploy* OR decommission* OR manag* OR reefing OR toppling OR topping OR repurpos* OR relocat* OR alter* OR salvag* OR remov*) AND (“oil and gas” OR “oil and gaz” OR “oil & gas” OR “oil & gaz” OR “windfarm$” OR “wind farm$” OR “man-made structure$” OR “artificial reef$” OR wreck$ OR “shipwreck$” OR "infrastructure$" OR “offshore structure$” OR "artificial structure$" OR “petr…					8 317	add infrastructure$ to I	Too broad, remove
2020-11-27	marine OR offshore OR pelagic OR benthic OR ocean* OR sea OR shelf OR shelves OR coast*	AND	ecosystem$ OR habitat$ OR seabed$ OR sediment$ OR “ecological system*" OR “water column” OR benthos OR environment* OR assemblage$ OR communit* OR population$ OR fisher* OR human$ OR service$ OR people	AND	(plac* OR install* OR deploy* OR decommission* OR manag* OR reefing OR toppling OR topping OR repurpos* OR relocat* OR alter* OR salvag* OR remov*) AND (“oil and gas” OR “oil and gaz” OR “oil & gas” OR “oil & gaz” OR “windfarm$” OR “wind farm$” OR “man-made structure$” OR “artificial reef$” OR wreck$ OR “shipwreck$” OR “offshore structure$” OR "artificial structure$" OR “petroleum installation*” …					4 704
2020-11-30	marine OR offshore OR pelagic OR benthic OR ocean* OR sea OR shelf OR shelves OR coast*	AND	ecosystem$ OR habitat$ OR seabed$ OR sediment$ OR “ecological system*" OR “water column” OR benthos OR environment* OR assemblage$ OR communit* OR population$ OR fisher* OR human$ OR service$ OR people	AND	(plac* OR install* OR deploy* OR decommission* OR manag* OR reefing OR toppling OR topping OR repurpos* OR relocat* OR alter* OR salvag* OR remov*) AND (“oil and gas” OR “oil and gaz” OR “oil & gas” OR “oil & gaz” OR “windfarm$” OR “wind farm$” OR “man-made structure$” OR “artificial reef$” OR wreck$ OR “shipwreck$” OR “offshore structure$” OR "artificial structure$" OR “petroleum installation*” …					4 707
2020-11-30	marine OR offshore OR pelagic OR benthic OR ocean* OR sea OR shelf OR shelves OR coast*	AND	ecosystem$ OR habitat$ OR seabed$ OR sediment$ OR “ecological system*" OR “water column” OR benthos OR environment* OR assemblage$ OR communit* OR population$ OR fisher* OR human$ OR service$ OR people OR species	AND	(plac* OR install* OR deploy* OR decommission* OR manag* OR reefing OR toppling OR topping OR repurpos* OR relocat* OR alter* OR salvag* OR remov*) AND (“oil and gas” OR “oil and gaz” OR “oil & gas” OR “oil & gaz” OR “windfarm$” OR “wind farm$” OR “man-made structure$” OR “artificial reef$” OR wreck$ OR “shipwreck$” OR “offshore structure$” OR "artificial structure$" OR “petroleum installation*” …					4 770	add "species" to P
2020-11-30	marine OR offshore OR pelagic OR benthic OR ocean* OR sea OR shelf OR shelves OR coast*	AND	ecosystem$ OR habitat$ OR seabed$ OR sediment$ OR “ecological system*" OR “water column” OR benthos OR environment* OR species OR assemblage$ OR communit* OR population$ OR fisher* OR human$ OR service$ OR people	AND	(plac* OR install* OR deploy* OR decommission* OR manag* OR reefing OR toppling OR topping OR repurpos* OR relocat* OR alter* OR salvag* OR remov*) AND (“oil and gas” OR “oil and gaz” OR “oil & gas” OR “oil & gaz” OR “windfarm$” OR “wind farm$” OR “man-made structure$” OR “artificial reef$” OR wreck$ OR “shipwreck$” OR “offshore structure$” OR "artificial structure$" OR “petroleum installation*” …					5 394	add "CCS" OR "carbon capture" OR "carbon storage"	FINAL SEARCH STRING
2021-01-26	marine OR offshore OR pelagic OR benthic OR ocean* OR sea OR shelf OR shelves OR coast*	AND	ecosystem$ OR habitat$ OR seabed$ OR sediment$ OR “ecological system*" OR “water column” OR benthos OR environment* OR species OR assemblage$ OR communit* OR population$ OR fisher* OR human$ OR service$ OR people	AND	(plac* OR install* OR deploy* OR decommission* OR manag* OR reefing OR toppling OR topping OR repurpos* OR relocat* OR alter* OR salvag* OR remov*) AND (“oil and gas” OR “oil and gaz” OR “oil & gas” OR “oil & gaz” OR “windfarm$” OR “wind farm$” OR “man-made structure$” OR “artificial reef$” OR wreck$ OR “shipwreck$” OR “offshore structure$” OR "artificial structure$" OR “petroleum installation*” …					5 506	Test search string from 30/11/2020
2021-01-26	marine OR offshore OR pelagic OR benthic OR ocean* OR sea OR shelf OR shelves OR coast*	AND	ecosystem$ OR habitat$ OR seabed$ OR sediment$ OR “ecological system*" OR “water column” OR benthos OR environment* OR species OR assemblage$ OR communit* OR population$ OR fisher* OR human$ OR service$ OR people	AND	(plac* OR install* OR deploy* OR decommission* OR manag* OR reefing OR toppling OR topping OR repurpos* OR relocat* OR alter* OR salvag* OR remov*) AND (“oil and gas” OR “oil and gaz” OR “oil & gas” OR “oil & gaz” OR “windfarm$” OR “wind farm$” OR "wind turbine*" OR “man-made structure$” OR “artificial reef$” OR wreck$ OR “shipwreck$” OR “offshore structure$” OR "artificial structure$" OR “petrol…					5 974	add "wind turbine*" to I	suggested by peer-reviewier - Keep
2021-01-26	marine OR offshore OR pelagic OR benthic OR ocean* OR sea OR shelf OR shelves OR coast*	AND	ecosystem$ OR habitat$ OR seabed$ OR sediment$ OR “ecological system*" OR “water column” OR benthos OR environment* OR species OR assemblage$ OR communit* OR population$ OR fisher* OR human$ OR service$ OR people	AND	(plac* OR install* OR deploy* OR decommission* OR manag* OR reefing OR toppling OR topping OR repurpos* OR relocat* OR alter* OR salvag* OR remov*) AND (“oil and gas” OR “oil and gaz” OR “oil & gas” OR “oil & gaz” OR “windfarm$” OR “wind farm$” OR "wind turbine*" OR "wave energy" OR “man-made structure$” OR “artificial reef$” OR wreck$ OR “shipwreck$” OR “offshore structure$” OR "artificial struc…					7 017	add "wave energy" to I	suggested by peer-reviewier - Too broad, remove
2021-01-26	marine OR offshore OR pelagic OR benthic OR ocean* OR sea OR shelf OR shelves OR coast*	AND	ecosystem$ OR habitat$ OR seabed$ OR sediment$ OR “ecological system*" OR “water column” OR benthos OR environment* OR species OR assemblage$ OR communit* OR population$ OR fisher* OR human$ OR service$ OR people	AND	(plac* OR install* OR deploy* OR decommission* OR manag* OR reefing OR toppling OR topping OR repurpos* OR relocat* OR alter* OR salvag* OR remov*) AND (“oil and gas” OR “oil and gaz” OR “oil & gas” OR “oil & gaz” OR “windfarm$” OR “wind farm$” OR "wind turbine*" OR “man-made structure$” OR “artificial reef$” OR wreck$ OR “shipwreck$” OR “offshore structure$” OR "artificial structure$" OR “petrol…					6 089	add "tidal stream*" to I	suggested by peer-reviewier - Keep
2021-01-26	marine OR offshore OR pelagic OR benthic OR ocean* OR sea OR shelf OR shelves OR coast*	AND	ecosystem$ OR habitat$ OR seabed$ OR sediment$ OR “ecological system*" OR “water column” OR benthos OR environment* OR species OR assemblage$ OR communit* OR population$ OR fisher* OR human$ OR service$ OR people	AND	(plac* OR install* OR deploy* OR decommission* OR manag* OR reefing OR toppling OR topping OR repurpos* OR relocat* OR alter* OR salvag* OR remov*) AND (“oil and gas” OR “oil and gaz” OR “oil & gas” OR “oil & gaz” OR "oil rig$" OR “windfarm$” OR “wind farm$” OR "wind turbine*" OR “man-made structure$” OR “artificial reef$” OR wreck$ OR “shipwreck$” OR “offshore structure$” OR "artificial structur…					6 133	add "oil rig$" to I	Keep

## Sheet: Final Search String
Database	WoS (Final search string - as per row 90 in "Evolution of String" tab)	Scopus and AFSA	Google Scholar	Keyword search
Search String	(marine OR offshore OR pelagic OR benthic OR ocean* OR sea OR shelf OR shelves OR coast*) AND (ecosystem$ OR habitat$ OR seabed$ OR sediment$ OR "ecological system*" OR "water column" OR benthos OR environment* OR species OR assemblage$ OR communit* OR population$ OR fisher* OR human$ OR service$ OR people) AND ((plac* OR install* OR deploy* OR decommission* OR manag* OR reefing OR toppling OR to…	(marine OR offshore OR pelagic OR benthic OR ocean* OR sea OR shel* OR shelves OR coast*) AND (ecosystem* OR habitat* OR seabed* OR sediment* OR "ecological system*" OR "water column" OR benthos OR environment* OR species OR assemblag* OR communit* OR population* OR fisher* OR human* OR servic* OR people) AND ((plac* OR install* OR deploy* OR decommission* OR manag* OR reefing OR toppling OR topp…	(marine OR offshore OR ocean* OR sea) AND ("oil and gas" OR "wind farm*" OR "man-made structur*" OR "artificial reef*" OR wreck* OR "shipwreck*" OR structur* OR "petroleum installation*" OR MREI OR "wave farm*" OR "tidal energy") AND (effect* OR impact*)	“oil and gas”, “oil and gaz”, “oil & gas”, “oil & gaz”, “tidal energy”, “platform”, “offshore”, “man-made structure”, “artificial reef”, “wind farm”, “windfarm”, “shipwreck”, “ship wreck”, and “wreck”.
Filters used	WoS: selected the Basic Search filter "Topic" (Searches title, abstract, author keywords, and Keywords Plus). WoS was searched using the University of Plymouth suscription, with the following citation indices: Science Citation Index Expanded (SCI-EXPANDED) --1970-present Social Sciences Citation Index (SSCI) --1970-present Arts & Humanities Citation Index (A&HCI) --1975-present Conference Proceed…	Scopus: selected the Search Field Type "Article title, Abstract, Keywords". Title-abs-key([search string]) AFSA: selected the filter "Anywhere except full text - NOFT" in the Advanced Search options.	Google Scholar: the pre-selected filter "anywhere in the article" was kept.	Where searches could not be performed using the agreed search string or a modified syntax of the search string – for instance on some organisational websites

## Sheet: Search String Retrieval Test
Benchmark publication list	Retrieved with ST Oct 28th?	Reason/comment	Outcome with the final ST
Ashley, M. C., Mangi, S. C., & Rodwell, L. D. (2014). The potential of offshore windfarms to act as marine protected areas–A systematic review of current evidence. Marine Policy, 45, 301-309.	Yes
Claisse, J. T., Pondella, D. J., Love, M., Zahn, L. A., Williams, C. M., Williams, J. P., & Bull, A. S. (2014). Oil platforms off California are among the most productive marine fish habitats globally. Proceedings of the National Academy of Sciences, 111(43), 15462-15467.	Yes
Coolen, J.W., Boon, A.R., Crooijmans, R., Van Pelt, H., Kleissen, F., Gerla, D., Beermann, J., Birchenough, S.N., Becking, L.E. & Luttikhuizen, P.C., (2020). Marine stepping‐stones: Connectivity of Mytilus edulis populations between offshore energy installations. Molecular Ecology, 29(4), pp.686-703.	NO	no matching ST for "population" nor "intervention" --> add "population$" and "artificial structure$"	Retrieved
Coolen, J.W., Van Der Weide, B., Cuperus, J., Blomberg, M., Van Moorsel, G.W., Faasse, M.A., Bos, O.G., Degraer, S. and Lindeboom, H.J. (2020). Benthic biodiversity on old platforms, young wind farms, and rocky reefs. ICES Journal of Marine Science, 77(3), pp.1250-1265.	Yes
Fowler, A.M., Jørgensen, A.M., Svendsen, J.C., Macreadie, P.I., Jones, D.O., Boon, A.R., Booth, D.J., Brabant, R., Callahan, E., Claisse, J.T. & Dahlgren, T.G. (2018). Environmental benefits of leaving offshore infrastructure in the ocean. Frontiers in Ecology and the Environment, 16(10): p. 571-578.	Yes
Gates, A.R., Horton, T., Serpell-Stevens, A., Chandler, C., Grange, L.J., Robert, K., Bevan, A. & Jones, D.O.B. (2019). Ecological role of an offshore industry artificial structure. Frontier in Marine Science, 6:675. doi: 10.3389/fmars.2019.00675	Yes
Hall, R., João, E., & Knapp, C. W. (2020). Environmental impacts of decommissioning: Onshore versus offshore wind farms. Environmental Impact Assessment Review, 83, 106404.	NO	no matching ST for "population" --> add "environment*"	Retrieved
Hooper T, C. Hattam, N. Beaumont (2016) The implications of energy systems for ecosystem services: A detailed case study of offshore wind. Renewable & Sustainable Energy Reviews, 70, 230-241 IF8.05	Yes
Ilieva, I., Jouvet, L., Seidelin, L., Best, B. D., Aldabet, S., da Silva, R., & Conde, D. A. (2019). A global database of intentionally deployed wrecks to serve as artificial reefs. Data in brief, 23, 103584.	NO	(change "oceanic" for "ocean*" in ST marine qualifiers// also add "coastal")	Still not retrieved because of no match with "population" terms. This study was borderline anyway as we would not include this in the syst map but would use the ref within it (snowballing)
Klunder, L., Lavaleye, M.S., Filippidi, A., van Bleijswijk, J.D., Reichart, G.J., van der Veer, H.W., Duineveld, G.C. & Mienis, F. (2020). Impact of an artificial structure on the benthic community composition in the southern North Sea: assessed by a morphological and molecular approach. ICES Journal of Marine Science, 77(3), pp.1167-1177.	Yes
Lacey, N. C., & Hayes, P. (2020). Epifauna associated with subsea pipelines in the North Sea. ICES Journal of Marine Science, 77(3), 1137-1147.	Yes
Methratta, E. T., & Dardick, W. R. (2019). Meta-analysis of finfish abundance at offshore wind farms. Reviews in Fisheries Science & Aquaculture, 27(2), 242-260.	Yes
Meyer-Gutbrod, E. L., Love, M. S., Claisse, J. T., Page, H. M., Schroeder, D. M., & Miller, R. J. (2019). Decommissioning impacts on biotic assemblages associated with shell mounds beneath southern California offshore oil and gas platforms. Bulletin of Marine Science, 95(4), 683-702.	NO	no matching ST for "population" --> add "assemblage$ OR communit*"	Retrieved
Murray, F., Needham, K., Gormley, K., Rouse, S., Coolen, J.W., Billett, D., Dannheim, J., Birchenough, S.N., Hyder, K., Heard, R. and Ferris, J.S. (2018). Data challenges and opportunities for environmental management of North Sea oil and gas decommissioning in an era of blue growth. Marine Policy, 97, pp.130-138.	Yes
Papathanasopoulou E., A. M. Queirós, N. Beaumont, T. Hooper, J. Nunes (2016) What evidence exists on the local impacts of energy systems on marine ecosystem services: A systematic map. Environmental Evidence, 5 (1), 25	Yes
Papathanasopoulou E., Beaumont N.J., Hooper, T.L. , Nunes J., Queiros A.M (2015) Energy systems and their impacts on marine ecosystem services . Renewable and Sustainable Energy Reviews, 52. 917-926.	Yes
Papathanasopoulou E., Queirós A.M., Beaumont N., Hooper T. and Nunes J. (2014) What are the local impacts of energy systems on marine biodiversity ecosystem functioning and associated ecosystem services: A systematic review protocol. Environmental Evidence, 2014, 3:26	NO	no matching ST for "intervention" (part 2)--> retrived with new ST nov20	Retrieved
Paxton, A.B., Newton, E.A., Adler, A.M., Van Hoeck, R.V., Iversen Jr, E.S., Taylor, J.C., Peterson, C.H. & Silliman, B.R. (2020). Artificial habitats host elevated densities of large reef-associated predators. Plos one, 15(9), p.e0237374.	Yes
Rouse, S., Hayes, P., & Wilding, T. A. (2020). Commercial fisheries losses arising from interactions with offshore pipelines and other oil and gas infrastructure and activities. ICES Journal of Marine Science, 77(3), 1148-1156.	NO	no matching ST for "population" --> add "fisher$ OR fishermen OR human$"	Retrieved
Rouse, S., Lacey, N. C., Hayes, P., & Wilding, T. A. (2019). Benthic Conservation Features and Species Associated With Subsea Pipelines: Considerations for Decommissioning. Frontiers in Marine Science, 6, 200.	Yes
Sheehan, E. V., Cartwright, A. Y., Witt, M. J., Attrill, M. J., Vural, M., & Holmes, L. A. (2020). Development of epibenthic assemblages on artificial habitat associated with marine renewable infrastructure. ICES Journal of Marine Science, 77(3), 1178-1189.	NO	no matching ST for "intervention" (part 2) --> add "MREI" add "wave farm*" add "tidal energy"	Retrieved
Smith, J. A., Lowry, M. B., Champion, C., & Suthers, I. M. (2016). A designed artificial reef is among the most productive marine fish habitats: new metrics to address ‘production versus attraction’. Marine Biology, 163(9), 188.	Yes
Stewart, G. B., Pullin, A. S., & Coles, C. F. (2007). Poor evidence-base for assessment of windfarm impacts on birds. Environmental Conservation, 1-11.	Yes
Tidbury, H., Taylor, N., van der Molen, J., Garcia, L., Posen, P., Gill, A., Lincoln, S., Judd, A. & Hyder, K. (2020). Social network analysis as a tool for marine spatial planning: Impacts of decommissioning on connectivity in the North Sea. Journal of Applied Ecology, 57(3), pp.566-577.	Yes
Wright, S.R., Lynam, C.P., Righton, D.A., Metcalfe, J., Hunter, E., Riley, A., Garcia, L., Posen, P. & Hyder, K. (2020). Structure in a sea of sand: fish abundance in relation to man-made structures in the North Sea. ICES Journal of Marine Science, 77(3), pp.1206-1218.	Yes
	total retrieved: 18/25		total retrieved: 24/25
	0.72		0.96
