# Supplementary material for: Evidence for the effects of decommissioning man-made structures on marine ecosystems globally: a systematic map
Source: Environ Evid. 2022 Nov 1;11:35. doi: 10.1186/s13750-022-00285-9 (PMC11378805; doi:10.1186/s13750-022-00285-9)
Supplement: Supplementary file 3 — Additional file 3. Lists of articles included, unobtainable or excluded at full text screening with reasons for exclusion. [file 13750_2022_285_MOESM3_ESM.xlsx]

## Sheet: READ ME
READ ME
This Excel file consists of 2 tabs: 'Accepted studies list', and 'Rejected studies (with reasons)'. Together, they represent all the studies included at screen 1 (title and abstract).
Accepted studies list	This tab lists the articles accepted and included in our map, without the coded meta-data (bibliographic information only).
Rejected studies (with reasons)	This tab lists the articles that were rejected at screen 2 (full text), and provide the reason for their rejection.

## Sheet: Accepted studies list
New Study ID	Author	Year	Title	Abstract	Publication Title	Additional information
AA2370	Brennan, Michael L.; Ballard, Robert D.; Roman, Chris; Bell, Katherine L. C.; Buxton, Bridget; Coleman, Dwight F.; Inglis, Gabrielle; Koyagasioklu, Orkan; Turanli, Tufan	2012	Evaluation of the modern submarine landscape off southwestern Turkey through the documentation of ancient shipwreck sites	The issue of damage to shipwreck sites caused by the operation of mobile fishing gear has only recently begun to be addressed by the archaeological community. However, the nature, extent, and intensity of this damage has yet to be quantified. Acoustic and video surveys conducted between 2008 and 2010 located and imaged sixteen ancient shipwrecks around the Bodrum and Datca Peninsulas, Turkey, man…	Continental Shelf Research	Effects of trawl fishing activity on shipwrecks. The gear can cause damage to the sites. A baseline to document shipwrecks. Includes details about the wreck and artifacts.
AC7211	Kim, J.-H.; Nam, J.; Yoo, S.-H.	2020	Public acceptance of a large-scale offshore wind power project in South Korea		Marine Policy	Public acceptance of OWF developments in South Korea
AP2288	Shani, Amir; Polak, Omer; Shashar, Nadav	2012	Artificial Reefs and Mass Marine Ecotourism	Deploying artificial reefs on the seabed has become popular in diving management. This practice has been advocated as a means towards meeting both ecological concerns and recreational divers' demands for diversification and themed experiences. Nevertheless, the perceptions of the user community itself - the scuba divers - regarding the establishment of artificial reefs have received only limited …	Tourism Geographies	Perceptions of divers on AR vs Natural reefs biodiversity and cultural ecosystem service questions
AT5139	Reilly, Kieran; O'Hagan, Anne Marie; Dalton, Gordon	2015	Attitudes and perceptions of fishermen on the island of Ireland towards the development of marine renewable energy projects	The expansion of the marine renewable energy (MRE) sector will increase pressure on sea space and existing maritime users which could potentially lead to conflict. Commercial fishing has been identified by many as the industry most likely to be affected by the development of MRE. In order to reduce the risk of spatial conflict and to enable decision-making based on the co-existence of the two sec…	Marine Policy	Hypothetical Tidal and OWF developments, perceptions of commercial fishermen and if these structures can co-locate
AW39	Tynyakov, Jenny; Rousseau, Meghan; Chen, Mori; Figus, Orlando; Belhassen, Yaniv; Shashar, Nadav	2017	Artificial reefs as a means of spreading diving pressure in a coral reef environment	Recreational diving damages coral reefs despite heightened environmental awareness. However, divers prefer preserved coral reefs and therefore reef degradation presents an economic loss. Artificial reefs were suggested among a range of tools to mitigate and reduce divers' negative impact on coral reefs. Coral reefs in Eilat (northern tip of the Red Sea) are among the most densely dived reefs in t…	Ocean & Coastal Management	Recreational diving preferences natural vs AR questionnaire survey
BI2251	Islam, Gazi Md Nurul; Noh, Kusairi Mohd; Sidique, Shaufique Fahmi; Noh, Aswani Farhana Mohd; Ali, Ahmad	2014	Economic Impacts of Artificial Reefs on Small-Scale Fishers in Peninsular Malaysia		Human Ecology	Average monthly fishing income from AR and non-AR areas
CG8608	Baptiste, A. Karen; Nordenstam, Brenda J.	2009	Impact of oil and gas drilling in Trinidad: factors influencing environmental attitudes and behaviours within three rural wetland communities	Oil and gas development generates socio-ecological consequences for coastal ecosystems. Within the Caribbean region, rural communities depend heavily on wetland resources, however attitudes and beliefs of these communities regarding the impacts of oil and gas drilling are ambiguous. This paper assesses factors influencing attitudes and behaviours among rural communities of the Nariva Swamp (Trini…	Environmental Conservation	Environemeal beliefs of the impact of oil and gas developments in three villages
CI7571	Voke, M.; Fairley, I.; Willis, M.; Masters, I.	2013	Economic evaluation of the recreational value of the coastal environment in a marine renewables deployment area	Marine renewable energy generation (ocean energy) is a growing industry due to global demands for increasing power supplies and reduction in carbon emissions. Intrinsic assets associated with deployment environments and values associated with their existing use need to be established to ensure balanced decisions can be made regarding the sustainable development of marine areas. This paper assesse…	Ocean and Coastal Management	Interviews about the potential impact tidal stream and wave devices would have on visitation rates to area
CJ4397	Gonyo, S.B.; Fleming, C.S.; Freitag, A.; Goedeke, T.L.	2021	Resident perceptions of local offshore wind energy development: Modeling efforts to improve participatory processes		Energy Policy	Awareness and support for new OWF from residents away from the coast i.e. inland
DE4482	Gee, Kira; Burkhard, Benjamin	2010	Cultural ecosystem services in the context of offshore wind farming: A case study from the west coast of Schleswig-Holstein	Although frequently referred to in the literature, the concept of cultural ecosystem services (CES) has so far been limited in its application. Difficulties arise when specifying the nature of intangible values, but more significantly when it comes to relating intangible values to ecosystem functions. After setting out some conceptual issues, this paper uses a case study on the German North Sea c…	Ecological Complexity	Perceptions of residents on OWF impacts on several cultural ecosystem services
DZ3145	Lima, Juliano Silva; Zappes, Camilah Antunes; Madeira Di Beneditto, Ana Paula; Zalmon, Ilana Rosental	2019	Ethnoecology and socioeconomic around an artificial reef: the case of artisanal fisheries from southeastern Brazil	The objective of this study is to describe the ethnoecological aspects, valorization, and commercialization of target species caught by artisanal fishers on the northern coast of Rio de Janeiro, southeastern Brazil. The data were obtained through semi-structured interviews conducted with 60 fishers from the fishing community of Guaxindiba (21 degrees 29'S, 41 degrees 00'W), which is associated wi…	Biota Neotropica	Ethnoecological aspects, valorization, and commercialization of target species caught by artisanal fishers
EA2014	Firestone, J.; Bidwell, D.; Gardner, M.; Knapp, L.	2018	Wind in the sails or choppy seas?: People-place relations, aesthetics and public support for the United States’ first offshore wind project		Energy Research and Social Science	Do different constructs of place OWF—attachment, identity, and dependency—play different roles in support and opposition
EH2072	Marshall, N. A.; Dunstan, P.; Pert, P.; Thiault, L.	2019	How people value different ecosystems within the Great Barrier Reef	Natural ecosystems hold great place within the hearts and lives of people, particularly those within which people live and work. However, whether people equally value natural ecosystems that they regularly frequent is effectively unknown. Such knowledge would greatly assist natural resource managers to better understand what they are protecting, why and for whom. In this paper we look at the diff…	Journal of Environmental Management	Eight culltural ecosystem services assessed by quesionaire on the GBR including shipwrecks
EK9338	Karlstrøm, H.; Ryghaug, M.	2014	Public attitudes towards renewable energy technologies in Norway. The role of party preferences	Transition to a sustainable society requires large-scale conversion of the energy system to new, renewable, non-fossil sources of energy. This presupposes public support for new technologies, which means the public must deal with challenges in terms of placement, area requirements, ecological degradation and price developments. This paper discusses how citizens view renewable energy technologies.…	Energy Policy	Public and political party perceptions of offshore windfarms (likert scale)
FB8402	Islam, Gazi Md Nurul; Noh, Kusairi Mohd; Sidique, Shaufique F.; Noh, Aswani Farhana Mohd	2014	Economic impact of artificial reefs: A case study of small scale fishers in Terengganu, Peninsular Malaysia	This paper examines the economic benefits of artificial reefs (ARs) on artisanal fishers in Terengganu in the east coast of Peninsular Malaysia. The data for this study was obtained from interviews with 290 artisanal fishers from three districts of Terengganu, using a structured questionnaire. The study found that for fishers, income from fishing was significantly lower in AR areas, compared to n…	Fisheries Research	Income for artisanal fishers in AR vs Natural reefs
GG8117	Voltaire, Louinord; Koutchade, Obafemi Philippe	2020	Public acceptance of and heterogeneity in behavioral beach trip responses to offshore wind farm development in Catalonia (Spain)	A combined travel cost - contingent behaviour survey of residents and tourists in Catalonia is conducted on-site to examine the effects on beach recreational demand of developing an offshore wind farm (OWF) project. The survey considers four potential OWF scenarios with different degrees of visual impact. We allow for heterogeneity in trip preferences among individuals and control for on-site sam…	Resource and Energy Economics	Four potential OWF scenarios with different degrees of visual impact. Assesses willininess to pay to visit area.
GI9849	Hooper, Tara; Ashley, Matthew; Austen, Melanie	2015	Perceptions of fishers and developers on the co-location of offshore wind farms and decapod fisheries in the UK	The predicted expansion of the global offshore wind sector is likely to increase conflicts as users of the coastal zone compete for space, and the displacement of fisheries is of particular concern. It is therefore important to explore opportunities that could support the co-existence of offshore wind farms (OWFs) and fishing activity. In addition to ecological evidence on the effects of OWFs on …	Marine Policy	Perceptions of fishers and developers on the co-location of offshore wind farms and decapod fisheries in the UK
GN4114	Edney, J.	2012	Diver characteristics, motivations, and attitudes: Chuuk Lagoon	This study sought to gain an insight into the sociodemographic characteristics, motivations, and attitudes of divers to Chuuk Lagoon (Federated States of Micronesia). It did this by conducting a survey of divers participating in dive trips on a live aboard vessel at Chuuk Lagoon and supporting and enriching this data with in-depth interviews. Divers were primarily motivated to see historically si…	Tourism in Marine Environments	Motivatons for wreck diving
GR3909	Vecchiato, Daniel	2014	How do you like wind farms? Understanding people's preferences about new energy landscapes with choice experiments	This study aims at understanding people's preferences about wind energy in order to foster the installation of new power plants in Italy. The application of a choice experiment allowed the willingness to pay to be estimated for the following attributes: wind turbines position, turbine height, number of turbines per wind farm and minimum distance of the farm from houses/coast. According to the res…	Aestimum	The survey administered covers future perceptions of offshore wind farms in Italy via choice experiments (e.g. turbine height, distance cost etc.)
GV2844	Hooper, Tara; Hattam, Caroline; Edwards-Jones, Andrew; Beaumont, Nicola	2020	Public perceptions of tidal energy: Can you predict social acceptability across coastal communities in England?	Early consideration of potential societal issues faced by the nascent tidal industry is important to facilitate public engagement and potentially avoid levels of conflict that have arisen within other renewable energy sectors; general expressions of public support (as reported in national-scale attitude surveys) do not always translate into approval for local developments. It is a very appealing …	Marine Policy	Public perceptions of hypothetical tidal energy developmentes in UK including imact on envirnment
GX2438	Belhassen, Yaniv; Rousseau, Meghan; Tynyakov, Jenny; Shashar, Nadav	2017	Evaluating the attractiveness and effectiveness of artificial coral reefs as a recreational ecosystem service	Artificial reefs are increasingly being used around the globe to attract recreational divers, for both environmental and commercial reasons. This paper examines artificial coral reefs as recreational ecosystem services (RES) by evaluating their attractiveness and effectiveness and by examining divers' attitudes toward them. An online survey targeted at divers in Israel (n = 263) indicated that 35…	Journal of Environmental Management	Aesthetic, behavioral, and attitudinal survey of divers AR vs Natural reef
HA975	Kantavichai, Rapeepan; Mekhora, Thamrong; Ganmanee, Monthon; Thongsamui, Ariya; Pornratanachotsakul, Maytapon	2019	Small-scale fishery income impact from artificial reefs in Lang Suan District, Chumphon Province, Thailand	To evaluate the economic impact of artificial reefs on small-scale fishing community, we investigated fishers' income and perception after 3years of artificial reef deployment in Lang Suan District, Chumphon Province, Thailand. Ninety-two small-scale fishing households were randomly selected for survey. Half of households relied on squid fishing as a major source of income. Squid fishing contribu…	Environment Development and Sustainability	Reports on the ecomonic impact to fishermen via deploying small AR around Thilands coast
HB8627	Berkenhagen, Joerg; Doering, Ralf; Fock, Heino O.; Kloppmann, Matthias H. F.; Pedersen, Soren A.; Schulze, Torsten	2010	Decision bias in marine spatial planning of offshore wind farms: Problems of singular versus cumulative assessments of economic impacts on fisheries	The current approval procedure for wind farm proposals in the German EEZ only considers site specific conflict analysis between the wind farm and fisheries. Due to the relatively small spatial coverage of the sites potential opportunity losses to the fisheries are always considered as low or negligible. Cumulative effects on fisheries that will occur once all proposed wind farms are in place are …	Marine Policy	total catch for areas inside and outside of wind farms
HN4165	Gudding, P.; Kipperberg, G.; Bond, C.; Cullen, K.; Steltzer, E.	2018	When a good is a bad (or a bad is a good)-Analysis of data from an ambiguous nonmarket valuation setting	This paper analyses data from a contingent valuation experiment carried out in a context with large degree of preference heterogeneity and valuation ambiguity. Despite this challenge, by implementing estimation of an unrestricted valuation function on pooled data from two elicitation formats, utilizing all preference information available from the survey, we are able to estimate welfare measures …	Sustainability	Public willingness to pay to avoid living next to a proposed (but hypothetical) wind farm
IB1699	Kim, Hyo-Jin; Kim, Ju-Hee; Yoo, Seung-Hoon	2019	Social acceptance of offshore wind energy development in South Korea: Results from a choice experiment survey	According to the South Korean Government, new offshore wind power generators with a capacity of 12-13 GW will be installed by 2030. This article attempts to investigate the social acceptance of an offshore wind energy development project by evaluating its environmental costs. For this purpose, 1,000 households throughout the country were randomly selected, and a choice experiment (CE) survey was …	Renewable & Sustainable Energy Reviews	choice experiment to assess willingness to pay to reduce environmental impacts of OWF
IN9011	Winiarski, K.J.; Miller, D.L.; Paton, P.W.C.; McWilliams, S.R.	2014	A spatial conservation prioritization approach for protecting marine birds given proposed offshore wind energy development	There are currently no offshore wind energy developments (OWEDs) in North America, although numerous OWEDs have been proposed along the Atlantic Coast. Development pressure has been a catalyst for marine spatial planning (MSP) to identify suitable areas for OWED. However, integrating complex ecological information to guide OWED siting remains a substantial challenge. We developed spatial distribu…	Biological Conservation	Bird species distribution models (SDMs) around OWF
IP3462	Wilhelmsson, D.; Ohman, M. C.; Stahl, H.; Shlesinger, Y.	1998	Artificial reefs and dive tourism in Eilat, Israel		Ambio	Comparison of fish and corals on AR vs Natural reefs. NB although it mentions tourism no relevent effects
IS6850	Brandt, Miriam J.; Diederichs, Ansgar; Betke, Klaus; Nehls, Georg	2011	Responses of harbour porpoises to pile driving at the Horns Rev II offshore wind farm in the Danish North Sea	Pile driving during offshore windfarm construction goes along with considerable noise emissions that potentially harm marine mammals in the vicinity and may cause large scale disturbances. Information on the scale of such disturbances is limited. Therefore, assessment and evaluation of the effects of offshore construction on marine mammals is difficult. During summer 2008, 91 monopile foundations…	Marine Ecology Progress Series	Pile driving impact on harbour porpoise during offshore windfarm construction
IX4948	Israel, D.; Gallo, C.; Angel, D. L.	2017	Benthic artificial reefs as a means to reduce the environmental effects of cod mariculture in Skutulsfjordur, Iceland	Artificial reefs (AR) have been deployed below commercial fish farms in tropical, subtropical and temperate marine locations in an effort to reduce some of the negative effects of aquaculture, and this study describes an AR deployment at a boreal site. This study examined the development and succession of two benthic communities on artificial reefs in the Icelandic fjord, SkutulsfjorA degrees ur.…	Marine Biodiversity	Macrobethos sampled on AR deployed below commercial fish farms
IY2490	Mikkelsen, L.; Mouritsen, K. N.; Dahl, K.; Teilmann, J.; Tougaard, J.	2013	Re-established stony reef attracts harbour porpoises Phocoena phocoena	Stony reefs in shallow water support abundant and species-rich animal communities, and may thus attract top predators such as the harbour porpoise. In summer 2008, the nature restoration project Blue Reef re-established 45 000 m(2) of cavernous stony reef at L so Trindel in the northern Kattegat, Denmark. To investigate whether the re-established reef attracts harbour porpoises, the acoustic acti…	Marine Ecology Progress Series	Mean number of porpoise encounters by hour of the day before and after AR installation
IY4370	Venegas-Li, Ruben; Levin, Noam; Morales-Barquero, Lucia; Kaschner, Kristin; Garilao, Cristina; Kark, Salit	2019	Global assessment of marine biodiversity potentially threatened by offshore hydrocarbon activities	Increasing global energy demands have led to the ongoing intensification of hydrocarbon extraction from marine areas. Hydrocarbon extractive activities pose threats to native marine biodiversity, such as noise, light, and chemical pollution, physical changes to the sea floor, invasive species, and greenhouse gas emissions. Here, we assessed at a global scale the spatial overlap between offshore h…	Global Change Biology	global scale the spatial overlap between offshore hydrocarbon activities and marine biodiversity (>25,000 species, nine major ecosystems, and marine protected areas),
JA8092	Emery, Brian M.; Washburn, Libe; Love, Milton S.; Hishimoto, Mary M.; Ohlmann, J. Carter	2006	Do oil and gas platforms off California reduce recruitment of bocaccio (Sebastes paucispinis) to natural habitat? An analysis based on trajectories derived from high-frequency radar	To investigate the possibility that oil and gas platforms may reduce recruitment of rockfishes (Sebastes spp.) to natural habitat, we simulated drift pathways (termed "trajectories" in our model) from an existing oil platform to nearshore habitat using current measurements from high-frequency (HF) radars. The trajectories originated at Platform Irene, located west of Point Conception, California,…	Fishery Bulletin	Modelling study of rockfish movements around oil and gas platform
JD5294	Leitao, Francisco; Santos, Miguel N.; Erzini, Karim; Monteiro, Carlos C.	2008	Fish assemblages and rapid colonization after enlargement of an artificial reef off the Algarve coast (Southern Portugal)	Artificial reefs (ARs) have been deployed in Algarve (Southern Portugal) coastal waters to contribute to the sustainability of local nearshore fisheries. Herein, we describe the colonization process of the recently deployed Faro/Ancao AR, and assess the time until the fish assemblage reaches stability and their seasonal patterns. In addition, we compare the results from the present study with tho…	Marine Ecology	fish assemblages on new ARs
JD9074	Wilhelmsson, D.; Yahya, S. A. S.; Ohman, M. C.	2006	Effects of high-relief structures on cold temperate fish assemblages: A field experiment	High-relief structures may influence the abundance and diversity of reef-associated fish. We conducted a field experiment to investigate whether the presence of vertical structures ( PVC pipes) affects fish communities on artificial reefs. The effect of the height of the structures ( 1 and 3 m) was also tested. Furthermore, the effects on fish of placing artificial reefs on otherwise featureless …	Marine Biology Research	24 reefs of three different designs were constructed
JE4556	Pacheco, A; Gorbeña, E; Plomaritis, T A; Garel, E; Gonçalves, J M S; Bentes, L; Monteiro, P; Afonso, C M L; Oliveira, F; Soares, C; Zabel, F; Sequeira, S	2019	Deployment characterization of a floatable tidal energy converter on a tidal channel, Ria Formosa, Portugal	This paper presents the results of a pilot experiment with an existing tidal energy converter (TEC), Evopod 1 kW floatable prototype, in a real test case scenario (Faro Channel, Ria Formosa, Portugal). A baseline marine geophysical, hydrodynamic and ecological study based on the experience collected on the test site is presented. The collected data was used to validate a hydro-morphodynamic model…	Energy	Pilot experiment of a small tidal energy converter (TEC),before and after effects based on sea bed mapping data and ROV surveys
JF3140	Genzano, Gabriel; Giberto, Diego; Bremec, Claudia	2011	Benthic survey of natural and artificial reefs off Mar del Plata, Argentina, southwestern Atlantic	This study describes the macrofaunal assemblages of subtidal rocky reefs off Mar del Plata in order to compare the macro invertebrate assemblages settled on shipwrecks with those of nearby reef sand to characterize the fish fauna associated with natural (NR) and artificial (AR) reefs. Topographic characterizations and surveys of invertebrates and fishes were performed in November and December 200…	Latin American Journal of Aquatic Research	Study classifies shipwrecks as "artifical reefs" seveal community composition metrics used e.g. BIOENV and MDS
JF8409	Bond, T.; Langlois, T. J.; Partridge, J. C.; Birt, M. J.; Malseed, B. E.; Smith, L.; McLean, D. L.	2018	Diel shifts and habitat associations of fish assemblages on a subsea pipeline	Nocturnal studies of fish assemblages are relatively rare, particularly at depths greater than 100m, despite the relevance of diel shifts in habitat usage to fisheries management. This study assesses fish diversity and abundance from remotely operated vehicle (ROV) video recordings that were collected by industry during the day and at night in the course of a subsea pipeline survey, at 130 m dept…	Fisheries Research	day and night surveys of fish along a pipeline
JG5692	Zintzen, V.; Massin, C.; Norro, A.; Mallefet, J.	2006	Epifaunal inventory of two shipwrecks from the Belgian Continental Shelf	Shipwrecks are almost the only subtidal substrata available for epifaunal colonization along the Belgian coastal waters and have never been scientifically prospected up to now. Two shipwrecks have been investigated during the summers of 2001 and 2002. De-visu observations and examination of 14 scraped surfaces of 0.0625 m(2) supercript stopallowed the identification of a total of 121 macrofauna s…	Hydrobiologia	Epifaunal inventory of two shipwrecks
JH1848	Thaxter, C.B.; Ross-Smith, V.H.; Bouten, W.; Masden, E.A.; Clark, N.A.; Conway, G.J.; Barber, L.; Clewley, G.D.; Burton, N.H.K.	2018	Dodging the blades: New insights into three-dimensional space use of offshore wind farms by lesser black-backed gulls Larus fuscus	GPS telemetry is improving our understanding of the way animals interact with their environment. Recent research has used this technology to assess the impact of offshore wind farms (OWFs) on seabirds, but few studies have collected fine-scale data from birds flying within OWFs. We use GPS telemetry to investigate movements of lesser black-backed gulls Larus fuscus in relation to OWFs from a prot…	Marine Ecology Progress Series	Bird telemetry across 5 OWF sites
JH2601	Meng, Qingmin	2016	The spatiotemporal characteristics of environmental hazards caused by offshore oil and gas operations in the Gulf of Mexico	Marine ecosystems are home to a host of numerous species ranging from tiny planktonic organisms, fishes, and birds, to large mammals such as the whales, manatees, and seals. However, human activities such as offshore oil and gas operations increasingly threaten marine and coastal ecosystems, for which there has been little exploration into the spatial and temporal risks of offshore oil operations…	Science of the Total Environment	twelve types of hazards caused by offshore oil and gas operations including blowout (1), collision (2),crane (3), explosion (4), fatality (5), fire (6), incident (7, injury (8), lost timeaccident (LTA N3 days, (9)), pollution (10), required evacuation (EVAC, (11)), and other spill or leak situations (12).
JH4732	Campos, J.A.; Gamboa, C.	1989	An artificial tire-reef in a tropical marine system: a management tool	The site of the Punta Leona artificial reef is on a dead coral bed mixed with sand, 300m W and 2000m E of natural rocky reefs in the Gulf of Nicoya, Costa Rica. At present the reef consists of 5000 scrap tires with an area of c1000m2. The fish community changed from dominance by Lutjanus guttatus, L. argentiventris and Haemulon (1984-1985), to numerical predominance by Haemulon, Chromis atrilobat…	Bulletin of Marine Science	artificial reef expanded every year with car tyres
JJ1010	Thompson, Paul M.; Hastie, Gordon D.; Nedwell, Jeremy; Barham, Richard; Brookes, Kate L.; Cordes, Line S.; Bailey, Helen; McLean, Nancy	2013	Framework for assessing impacts of pile-driving noise from offshore wind farm construction on a harbour seal population	Offshore wind farm developments may impact protected marine mammal populations, requiring appropriate assessment under the EU Habitats Directive. We describe a framework developed to assess population level impacts of disturbance from piling noise on a protected harbour seal population in the vicinity of proposed wind farm developments in NE Scotland. Spatial patterns of seal distribution and rec…	Environmental Impact Assessment Review	hypothetical wind farm model effects on seal distribution and mortaility
JL612	Hunter, W. R.; Sayer, M. D. J.	2009	The comparative effects of habitat complexity on faunal assemblages of northern temperate artificial and natural reefs	Several north temperate marine species were recorded on subtidal hard-substratum reef sites selected to produce a gradient of structural complexity. The study employed an established scuba-based census method, the belt transect. The three types of reef examined, with a measured gradient of increasing structural complexity, were natural rocky reef, artificial reef constructed of solid concrete blo…	Ices Journal of Marine Science	scuba-based census of two AR types and a natural site over all seasons
JM4988	Neill, S.P.; Litt, E.J.; Couch, S.J.; Davies, A.G.	2009	The impact of tidal stream turbines on large-scale sediment dynamics	Tidal stream turbines are exploited in regions of high tidal currents. Such energy extraction will alter the hydrodynamics of a tidal region, analogous to increasing the bed friction in the region of extraction. In addition, this study demonstrates that energy extracted with respect to tidal asymmetries due to interactions between quarter (M4) and semi-diurnal (M2) currents will have important im…	Renewable Energy	Modelling study of tidal devices on sediment bed loads
JM9031	Zhang, Libin; Zhang, Tao; Xu, Qinzeng; Qiu, Tianlong; Yang, Hongsheng; Liu, Shilin	2015	An artificial oyster-shell reef for the culture and stock enhancement of sea cucumber, Apostichopus japonicus, in shallow seawater	Because of its high nutritional value and health benefits, aquaculture production of Apostichopus japonicus in China is the largest of any single species. Therefore, the development of new farming methods is of considerable significance. In this study, discarded oyster shells have been used to create an artificial reef for the culture of this species. The results have shown that from 6th March 20…	Aquaculture Research	They also use a reference site a posteriori for some comparison
JN2089	SZEDLMAYER, ST; SHIPP, RL	1994	MOVEMENT AND GROWTH OF RED SNAPPER, LUTJANUS-CAMPECHANUS, FROM AN ARTIFICIAL REEF AREA IN THE NORTHEASTERN GULF-OF-MEXICO	Artificial reefs increase fish catches, but whether reefs function by production or simply attraction is still unresolved. Coastal Alabama has few natural reefs but extensive artificial reef habitat. Thus, this area was suitable for the study of artificial reef effects on fish populations. We studied the movement, abundance, age, and growth of red snapper, Lutjanus campechanus, and the age and gr…	Bulletin of Marine Science	marked and recapture study of fish around AR
JN2190	Kirkbride-Smith, Anne E; Wheeler, Philip M; Johnson, Magnus L	2013	The Relationship between Diver Experience Levels and Perceptions of Attractiveness of Artificial Reefs - Examination of a Potential Management Tool	Artificial reefs are increasingly used worldwide as a method for managing recreational diving since they have the potential to satisfy both conservation goals and economic interests. In order to help maximize their utility, further information is needed to drive the design of stimulating resources for scuba divers. We used a questionnaire survey to explore divers’ perceptions of artificial reefs …	PLoS One	Questionnaire survey to explore divers’ preference for various AR and shipwrecks. Split into novice and experienced divers
JP8336	Zalmon, I. R.; Novelli, R.; Gomes, M. P.; Faria, V. V.	2002	Experimental results of an artificial reef programme on the Brazilian coast north of Rio de Janeiro	An experimental evaluation of artificial reefs was carried out on the coast north of Rio de Janeiro, a low-relief bottom area. The reef complex (1500 m(2)) consisted of two sets (concrete and tire), each comprising 16 modules. Trammel nets were used in monthly samplings of the reef site and a control area. During 2 years of monitoring, 51 fish species were recorded in both areas, of which 24% and…	Ices Journal of Marine Science	Site comparison AR vs natural fish assemblages
JP8879	Taylor, Matthew D.; Payne, Nicholas L.; Becker, Alistair; Lowry, Michael B.	2017	Feels like home: homing of mature large-bodied fish following translocation from a power-station canal	Fish translocation is a common method of conservation and fisheries enhancement. Monitoring post-translocation movements and migration provides useful information to inform translocation strategies. Three species of large-bodied fish (Yellowfin Bream Acanthopagrus australis, Luderick Girella tricuspidata, and Tarwhine Rhabdosargus sarba) impounded in a cooling water canal at a power station were …	Ices Journal of Marine Science	homing of mature large-bodied fish following translocation
JP9699	Oh, Chi-Ok; Ditton, Robert B.; Stoll, John R.	2008	The economic value of scuba-diving use of natural and artificial reef habitats	Artificial reefs may attract and sustain fish populations, but whether they resemble natural reefs is open to conjecture. This article addresses the question of whether artificial reefs are functionally acceptable to scuba divers. Research objectives were (1) to identify the nonmarket value of recreational scuba diving in offshore marine waters and (2) to ascertain whether the willingness to pay …	Society & Natural Resources	preference and willingness to pay for scuba diving on AR vs Natural reefs
JS8267	Vardaro, Michael F.; Bagley, Philip M.; Bailey, David M.; Bett, Brian J.; Jones, Daniel O. B.; Milligan, Rosanna J.; Priede, Imants G.; Risien, Craig M.; Rowe, Gilbert T.; Ruhl, Henry A.; Sangolay, Bomba B.; Smith, Kenneth L.; Walls, Anne; Clarke, Jim	2013	A Southeast Atlantic deep-ocean observatory: first experiences and results	The DELOS (Deep-ocean Environmental Long-term Observatory System) project is a long-term research program focused on understanding the impacts of oil and gas extraction on deep-sea ecosystems. We have installed two seafloor observation platforms, populated with ROV-serviced sensor modules, at 1400 m water depth in the Southeast Atlantic off the coast of Angola. The 'impact' Near-Field platform is…	Limnology and Oceanography-Methods	ROV monitoring deep-water oil and gas biogeochemistry
JS9835	Daigle, Sara T.; Fleeger, John W.; Cowan, James H.; Pascal, Pierre-Yves	2013	What Is the Relative Importance of Phytoplankton and Attached Macroalgae and Epiphytes to Food Webs on Offshore Oil Platforms?	Offshore oil platforms function as artificial reefs, but little is known about the food webs that fuel platform-dwelling biota. Here, we use carbon and nitrogen isotopes in tissues of biota from two offshore oil platforms to estimate the importance of phytoplankton and platform-associated macroalgae and epiphytic microalgae to the diets of platform-dwelling consumers. Although the consumption of …	Marine and Coastal Fisheries	Relative Importance of Phytoplankton and Attached Macroalgae and Epiphytes to Food Webs
JT3839	Davis, N.; VanBlaricom, G.R.; Dayton, P.K.	1982	Man-made structures on marine sediments: Effects on adjacent benthic communities	This study (1975-1977) examines the effect of man-made structures on natural sand bottom communities in shallow water in San Diego County, southern California, USA. While there were shallow scour effects to 15 m around some artificial reefs, the reefs had no measurable effect on sand ripple patterns, grain size, organic carbon or infauna beyond the scoured areas. Foraging by reef-associated fishe…	Marine Biology	Examines the effect of man-made structures on natural sand bottom communities in shallow water
JU433	María-Isabel, Toledo; Torres, Pamela; Díaz, Cristina; Zamora, Victor; López Jesús; Olivares Germán	2020	Ecological succession of benthic organisms on niche-type artificial reefs	As part of efforts to restore fishery resources and recover damaged coastal ecosystems, artificial reefs are often anchored on the seafloor in coastal zones, to provide new habitats for marine organisms. The aim of the study was to describe the structure of a community of benthic invertebrates colonising a niche-type artificial reef (AATN in Spanish). Nine structures were anchored at depths of 16…	Ecological Processes	structure of a community of benthic invertebrates colonising an AR 22 months observation
JV2696	Krone, Roland; Gutow, Lars; Joschko, Tanja J.; Schroeder, Alexander	2013	Epifauna dynamics at an offshore foundation - Implications of future wind power farming in the North Sea	In the light of the introduction of thousands of large offshore wind power foundations into the North Sea within the next decades, this manuscript focuses on the biofouling processes and likely reef effects. The study explores the macrozoobenthos (biofouling) colonization at an offshore platform which is comparable to offshore wind turbine foundations. A total of 183 single samples were taken and…	Marine Environmental Research	temporal, seasonal and depth related abundance and biomass estimaes on OWF foundations
JV6780	Roa-Ureta, Ruben H.; Santos, Miguel N.; Leitao, Francisco	2019	Modelling long-term fisheries data to resolve the attraction versus production dilemma of artificial reefs	The main role of artificial reefs (ARs) is to enhance the productivity and sustainability of coastal fisheries by creating new fish biomass. From a modelling point of view, the creation of new fish biomass would be realized by a shift to a state of higher carrying capacity of the environment (K) for aquatic populations and communities. However, it has not been possible to demonstrate unequivocall…	Ecological Modelling	Modelling study of AR looking at carrying capacity of the environment (K)
JW3886	Meyer-Gutbrod, Erin L.; Kui, Li; Nishimoto, Mary M.; Love, Milton S.; Schroeder, Donna M.; Miller, Robert J.	2019	Fish densities associated with structural elements of oil and gas platforms in southern California	There are thousands of offshore oil and gas platforms worldwide that will eventually become obsolete, and one popular decommissioning alternative is the "rigs to reefs" conversion that designates all or a portion of the underwater infrastructure as an artificial reef, thereby reducing the burden of infrastructure removal. The unique architecture of each platform may influence the size and structu…	Bulletin of Marine Science	Examined fish abundance across 5 structural elements of 11 platforms (crossbeams and legs)
JX1714	Harrison, S.; Rousseau, M.	2020	Comparison of Artificial and Natural Reef Productivity in Nantucket Sound, MA, USA	Artificial reef communities undergo long periods of succession prior to becoming stable, but funding challenges often prevent post-deployment monitoring from evaluating long-term successional changes. The present study employed baited remote underwater video surveillance (BRUVS) to compare the species richness, diversity, abundance, and age structure of fishes across a 4-year-old artificial reef,…	Estuaries and Coasts	Short and long term comparisons of AR on fish abundance,diversity and juvenile production
JX3374	Burns, K.A.; Codi, S.	1999	Non-volatile hydrocarbon chemistry studies around a production platform on Australia's northwest shelf	In September 1994 and 1995, scientists from the Australian Institute of Marine Science (AIMS) and the Australian Geological Survey Organization (AGSO) conducted surveys aboard the RV Lady Basten to determine the dispersion, fates and effects of produced formation water (PFW) discharged from the 'Harriet A' oil production platform near the Montebello Islands. This report is one of four related pap…	Estuarine, Coastal and Shelf Science	Oil Bioaccumulation in Oysters along a gradient from oil platforms
JX7353	TSUDA, RT; KAMI, HT	1973	ALGAL SUCCESSION ON ARTIFICIAL REEFS IN A MARINE LAGOON ENVIRONMENT IN GUAM		Journal of Phycology	Algal succession on AR
JY5886	Sanchez-Jerez, P.; Ramos-Espla, A.	2000	Changes in fish assemblages associated with the deployment of an antitrawling reef in seagrass meadows	Posidonia oceanica seagrass meadows have been degraded in the Mediterranean Sea by trawling. To reduce this impact, antitrawling artificial reefs have been deployed. The introduction of artificial structures on seagrass meadows, however, could potentially change the composition of fishes. Using visual techniques, we examined changes in fish assemblage and density of key species by comparing fish …	Transactions of the American Fisheries Society	AR reefs deployed on seagrass beds to prevent trawling
JY8812	DIAMANT, A.; BENTUVIA, A.; BARANES, A.; GOLANI, D.	1986	AN ANALYSIS OF ROCKY COASTAL EASTERN MEDITERRANEAN FISH ASSEMBLAGES AND A COMPARISON WITH AN ADJACENT SMALL ARTIFICIAL REEF		Journal of Experimental Marine Biology and Ecology	Fish recolonization of shipwreck (AR) over time
JZ218	Simonsen, K.A.; Cowan Jr., J.H.	2013	Effects of an inshore artificial reef on the trophic dynamics of three species of etuarine fish	Estuarine habitats are important in the life history of many fish species, yet are being degraded at an alarming rate. Habitat loss is often mitigated by the addition of artificial reefs. Understanding how artificial habitat affects the trophic dynamics of associated fish communities is important to understanding their role in estuarine environments. This study compared the trophic dynamics of sp…	Bulletin of Marine Science	Effects of an inshore artificial reef on the trophic dynamics of three species of estuarine fish
JZ4922	Alevizon, W.S.; Gorham, J.C.	1989	Effects of artificial reef deployment on nearby resident fishes	Two arrays of twelve small artificial reefs made up of PVC pipe and concrete blocks were deployed in similar habitat in the Looe Key National Marine Sanctuary, Florida Keys. The number of fishes inhabiting the arrays stabilized in about 4-6 months. One year after deployment of these arrays, a comparatively large artificial reef made of 2in PVC pipe and concrete blocks was deployed in the center o…	Bulletin of Marine Science	Effects of AR on resident fish abundance and diversity vs natural sites
KA5619	Franco Melendez, M.T.; Kang, K.M.; Shin, H.O.	2015	Preliminary study about behaviour characteristics of red seabream and black rockfish around artificial reefs and natural habitats by using biotelemetry techniques	Movements and behaviour of red seabream Pagrus major (J1) and black rockfish Sebastes schlegeli (T1 and T2) inside or environs to artificial reefs determined by acoustic telemetry information were monitored. Both fish are associated with artificial reefs in two marine ranching areas (Jeju and Tongyeong) in South Korea but the knowledge of habitat use and fish movement around them is unclear. J1 w…	Journal of Fisheries and Aquatic Science	Movements and behaviour of three fish species released on AR tracked using acoustic telemetry
KF3630	Santelli, A.; Punzo, E.; Scarcella, G.; Strafella, P.; Spagnolo, A.; Fabi, G.	2013	Decapod Crustaceans associated with an artificial reef (Adriatic Sea)	The aim of this study is to increase the knowledge on the distribution of decapod crustaceans associated with an artificial reef positioned on sandy-mud bottoms in the central Adriatic Sea. The reef is constituted of concrete modules assembled in pyramids and concrete poles. Hard and soft bottom samples were collected from 2001, just after reef construction, to 2005 (4 surveys per year). Regardin…	Mediterranean Marine Science	Distribution of decapod crustaceans associated with an AR and natural reef site
KF5933	Floeter, Jens; van Beusekom, Justus EE; Auch, Dominik; Callies, Ulrich; Carpenter, Jeffrey; Dudeck, Tim; Eberle, Sabine; Eckhardt, André; Gloe, Dominik; Hänselmann, Kristin	2017	Pelagic effects of offshore wind farm foundations in the stratified North Sea		Progress in Oceanography	Pelagic effects of offshore wind farm foundations on pelagic zooplankton and fish
KF820	Boettner, Christoph; Haeckel, Matthias; Schmidt, Mark; Berndt, Christian; Vielstaedte, Lisa; Kutsch, Jakob A.; Karstens, Jens; Weiss, Tim	2020	Greenhouse gas emissions from marine decommissioned hydrocarbon wells: leakage detection, monitoring and mitigation strategies	Hydrocarbon gas emissions from with decommissioned wells are an underreported source of greenhouse gas emissions in oil and gas provinces. The associated emissions may partly counteract efforts to mitigate greenhouse gas emissions from fossil fuel infrastructure. We have developed an approach for assessing methane leakage from marine decommissioned wells based on a combination of existing regiona…	International Journal of Greenhouse Gas Control	Hydrocarbon gas (methane) leakage emission rates recorded from decommissioned 1,792 wells in the UK sector of the Central North Sea
KF8328	Liu, H.; Xu, Q.; Xu, Q.; Zhang, Y.; Yang, H.	2014	The application of stereo-video technology for the assessment on population change of black rockfish Sebastes schlegeli in a vessel reef area in Haizhou Bay, China	The assessment of population structure and abundance of fish assemblages associated with artificial reefs (ARs) is an important aspect of AR management. In the present study, we used a Dive-Operated Stereo Video (stereo-DOV) technique to assess the population structure and abundance of Sebastes schlegeli associated with two metallic, and three wooden, vessel reefs in Haizhou Bay during 2012 and 2…	Chinese Journal of Oceanology and Limnology	Population structure and abundance of fish assemblages associated with shipwrecks (described in the study as AR)
KI1987	Lindberg, W. J.; Frazer, T. K.; Portier, K. M.; Vose, F.; Loftin, J.; Murie, D. J.; Mason, D. M.; Nagy, B.; Hart, M. K.	2006	Density-dependent habitat selection and performance by a large mobile reef fish	Many exploited reef fish ire vulnerable to overfishing because they concentrate over hard-bottom patchy habitats. How mobile reef fish use patchy habitat, and the potential consequences oil demographic parameters, must be known for spatially explicit population dynamics modeling, for discriminating essential fish habitat (EFH), and for effectively planning conservation measures (e.g., marine prot…	Ecological Applications	Habitat quality and abundance of fish species at an AR vs natural reef
KJ3098	Walker, B. K.; Henderson, B.; Spieler, R. E.	2002	Fish assemblages associated with artificial reefs of concrete aggregates or quarry stone offshore Miami Beach, Florida, USA	Few studies have compared the suitability of different artificial reef construction materials in terms of their efficacy in acquiring diverse faunal assemblages. We compared the fishes associated with 12 co-located reefs constructed of limestone quarry boulders, concrete-gravel aggregate, or concrete-tire aggregate (four of each substrate) in 7 m of water, 200 m offshore Miami Beach, Florida, USA…	Aquatic Living Resources	Fish assemblages associated with artificial reefs of concrete aggregates or quarry stone
KK4229	Guo, Z.; Wang, L.; Cong, W.; Jiang, Z.; Liang, Z.	2021	Comparative analysis of the ecological succession of microbial communities on two artificial reef materials	Concrete and wood are commonly used to manufacture artificial reefs (ARs) worldwide for marine resource enhancement and habitat restoration. Although microbial biofilms play an important role in marine ecosystems, the microbial communities that colonize concrete and wooden ARs and their temporal succession have rarely been studied. In this study, the temporal succession of the microbial communiti…	Microorganisms	Microbial biofilm colonisation rates (abundance, comunity structure and diversity) on wooden and concrete ARs
KN5572	Meyer-Gutbrod, Erin L.; Love, Milton S.; Schroeder, Donna M.; Claisse, Jeremy T.; Kui, Li; Miller, Robert J.	2020	Forecasting the legacy of offshore oil and gas platforms on fish community structure and productivity	There are currently thousands of offshore platforms in place for oil and gas extraction worldwide, and decommissioning efforts over the next three decades are estimated to cost more than US$200 billion. As platforms reach the end of their useful lifetime, operators and regulatory agencies will assess the environmental impact of potential decommissioning strategies. Among the many factors that wil…	Ecological Applications	A model for forecasting changes to fish communities surrounding offshore installations following decommissioning a series of decommissioning alternatives
KO8881	Lothian, A.	2008	Scenic perceptions of the visual effects of wind farms on South Australian landscapes	A survey of the visual effects of wind farms was undertaken in South Australia, with the aim of quantifying the impact of wind farms on the perceived scenic quality of landscapes. In the study a total of 311 participants assessed the scenic quality of a photographed landscape in 68 coastal and inland locations where wind farms could be located, both without wind farms and with wind farms digitall…	Geographical Research	Scenic perceptions of the visual effects of wind farms on South Australian landscapes
KP2118	Kline, Richard J; Khan, Izhar A; Holt, G Joan	2011	Behavior, Color Change and Time for Sexual Inversion in the Protogynous Grouper (Epinephelus adscensionis)	Hermaphroditism, associated with territoriality and dominance behavior, is common in the marine environment. While male sex-specific coloration patterns have been documented in groupers, particularly during the spawning season, few data regarding social structure and the context for these color displays are available. In the present study, we define the social structure and male typical behavior …	PLoS One	behavior of rock hind (Epinephelus adscensionis) arounf oil and gas platforms
KP2310	Huntington, B. E.; Lirman, D.	2012	Species-area relationships in coral communities: evaluating mechanisms for a commonly observed pattern	Landscape-scale attributes of patch size, spatial isolation, and topographic complexity are known to influence diversity and abundance in terrestrial and marine systems, but remain collectively untested for reef-building corals. To investigate the relationship between the coral assemblage and seascape variation in reef habitats, we took advantage of the distinct boundaries, spatial configurations…	Coral Reefs	AR Reef size (m2) effects on coral abundance and richness
KP3187	Koeck, Barbara; Alós, Josep; Caro, Anthony; Neveu, Reda; Crec'hriou, Romain; Saragoni, Gilles; Lenfant, Philippe	2013	Contrasting Fish Behavior in Artificial Seascapes with Implications for Resources Conservation	Artificial reefs are used by many fisheries managers as a tool to mitigate the impact of fisheries on coastal fish communities by providing new habitat for many exploited fish species. However, the comparison between the behavior of wild fish inhabiting either natural or artificial habitats has received less attention. Thus the spatio-temporal patterns of fish that establish their home range in o…	PLoS One	behavior of wild fish inhabiting either natural or artificial habitats
KP4292	Ramos, J.; Santos, M. N.	2015	Facilitating fishing decisions in an artificial reef area off southern Portugal: a case study using generalized additive models	Observations on fisheries activities off Vilamoura (southern Portugal) were conducted using a simple methodology with two objectives: (i) to determine fishing habitat preferences (presence or absence of artificial reefs), and (ii) to determine the importance of environmental and economic factors. For the first objective, the collected data were divided into three spatial strata: two identical str…	Journal of Applied Ichthyology	fishing habitat preferences AR vs Natural various environemtal and social effcts data
KQ1062	van der Loos, L. M.; van Reine, W. F. Prud'homme; Stokvis, F. R.; Speksnijder, A. G. C. L.; Hoeksema, B. W.	2017	Beta diversity of macroalgal communities around St. Eustatius, Dutch Caribbean	This study provides a baseline of the marine algal flora composition around St. Eustatius, Dutch Caribbean, by describing algal community structure in terms of species richness and beta diversity, and by providing a taxonomically reliable DNA barcode collection. A total of 156 species was found, including 91 that represent new records for St. Eustatius. Subtidal assemblages (126 species) and inte…	Marine Biodiversity	marine algal composition comparison shipwreck, natural reefs and saltmarsh
KR3891	Giglio, Vinicius J.; Adelir-Alves, Johnatas; Gerhardinger, Leopoldo C.; Grecco, Fabiano C.; Daros, Felippe A.; Bertoncini, Athila A.	2014	Habitat use and abundance of goliath grouper Epinephelus itajara in Brazil: a participative survey	Developing survey strategies for threatened species is often limited by access to sufficient individuals to acquire information needed to design appropriate conservation measures. The goliath grouper (Epinephelus itajara) is a large reef fish, globally classified as critically endangered. In Brazil, fishing has been prohibited since 2002. Herein we investigated habitat use and abundance of E. ita…	Neotropical Ichthyology	Diver surveys of the goliath grouper at several AR, Shipwrecks and Oil and gas structures (note the effcts data for structure type is all combined)
KR4541	Viola, Sloane M.; Page, Henry M.; Zaleski, Susan F.; Miller, Robert J.; Doheny, Brandon; Dugan, Jenifer E.; Schroeder, Donna M.; Schroeter, Stephen C.	2018	Anthropogenic disturbance facilitates a non-native species on offshore oil platforms	1. Anthropogenic practices that facilitate species introductions must be identified and modified to improve management and control the spread of non-native taxa in many environments. Maintenance practices that remove dense epifaunal invertebrates attached to offshore structures create a disturbance that may facilitate the establishment of non-native species. 2. We evaluated the effect of disturba…	Journal of Applied Ecology	Effect of cleaning practices on removing the nonnative bryozoan, Watersipora subatra from oil and gas structures
KR5557	Delgadillo-Garzón, O.; García, C.B.	2009	Impact of two artificial reefs on diurnal artisanal fishing at gulf of Morrosquillo, Colombian Caribbean	Fishing activity in two artificial reefs (ARs) was monitored between August 2001 and August 2002 in the gulf of Morrosquillo, to investigate their possible impact on the fishery dynamics. We determined catch per unit effort (CPUE) and catch composition, and found 19 species in Punta de Piedra and 36 in Tolú (16 species common to both). In Punta de Piedra, CPUE was 0.40 kg/hour/fisherman and estim…	Revista de Biologia Tropical	Manuscript is in Spanish- looking at fish catch at AR vs Natural reefs
KR7978	Salamone, Amy L.; Robicheau, Brent M.; Walker, Allison K.	2016	Fungal diversity of marine biofilms on artificial reefs in the north-central Gulf of Mexico	We present the first characterization of fungal community diversity of natural mixed-species biofilms on artificial marine reefs. Four artificial reefs in the Mississippi (MS) Sound, USA, representing low-profile (underwater) and high-profile (periodically air-exposed) conditions were sampled every 3 months over a 23-month period to investigate changes in fungal diversity within reef biofilms. Fu…	Botanica Marina	fungal community diversity on 4 ARs different materials
KR8539	Slavik, Kaela; Lemmen, Carsten; Zhang, Wenyan; Kerimoglu, Onur; Klingbeil, Knut; Wirtz, Kai W.	2019	The large-scale impact of offshore wind farm structures on pelagic primary productivity in the southern North Sea	The increasing demand for renewable energy is projected to result in a 40-fold increase in offshore wind electricity in the European Union by 2030. Despite a great number of local impact studies for selected marine populations, the regional ecosystem impacts of offshore wind farm (OWF) structures are not yet well assessed nor understood. Our study investigates whether the accumulation of epifauna…	Hydrobiologia	Impact of blue mussels on primary productivity in North Sea -comparison modelling study with and without mussels on OWF turbine structures
KS6566	Carvalho, Susana; Moura, Ana; Curdia, Joao; da Fonseca, Luis Cancela; Santos, Miguel N.	2013	How complementary are epibenthic assemblages in artificial and nearby natural rocky reefs?	The present study analyses the composition, structure and trophic function of epibenthic assemblages in two artificial reefs (ARs) 16 years after deployment and in nearby natural reefs (NRs), aiming at providing insights on the complementarity between both habitats. Current findings suggest that after 16 years the ARs (concrete blocks), located in southern Portugal, do not act as surrogates for N…	Marine Environmental Research	Composition, structure and trophic function of epibenthic assemblages in two ARS vs natural reefs
KS6923	O'Carroll, J. P. J.; Kennedy, R. M.; Savidge, G.	2017	Identifying relevant scales of variability for monitoring epifaunal reef communities at a tidal energy extraction site	The SeaGen tidal energy turbine is located in the Strangford Narrows, Northern Ireland. The Narrows are designated as a Natura 2000 site, host unique biological assemblages and exhibit very high tidal velocities. This study describes an asymmetrical BACI design monitoring program that was aimed at assessing the potential impact the SeaGen may have on epifaunal boulder reef communities. This study…	Ecological Indicators	SeaGen (Tidal stream) impacts on epifaunal boulder reef communities
KT2494	Acarli, Deniz; Ayaz, Adnan	2015	USING CONCRETE ARTIFICIAL REEF AS A TOOL TO ENRICH THE NEW MARINE HABITAT IN ERDEK-OCAKLAR BAY (MARMARA SEA, TURKEY)	The species composition around the concrete artificial reef deployed at 20 m depth in Marmara Sea, Turkey from July 2011 to June 2013 was determined through visual census, video, angling and nets. The methods revealed that both richness and abundance of species increased around the artificial reef during the studied period but the most effective method was the visual census. The study recorded a …	Fresenius Environmental Bulletin	species composition around concrete AR determined through visual census, video, angling and nets.
KT8649	Parsons G, Firestone J, Yan L, Toussaint J	2020	The effect of offshore wind power projects on recreational beach use on the east coast of the United States: Evidence from contingent-behavior data	We use contingent-behavior data from a stated-preference survey to estimate the effect of offshore wind power projects on recreational beach use on the East Coast of the United States. The data are from an internet-based probabilistic sample of beachgoers (n = 1725) visiting beaches from Massachusetts to South Carolina in 2015. The contingent-behavior data are based on responses to visual simulat…	Energy Policy
KU9134	Alexander, Karen A.; Potts, Tavis; Wilding, Thomas A.	2013	Marine renewable energy and Scottish west coast fishers: Exploring impacts, opportunities and potential mitigation	There is currently a strong political drive for the development of the marine renewable energy industry in Europe, particularly in Scotland. However, little is known regarding the potential impacts upon and opportunities for the fishing industry. Furthermore, there has been little discussion of potential mitigation measures. In depth interviews were conducted with fishers based on the west coast …	Ocean & Coastal Management	Fishers opinions on marine renewable energy installations and perceptions on change to ecosystem
KW6790	Larsen, Jesper K.; Guillemette, Magella	2007	Effects of wind turbines on flight behaviour of wintering common eiders: implications for habitat use and collision risk	1.Wind energy is a fast-growing renewable energy source and many offshore wind parks will be erected in shallow waters (< 40 m deep) where various coastal bird species are found. The two main issues regarding offshore wind farms and birds are disturbance and collision risk. We studied the effect of wind turbines on the flight behaviour of wintering common eiders Somateria mollissima in order to i…	Journal of Applied Ecology	Effects of wind turbines on flight behaviour of wintering common eiders
KX7259	Work, Thierry M; Aeby, Greta S; Maragos, James E	2008	Phase Shift from a Coral to a Corallimorph-Dominated Reef Associated with a Shipwreck on Palmyra Atoll	Coral reefs can undergo relatively rapid changes in the dominant biota, a phenomenon referred to as phase shift. Various reasons have been proposed to explain this phenomenon including increased human disturbance, pollution, or changes in coral reef biota that serve a major ecological function such as depletion of grazers. However, pinpointing the actual factors potentially responsible can be pro…	PLoS One	Densities of invasive R. howesii near the shipwreck
KY5719	Sammarco, Paul W.; Porter, Scott A.; Cairns, Stephen D.	2010	A new coral species introduced into the Atlantic Ocean - Tubastraea micranthus (Ehrenberg 1834) (Cnidaria, Anthozoa, Scleractinia): An invasive threat?	Over the past 60-70 years, the invasive Indo-Pacific coral Tubastraea coccinea (Lesson 1830; Cnidaria, Scleractinia) has colonized the western tropical Atlantic Ocean - the Americas, the Antilles, northern Gulf of Mexico (GOM), and many of its 3,600 oil/gas platforms. It is now the single, most abundant coral on artificial substrata in the GOM, with hundreds of thousands of colonies on a single p…	Aquatic Invasions	Abundance of invasive coral Tubastraea coccinea on oil and gas structures (standing)
KY5846	Cunningham, P. T. M.; Saul, A. D.	2004	Spatial partition of artificial structures by fish at the surroundings of the conservation unit - Parque Estadual da Ilha Anchieta, SP, Brazil	The aim of this work was to study the spatial partition dynamics of fish at artificial structures. Holed structured concrete blocks were used to construct eight identical artificial structures and disposed between 3m-6m depths. Installation was made in two steps during 1996 (May/June and November/December) and daily observations were carried out during 30 consecutive days SCUBA diving. The artifi…	Brazilian Archives of Biology and Technology	Dynamics of fish at artificial structures.
KZ4864	Carr MH, Hixon MA	1997	artificial reefs: the importance of comparisons with natural reefs	Methods used to evaluate the performance of an artificial reef will vary according to the purpose for which the reef was built. To determine how well artificial reefs mitigate losses due to human activities on natural reefs, the performance of artificial reefs should be evaluated using contemporaneous comparisons with relatively undisturbed natural reefs. Unfortunately, comparisons between artifi…	Fisheries	Fish comparisons between AR and natural reefs
LA5960	La Mesa, Gabriele; Longobardi, Alessandro; Sacco, Francesco; Marino, Giovanna	2008	First release of hatchery juveniles of the dusky grouper Epinephelus marginatus (Lowe, 1834) (Serranidae: Teleostei) at artificial reefs in the Mediterranean: results from a pilot study	A pilot experiment of stock enhancement based oil the release of hatchery-reared juveniles of dusky grouper, Epinephelus marginatus, was carried out at two artificial reefs located 0.9 km offshore the south-western Sicilian coast (Central Mediterranean). The fish assemblages inhabiting the reefs were characterized using underwater visual census (UVC) surveys. Despite some differences in fish spec…	Scientia Marina	Behaviour of fish released onto AR
LA7894	Ahmadian, Reza; Falconer, Roger; Bockelmann-Evans, Bettina	2012	Far-field modelling of the hydro-environmental impact of tidal stream turbines	Interest in the marine renewable energy devices, and particularly tidal stream turbines, has increased significantly over the past decade and several devices such as vertical and horizontal axis turbines and reciprocating hydrofoils are now being designed around the world to harness tidal stream energy. While tidal stream turbines are being developed at a high rate and getting closer to commercia…	Renewable Energy	Red snapper diet anlaysis from standing, oil and pas platforms vs rigs to reefs vs natural reefs
LB222	Granneman, J.E.; Steele, M.A.	2014	Fish growth, reproduction, and tissue production on artificial reefs relative to natural reefs	The extent to which artificial reefs may be useful for mitigation of environmental impacts, fisheries management, and conservation depends in part upon how well the organisms that live on them fare. We tested whether fish living on artificial reefs were in similar condition (weight-at-length), grew, foraged, reproduced, and produced tissue at rates similar to those on natural reefs. We studied fi…	ICES Journal of Marine Science	Fish growth, reproduction, and tissue production on AR vs Natural reefs relative to natural reefs
LI6951	Stevens, B. G.; Munk, J. E.; Cummiskey, P. A.	2004	Utilization of log-piling structures as artificial habitats for red king crab Paralithodes camtschaticus	Artificial habitats or reefs have been used to mitigate for alteration of marine habitats and increase populations of desirable marine species. In Kodiak, Alaska, breakwater construction covered 3.5 ha of sedimentary habitat potentially usable by commercially valuable red king crab Paralithodes camtschaticus. Juvenile king crab are common occupants of wooden dock pilings. suggesting that pilings …	Journal of Shellfish Research	Settlement and recruitment of macrobenthic organisms on wooden AR over seagrass meadows
LJ1184	Grippo, Mark; Zydlewski, Gayle; Shen, Haixue; Goodwin, R. Andrew	2020	Behavioral responses of fish to a current-based hydrokinetic turbine under mutliple operational conditions	There is significant international interest in developing current-based marine and hydrokinetic (MHK) technologies to capture the power of tidal energy. However, concerns have been raised regarding the ecological effects of these projects on fish, including the risk of blade collision and behavioral impacts such as the disruption of migratory behavior and food acquisition and displacement from pr…	Environmental Monitoring and Assessment	Hydroacoustic surveys to track fish as they approached a tidal turbine to infer behaviour
NU9184	Ekins, Paul; Vanner, Robin; Firebrace, James	2006	Decommissioning of offshore oil and gas facilities: A comparative assessment of different scenarios	A material and energy flow analysis, with corresponding financial flows, was carried out for different decommissioning scenarios for the different elements of an offshore oil and gas structure. A comparative assessment was made of the non-financial (especially environmental) outcomes of the different scenarios, with the reference scenario being to leave all structures in situ, while other scenari…	Journal of Environmental Management	A financial assessment of decom scenarios for O&G
OI6232	Rendle, Emma J.; Rodwell, Lynda D.	2014	Artificial surf reefs: A preliminary assessment of the potential to enhance a coastal economy	Artificial surfing reefs (ASRs) are a new breed of coastal engineering structures claimed to enhance local biodiversity, provide coastal protection and improve wave quality for surfing. By providing multiple functions ASRs are often expected to contribute positively to the local economy, especially through tourism related to surfing and other water sports or beach uses. However, there is a lack o…	Marine Policy	Socio-economic assessment of the value of an artificial surf reef
OK8556	Klain, Sarah C.; Satterfield, Terre; Sinner, Jim; Ellis, Joanne I.; Chan, Kai M. A.	2018	Bird Killer, Industrial Intruder or Clean Energy? Perceiving Risks to Ecosystem Services Due to an Offshore Wind Farm	Proposals to develop renewable energy technologies may threaten local values, which can generate opposition. Efforts to explain this opposition have focused on perceived negative aesthetic and environmental impact. Less attention has been paid to a fuller suite of the perceived risks and benefits associated with new energy technologies. This paper thus investigates impacts of an offshore wind far…	Ecological Economics	General publics concerns of hypothetical OWF weighted across several ecosystem services
OU3039	Firestone, J.; Kempton, W.; Krueger, A.	2009	Public acceptance of offshore wind power projects in the USA	Although a rich literature exists on public concern for the effect of land-sited wind power structures on cultural landscapes and the benefits of community involvement in this issue, less is known about how society perceives sea-based structures. Offshore wind power has existed for some time in Europe; in the USA, its development has been hampered by opponents of the Cape Wind project off of Mass…	Wind Energy	General publics concerns of hypothetical OWF weighted across several ecosystem services
OW4387	Hooper, Tara; Hattam, Caroline; Austen, Melanie	2017	Recreational use of offshore wind farms: Experiences and opinions of sea anglers in the UK	The expansion of offshore wind farms (OWFs) is likely to increase conflict with other marine users as different sectors compete for space. There may also be positive interactions, as the artificial reef effects from energy infrastructure have the potential to sustain and enhance fishing opportunities. Recreational sea angling is an important sector within the UK but the experiences and opinions o…	Marine Policy	Anglers’ responses to statements about the potential positive and negative aspects of OWF
PR1854	Storey, K.; Jones, P.	2003	Social impact assessment, impact management and follow-up: A case study of the construction of the hibernia offshore platform	The construction of the Hibernia offshore oil platform at a greenfield site in rural Newfoundland from 1990 to 1997 had the potential to have significant negative social impacts on local communities. This paper discusses the assessment process and the outcomes of the project. Contrary to experience elsewhere, quality of life in the local communities increased during the life of the project. Under…	Impact Assessment and Project Appraisal	A social impact assessment of the construction of an Offshore O&G platform including some numbers on impacts
PY6349	ten Brink, Talya S; Dalton, Tracey	2018	Perceptions of Commercial and Recreational Fishers on the Potential Ecological Impacts of the Block Island Wind Farm (US)	Offshore wind is gaining momentum in the United States as a viable source for meeting domestic energy needs. Although offshore wind farms have been developed in Europe and Asia, the Block Island Wind Farm (BIWF) is the first offshore wind farm built in North America. To improve marine resource management, it is critical to understand the impacts of the wind farm on marine resource users in contex…	Frontiers in Marine Science	A perception study of the impact of OWF on perceptions of changes inperceptions of changes in the marine ecology the marine ecology
QA5418	Chen, Jyun-Long; Chuang, Ching-Ta; Jan, Rong-Quen; Liu, Liang-Chian; Jan, Man-Ser	2013	Recreational Benefits of Ecosystem Services on and around Artificial Reefs: A Case Study in Penghu, Taiwan	In Penghu, artificial reefs (ARs) have been established to enhance fish stocks and create fishing grounds since 1974, but few studies have examined the other ecosystem services of ARs. Because the recreational benefits of ecosystem services provided by ARs are valuable and within the scope of public goods, they should be evaluated. In this study, two non-market methods, the Travel Cost Method (TC…	Ocean & Coastal Management	A willingness-to-pay study by tourists in Taiwan based onecreational Es that ARs provide.
QD4361	Ditton, R. B.; Osburn, H. R.; Baker, T. L.; Thailing, C. E.	2002	Demographics, attitudes, and reef management preferences of sport divers in offshore Texas waters	The Texas Parks and Wildlife Department has created artificial reefs to enhance sport-diving opportunities since 1989. Administrators see the need to site reefs dependent on area-specific human population and tourism densities and the demand for sport-diving resources. This requires an understanding of the sport-diver constituency and their particular interests and needs. In 1997, we surveyed spo…	Ices Journal of Marine Science	Diver preferences when diving on AR (including several cutural ecosystem service catagories
QF7102	Michler-Cieluch, Tanja; Kodeih, Silvia	2008	Mussel and seaweed cultivation in offshore wind farms: An opinion survey	German coastal regions and adjacent offshore waters are claimed for a variety of different, and often overlapping, uses. Conflicts of interest are expected to increase due to the planned construction of offshore wind farms. The development of an integrated approach combining different commercial activities, such as open ocean aquaculture and wind farming, could be a possible solution to overcome …	Coastal Management	User groups preferences and attitudes for OWF construction. Also looks at attitudes of co-location of OWF with other sea uses such a aquaculture.
QF9196	Klain, Sarah; Satterfield, Terre; Chan, Kai M. A.; Lindberg, Kreg	2020	Octopus's garden under the blade: Boosting biodiversity increases willingness to pay for offshore wind in the United States	Low carbon energy infrastructure has been controversial for economic, social and environmental reasons: relatively high capital costs compared to fossil fuels; dissatisfaction with who owns the infrastructure; visual impacts; and habitat harm. Our research takes an initial step to assess the relative salience of these challenges with a choice experiment targeting residents of coastal New England …	Energy Research & Social Science	Hypothetical wind farm choice experiment, willingness to pay to avoid biodiverity loss via different windfarm designs
QQ5143	Kruse, Sarah A.; Bernstein, Brock; Scholz, Astrid J.	2015	Considerations in Evaluating Potential Socioeconomic Impacts of Offshore Platform Decommissioning in California	The 27 oil and gas platforms offshore southern California will eventually reach the end of their useful lifetimes (estimated between 2015 and 2030) and will be decommissioned. Current state and federal laws and regulations allow for alternative uses in lieu of the complete removal required in existing leases. Any decommissioning pathway will create a complex mix of costs, benefits, opportunities,…	Integrated Environmental Assessment and Management	Study using the PALTFORM model to simulate the socioeconomic effects of the decommissioning of O&G platforms under two scenarios: complete removal and partial removing (topping/reefing). Effects include changes in ocean access and resource uses
RP341	Kirkbride-Smith, Anne E; Wheeler, Philip M; Johnson, Magnus L	2016	Artificial reefs and marine protected areas: a study in willingness to pay to access Folkestone Marine Reserve, Barbados, West Indies	Artificial reefs in marine protected areas provide additional habitat for biodiversity viewing, and therefore may offer an innovative management solution for managing for coral reef recovery and resilience. Marine park user fees can generate revenue to help manage and maintain natural and artificial reefs. Using a stated preference survey, this study investigates the present consumer surplus asso…	PeerJ	Willness to pay for AR vs natural reefs in Marine Parks and also pereference for AR vs natural reefs
RS7624	White, Crow; Halpern, Benjamin S.; Kappel, Carrie V.	2012	Ecosystem service tradeoff analysis reveals the value of marine spatial planning for multiple ocean uses	Marine spatial planning (MSP) is an emerging responsibility of resource managers around the United States and elsewhere. A key proposed advantage of MSP is that it makes tradeoffs in resource use and sector (stakeholder group) values explicit, but doing so requires tools to assess tradeoffs. We extended tradeoff analyses from economics to simultaneously assess multiple ecosystem services and the …	Proceedings of the National Academy of Sciences of the United States of America	Modelling study looking at economic trade offs in distributions of resources and sector values.
RS7635	Polak, Omer; Shashar, Nadav	2013	Economic value of biological attributes of artificial coral reefs	Visitor appreciation of natural scenes such as coral reefs is well documented. However, what part the value of the biological component in these scenes plays in fostering people's enjoyment is unclear. Using the contingent valuation method (CVM), we examined divers' willingness to pay for changes in the fish and coral attributes over an artificial reef. Using image manipulations, different levels…	Ices Journal of Marine Science	Using image manipulations, different levels of community descriptors, such as richness, abundance, and biodiversity of corals and fish, were isolated, and the willingness to pay for proposed factors was examined.
RT6869	Kermagoret, Charlene; Levrel, Harold; Carlier, Antoine; Ponsero, Alain	2016	Stakeholder Perceptions of Offshore Wind Power: A Fuzzy Cognitive Mapping Approach	Using the method of fuzzy cognitive mapping, this study explores stakeholder attitudes toward offshore wind energy. The survey was conducted with local communities of the Bay of Saint-Brieuc, where an offshore wind farm is under development. It was used to record the stakeholder perceptions of social, ecological, and economic impacts and the expression of expected compensation for negative impact…	Society & Natural Resources	Stakeholder attitudes toward offshore wind energy.
SG8682	Tessier, A.; Dalias, N.; Lenfant, P.	2015	Expectations of professional and recreational users of artificial reefs in the Gulf of Lion, France	Artificial reefs (ARs) have been deployed in France primarily to sustain artisanal fishery; however, based on their perceptions of these coastal management tools they can also be frequented by other sea users. In this work, the perceptions of AR professional and recreational users (direct users only) were studied by focusing on three AR sites located along the Gulf of Lion coastline (northwestern…	Journal of Applied Ichthyology	Perceptions of AR professional and recreational users (direct users only) were studied by focusing on three AR sites
TT9371	Henrion, Max; Bernstein, Brock; Swamy, Surya	2015	A Multi-Attribute Decision Analysis for Decommissioning Offshore Oil and Gas Platforms	The 27 oil and gas platforms off the coast of southern California are reaching the end of their economic lives. Because their decommissioning involves large costs and potential environmental impacts, this became an issue of public controversy. As part of a larger policy analysis conducted for the State of California, we implemented a decision analysis as a software tool (PLATFORM) to clarify and …	Integrated Environmental Assessment and Management	Decission suport Model to clarify and evaluate decommissioning strategies against a comprehensive set of objectives.Several ecosystem services analysed (Rigs to reefs)
TZ952	Cripps, S. J.; Aabel, J. P.	2002	Environmental and socio-economic impact assessment of Ekoreef, a multiple platform rigs-to-reefs development	The North Sea Ekofisk oil field is approaching the end of its production, and various options are being considered regarding future use or demolition of the platforms. One option is the rigs-to-reefs initiative. OSPAR and Norwegian national legislation contain provisions that allow for the creation of artificial reefs providing they do not hinder other users and do not cause significant pollution…	Ices Journal of Marine Science	Decission suport Model to clarify and evaluate decommissioning strategies against a comprehensive set of Impact objectives.Several ecosystem services analysed (Rigs to reefs)
UK793	Oliveira, M. T.; Ramos, J.; Santos, M. N.	2015	An approach to the economic value of diving sites: artificial versus natural reefs off Sal Island, Cape Verde	In the present paper there was a twofold hypothesis, i.e. that the deployment of artificial reefs adds value to natural features by diversifying diving sites and thus be a certain propensity concerning the type of added value (either of non-extractive direct or indirect use). Two vessels were used as artificial reefs off Sal Island (Cape Verde) in 2006 and 2008, with the aim of bolstering the loc…	Journal of Applied Ichthyology
UP3946	Simard, Peter; Wall, Kara R; Mann, David A; Wall, Carrie C; Stallings, Christopher D	2016	Quantification of Boat Visitation Rates at Artificial and Natural Reefs in the Eastern Gulf of Mexico Using Acoustic Recorders	Artificial reefs are commonly used as a management tool, in part to provide ecosystem services, including opportunities for recreational fishing and diving. Quantifying the use of artificial reefs by recreational boaters is essential for determining their value as ecosystem services. In this study, four artificial–natural reef pairs in the eastern Gulf of Mexico (off western Florida) were investi…	PLoS One	Quantification of Boat Visitation Rates at Artificial and Natural Reefs NB AR also shipwrecks
US1340	Stelzenmueller, V.; Diekmann, R.; Bastardie, F.; Schulze, T.; Berkenhagen, J.; Kloppmann, M.; Krause, G.; Pogoda, B.; Buck, B. H.; Kraus, G.	2016	Co-location of passive gear fisheries in offshore wind farms in the German EEZ of the North Sea: A first socio-economic scoping	Worldwide the renewable energy sector is expanding at sea to address increasing demands. Recently the race for space in heavily used areas such as the North Sea triggered the proposal of co-locating other activities such as aquaculture or fisheries with passive gears in offshore wind farms (OWFs). Our interdisciplinary approach combined a quantification of spatial overlap of activities by using V…	Journal of Environmental Management	Socio-economic comparison of fisher landings between OWF and non OWF areas
UW2540	Ramos, Jorge; Lino, Pedro G; Himes-Cornell, Amber; Santos, Miguel N	2019	Local fishermen’s perceptions of the usefulness of artificial reef ecosystem services in Portugal	Proponents of artificial reef (AR) deployment are often motivated by the usefulness of such structures. The usefulness of ARs is related to their capability of providing ecosystem services/additional functions. We present two distinct Portuguese AR case studies: (1) The Nazaré reef off the central coast of Portugal and (2) the Oura reef off the Algarve coast. Semi-structured interviews were condu…	PeerJ	Pre and Post deployment perceptions of fishers of ES provided by AR
UY6738	Morell, D.L.; Singer, G.L.	1979	Energy facility siting in the urban coastal zone: Compatible or not?	Most federal and state coastal laws were framed with a distinct emphasis on preservation of rural/recreational areas. Yet in recent years a rural/urban coastal dichotomy has emerged. This has been especially prominent in the siting of energy facilities since these operations are often water dependent; power plants, for example, need huge amounts of cooling water, and offshore oil and gas extracti…	Coastal Zone Management Journal	Willingness to pay of residents to develop marine protected areas or wind farms in area
VK9636	Whitmarsh, David; Santos, Miguel Neves; Ramos, Jorge; Monteiro, Carlos Costa	2008	Marine habitat modification through artificial reefs off the Algarve (southern Portugal): An economic analysis of the fisheries and the prospects for management	The paper examines the use and potential of artificial reefs, focussing on their role in sustaining coastal fisheries. A range of economic benefits are attributable to artificial reefs, and empirical evidence relating to the performance of artificial reef system in the Algarve (southern Portugal) is used to demonstrate their potential to increase fishing incomes. Capturing these benefits, it is a…	Ocean & Coastal Management	Economic benefits in Euros of catching fish on AR vs natural reefs
VO2129	Westerberg, Vanja; Jacobsen, Jette Bredahl; Lifran, Robert	2013	The case for offshore wind farms, artificial reefs and sustainable tourism in the French mediterranean	As the French government strives to achieve their offshore renewable energy target, the impact of offshore wind farms on coastal tourism in the Languedoc Rousillon is now being questioned. To assess this issue, a choice experiment was undertaken to elicit tourist preferences for wind turbines at different distances from the shore. We also examined whether potential visual nuisances may be compens…	Tourism Management	Willingness to pay of tourists visting with OWF at various distances to shore
VY4569	Schuett, Michael A.; Ding, Chen; Kyle, Gerard; Shively, J. Dale	2016	Examining the Behavior, Management Preferences, and Sociodemographics of Artificial Reef Users in the Gulf of Mexico Offshore from Texas	This study used a mixed-mode approach (mail and online) to survey licensed private boat owners (26 ft [8 m] and larger) from Texas on the use, choice and management of artificial reefs in the Gulf of Mexico (GOM) offshore from Texas. Results showed that reef users (n = 569) had a mean age of 55 years, were mostly white males, and over half of the respondents reported household incomes exceeding U…	North American Journal of Fisheries Management	Recreational boating preferences Oil and gas vs AR VS Shipwreck questionnaire survey
WM5818	Delos Reyes, M.; Martens, R.	1995	Low-cost artificial reef program in the Philippines: an evaluation in the management of a tropical coastal ecosystem	This paper evaluates a 15-yr program on low-cost artificial reefs (LCAR) in the Philippines resulting in an eco-economic analysis of reefs. The most common and popular materials used in the construction of artificial reefs are discarded tires and bamboos. Concrete cement is rarely used due to the high cost of its materials. Available data reveals that there is a low biological productivity in bam…	Beitrage zur Palaontologie	Eco-economic analysis of low cost AR based on fish production and fisher earnings
XH4702	Alexander, Karen A.; Wilding, Thomas A.; Heymans, Johanna Jacomina	2013	Attitudes of Scottish fishers towards marine renewable energy	Development of the offshore renewable energy sector will have implications for the fishing industry by limiting access and navigation, and potential impacts (both positive and negative) upon commercially fished species. Fishers' attitudes and behaviour have been found to influence the success of fishery management measures, compliance with regulations, and Marine Protected Areas; suggesting they …	Marine Policy	Fishers attitudes of MREI including OWF impacts and oppertunities
XS78	Sun, Peng; Liu, Xiaozi; Tang, Yanli; Cheng, Wenzhi; Sun, Runlong; Wang, Xinxin; Wan, Rong; Heino, Mikko	2017	The bio-economic effects of artificial reefs: mixed evidence from Shandong, China	Artificial reefs are used to protect coastal habitats and rebuild fisheries. This engineering approach to fisheries management has gained popularity in many coastal areas, including China. In Shandong province alone, over USD 50 million were invested in artificial reefs during 2005-2013. Have artificial reefs achieved their biological and economic objectives? We compared reef and control sites in…	Ices Journal of Marine Science	Eco-economic analysis of AR based on fish production and fisher earnings
YO6641	Kenny, Andrew J.; Jenkins, Chris; Wood, Daniel; Bolam, Stefan G.; Mitchell, Peter; Scougal, Callum; Judd, Adrian	2018	Assessing cumulative human activities, pressures, and impacts on North Sea benthic habitats using a biological traits approach	The application of a biological traits analysis, in the present study, has allowed benthic habitat sensitivities and their risk of impact to be mapped at a spatial scale appropriate for the assessment of the North Sea ecoregion. This study considered habitat impacts associated with five important marine sectors; bottom fishing, marine aggregate dredging, sediment disposal, renewable energy device…	Ices Journal of Marine Science	Study scoring and mapping the sensitivy of habitats (sedimentary habitats) to human pressures (here O&G and OWF activities)
YP4572	Ladenburg, Jacob	2008	Attitudes towards on-land and offshore wind power development in Denmark; choice of development strategy	Wind power generation is expected to increase significantly in the near future. Owing to the increasingly limited possibilities for using on-land turbines, offshore wind generation is a potential alternative. However, wind turbines located offshore are still associated with visual disamenities potentially making offshore location a less attractive alternative to on-land wind power generation. The…	Renewable Energy	Attitudes towards OWF visual impacts
YS5497	Devine-Wright, Patrick; Howes, Yuko	2010	Disruption to place attachment and the protection of restorative environments: A wind energy case study	Deepening understanding of public responses to large-scale renewable energy projects is of academic and practical importance, given policies to lessen fossil fuel use in many countries. Although the NIMBY (Not In My Back Yard) concept is commonly used to explain public opposition, the concept has been extensively critiqued. This study applies an alternative approach based upon the notion of disru…	Journal of Environmental Psychology	Questionnaire items were designed to capture place attachment and symbolic meanings, as well as interpretive, evaluative and behavioural responses towards soon to be constructed OWF
ZE8207	Ladenburg Jacob, J.	2010	Attitudes towards offshore wind farms-The role of beach visits on attitude and demographic and attitude relations	Presently, less than a handful of papers have analysed the attitude towards offshore wind farms in a population living in an area with offshore wind farms. This leaves the experience-based attitude and demographic relations analysis relatively unexplored. The present studies aims at covering some of that seemingly uncharted territory by analysing attitudes from a sample of more than 1000 responde…	Energy Policy	Attitudes towards offshore windfarms from beach visitors
QB2228	Giglio, Vinicius J.; Luiz, Osmar J.; Schiavetti, Alexandre	2016	Recreational Diver Behavior and Contacts with Benthic Organisms in the Abrolhos National Marine Park, Brazil	In the last two decades, coral reefs have become popular among recreational divers, especially inside marine protected areas. However, the impact caused by divers on benthic organisms may be contributing to the degradation of coral reefs. We analyzed the behavior of 142 scuba divers in the Abrolhos National Marine Park, Brazil. We tested the effect of diver profile, reef type, use of additional e…	Environmental Management	Study comparing divers' behaviours at natural coral reefs and an shipwreck used as an AR. Behaviours included rates of diver contacts with benthic organisms, dive time, number of contacts per dive, and raising sediments over corals.
QB2982	van Deurs, M.; Grome, T. M.; Kaspersen, M.; Jensen, H.; Stenberg, C.; Sorensen, T. K.; Stottrup, J.; Warnar, T.; Mosegaard, H.	2012	Short- and long-term effects of an offshore wind farm on three species of sandeel and their sand habitat	Offshore wind farms (OWFs) are being constructed at a high rate due to a high demand, both economically and politically, for sources of renewable energy. We investigated the short-term and long-term effects of an OWF situated in the North Sea off western Denmark (Horn Rev I; global position: 7.84 degrees E, 55.48 degrees N) on 3 ecologically important species of sandeel. Since sandeels display a …	Marine Ecology Progress Series	BACI study (2002-2010) of changes in sandeels community (density; juveniles vs adult) aroundan OWF, with correlation with changres in habitat quality (silt:clay ratios). Also a CI for sandeels density in 2009. control area located ~3 km northwest of the OWF. Surveys were carried out between 8 and 14 March in 2002 (before construction), 2004 (1 yr after construction: short-term effects) and 2010 (…
QB8289	Hatcher, B.G.	1984	A maritime accident provides evidence for alternate stable states in benthic communities on coral reefs	An a posteriori examination of the site of a ship wreck on the outer edge of the Great Barrier Reef revealed an unique, macroalgal-dominated benthic community. The persistence of community structure throughout a year of observation in an environment characterised by intensely grazed microalgae, and in the absence of a measurable wreck-derived influence, provides circumstantial evidence that it re…	Coral Reefs	Comparison of the stable state (algae/grazers) at a shipwrek site (ship wrecked in 1976) and nearby "control" area. Also comparison of sediment and water chemical composition
QC4983	Bombace, G.; Fabi, G.; Fiorentini, L.; Speranza, S.	1994	Analysis of the efficacy of artificial reefs located in five different areas of the Adriatic Sea	Five artificial reefs of identical design, but of different size, were constructed along the Italian Adriatic coast between 1987 and 1988, at depths ranging from 10 to 14 m. Four reefs were deployed on sandy-muddy bottom far from natural reefs, while the fifth was placed in a bay surrounded by rocky shores. The reefs were formed of cubic concrete blocks (2 × 2 ] 2 m) arranged in pyramids. Concret…	Bulletin of Marine Science	Before-and-after study of five AR, one year prior and 2 and 3 years after their deployments, and the sessile community growing on them, and the "fish" assemblages around them (meant fish, molluscs, crustaceans, caught in a net). 4 of the AR were far from natural rocky reefs, one was surrounded by natural rocky reefs. All had the same designs but different dimensions (volume and surface area)
QD7797	Rilov, G.; Benayahu, Y.	2002	Rehabilitation of coral reef-fish communities: The importance of artificial-reef relief to recruitment rates	The present study demonstrates that, when considering artificial reefs as potential tools to assist restoration of degraded coral reefs, the construction of complex vertical structures is preferable over low-relief ones to achieve rapid recruitment of coral reef fish. Previous studies have demonstrated that the coral reef fish assemblage on unplanned vertical artificial structures in Eilat, Red S…	Bulletin of Marine Science	Study comparing the effects of varying relief height of AR on fish assemblages. Metrics recorded were: fish species relative abundance, fish species frequency of appearance, and abundance of two species (N. miryae and P. squamipinnis). Fish ere also grouped as adults/juveniles, and transient/resident.
QE4634	Annibaldi, A.; Illuminati, S.; Truzzi, C.; Scarponi, G.	2011	SWASV speciation of Cd, Pb and Cu for the determination of seawater contamination in the area of the Nicole shipwreck (Ancona coast, Central Adriatic Sea)	The study reports for the first time on the heavy metal contamination of the waters surrounding a shipwreck lying on the sea floor. Square wave anodic stripping voltammetry has been used for a survey of the total and dissolved Cd, Pb and Cu contents of the seawater at the site of the sinking of the Nicole M/V (Coastal Adriatic Sea, Italy). Results show that the hulk has a considerable impact as r…	Marine Pollution Bulletin	Study looking at metal pollution (chemical leaking of Pd, Cd, Cu) from a shipwreck left as an AR for biodiveristy and tourism. Values are compared with the literature and legal limits.
QH3909	Coates, Delphine A.; Kapasakali, Danae-Athena; Vincx, Magda; Vanaverbeke, Jan	2016	Short-term effects of fishery exclusion in offshore wind farms on macrofaunal communities in the Belgian part of the North Sea	With the wide scale construction of offshore wind farms (OWFs) throughout the entire North Sea, large areas are permanently being closed to beam trawl fisheries. Beam trawling has affected macrobenthic assemblages for centuries, especially the fragile and long-lived species. Due to the prohibition of bean trawling in many OWFs, opportunities are being provided to investigate the potential recover…	Fisheries Research	A BACI study of the effects of fishery exclusion around an OWF on the macrobenthos
QI380	Ellis, Joanne I.; Wilhelm, Sabina I.; Hedd, April; Fraser, Gail S.; Robertson, Gregory J.; Rail, Jean-Francois; Fowler, Mark; Morgan, Ken H.	2013	Mortality of Migratory Birds from Marine Commercial Fisheries and Offshore Oil and Gas Production in Canada	There is an imminent need for conservation and best-practice management efforts in marine ecosystems where global-scale declines in the biodiversity and biomass of large vertebrate predators are increasing and marine communities are being altered. We examine two marine-based industries that incidentally take migratory birds in Canada: (1) commercial fisheries, through bycatch, and (2) offshore oi…	Avian Conservation and Ecology	Study reviewing migrating bird omrtality at three-four O&G platforms, also presenting mortality data from three studies. No statistical assessments or trend analyses.
QI3914	Sreekanth, G. B.; Lekshmi, N. M.; Patil, A.	2019	Performance of a shipwreck as an artificial fish habitat along Goa, west coast of India	Aim : The objective of the study was to test the hypothesis that submerged shipwrecks along the western coast of India can function as artificial fish habitats with trophic structure of fish assemblages similar to natural rocky reef habitats. Methodology : The fish assemblages on shipwreck and natural reefs were analysed from September 2013 to December 2016 using diver assisted underwater visual …	Journal of Environmental Biology	Study comparing the fish assemblage, diversity and trophic structure at a shipwreck used as an AR, and two natural rocky reef habitats located >1km away (ad 500m apart from each other).
QI7371	Page, Henry M.; Zaleski, Susan F.; Miller, Robert J.; Dugan, Jenifer E.; Schroeder, Donna M.; Doheny, Brandon	2019	Regional patterns in shallow water invertebrate assemblages on offshore oil and gas platforms along the Pacific continental shelf	We explored biogeographical and local patterns in the composition of shallow water (<= 18 m depth) invertebrate assemblages inhabiting California offshore oil and gas platforms using multivariate analysis of diver-conducted photographic data collected from 23 platforms in 2013-2014. We evaluated the potential importance of sea surface temperature (SST) and other physical and biological factors in…	Bulletin of Marine Science	Study assessing the invertebrate assemblage at O&G structures. Structures were grouped into four regions based on SST data, depths, and other environmental factors. Direct sampling 2012-2014 and 2015, but other data available from the literature spanning additional years. SSt and Chl-a were monitored too. Non-native species were identified.
QJ2037	Kelly, Linda Wegley; Barott, Katie L.; Dinsdale, Elizabeth; Friedlander, Alan M.; Nosrat, Bahador; Obura, David; Sala, Enric; Sandin, Stuart A.; Smith, Jennifer E.; Vermeij, Mark J. A.; Williams, Gareth J.; Willner, Dana; Rohwer, Forest	2012	Black reefs: iron-induced phase shifts on coral reefs	The Line Islands are calcium carbonate coral reef platforms located in iron-poor regions of the central Pacific. Natural terrestrial run-off of iron is non-existent and aerial deposition is extremely low. However, a number of ship groundings have occurred on these atolls. The reefs surrounding the shipwreck debris are characterized by high benthic cover of turf algae, macroalgae, cyanobacterial m…	Isme Journal	Study looking into the effects sof shipwreck on the formation of "black reefs" in central Pacific. Methods and Results are rather unclear. Comparison with surrounding natural reefs.
QJ262	Strelcheck, A. J.; Cowan, J. H.; Shah, A.	2005	Influence of reef location on artificial-reef fish assemblages in the northcentral Gulf of Mexico	Artificial reef studies often focus on environmental, ecological, and physical factors that influence reef productivity, but few have focused on how reef location influences artificial-reef fish assemblages. The intent of this study was to evaluate how reef placement affects the structure of artificial-reef fish assemblages. Diver visual surveys and catch-per-unit-eflort (CPUE) fishing surveys we…	Bulletin of Marine Science	Study assessing the effects of AR placement and designs on artificial-reef fish assenblages and demographics. Also data on relationship with already deployed artificial reefs and natural reefs.
QJ6559	LOVE, M.; HYLAND, J.; EBELING, A.; HERRLINGER, T.; BROOKS, A.; IMAMURA, E.	1994	A PILOT-STUDY OF THE DISTRIBUTION AND ABUNDANCES OF ROCKFISHES IN RELATION TO NATURAL ENVIRONMENTAL-FACTORS AND AN OFFSHORE OIL AND GAS-PRODUCTION PLATFORM OFF THE COAST OF SOUTHERN CALIFORNIA	Platform Hidalgo is located in 123 m of water, approximately 10 km SW of Pt. Arguello, California. A pilot study was conducted to examine the distribution and abundance of rockfishes around Hidalgo (by scuba and by ROV photosurveys) and at eight adjacent natural reefs (by ROV photosurveys). To test for differences in fish assemblages among reefs using factorial ANOVA, the natural reefs were class…	Bulletin of Marine Science	Study comparing fish assemblages at an O&HG platform with 8 natural rocky reefs nearby (grouped by relief height, depth, and distane to the platform). Comparisons along the platform also by depth ranges (top: 12-31m; middle: 55-99m; bottom: 103-123m).
QK68	Streich, Matthew K.; Ajemian, Matthew J.; Wetz, Jennifer J.; Stunz, Gregory W.	2018	Habitat-specific performance of vertical line gear in the western Gulf of Mexico: A comparison between artificial and natural habitats using a paired video approach	Gear performance is often assumed to be constant over various conditions encountered during sampling; however, this assumption is rarely verified and has the potential to introduce bias. We used fishery-independent vertical line surveys to evaluate whether gear efficiency and selectivity is similar while assessing reef fish populations at oil and gas platforms, artificial reefs, and natural banks…	Fisheries Research	Study comparing the fish populations (CPUE) at standing platforms, artificial reefs (one Rigs-to-Reef decommissioned platform [technique unspecified] and two "Liberty" ships), and natural sandbanks. Partifuclar focus on the Red Snapper. The authors don’t differentiate between the various "AR" (they are grouped).
QL454	Walker, Simon J.; Schlacher, Thomas A.	2014	Limited habitat and conservation value of a young artificial reef	Loss and degradation of natural habitats and their biodiversity may, arguably, be mitigated or compensated through the creation of human-engineered habitats: the underlying conservation tenet is that these artificial habitats compensate for diminished diversity caused by human impacts at local or regional scales. This approach is widely used in the sea by purposefully scuttling ships to create ar…	Biodiversity and Conservation	Study comparing the invertebrate community growing on a shipwreck scuttled to become an AR and dive site to two natural reef sites (The Trench, Hanging Rock ; 16-18m depths).
QM71	Santos, M. N.; Monteiro, C. C.; Gaspar, M. B.	2002	Diurnal variations in the fish assemblage at an artificial reef	An important factor contributing to the variation in reef fish assemblages is the diel cycle of the constituting species. To study diurnal variations, visual censuses were carried out during day and night on a 5-year-old artificial reef in the coastal waters of the Algarve (southern Portugal). The reef consists of 735 small cubic modules (2.7 m(3) each) distributed in 21 groups. Counts were made …	Ices Journal of Marine Science	Study investigating the diel distribution in fish at an AR
QN738	Da Rocha, Diogo Fonseca; Lima Franco, Marcos Alberto; Gatts, Pedro Vianna; Zalmon, Ilana Rosental	2015	The effect of an artificial reef system on the transient fish assemblages - south-eastern coast of Brazil	Artificial reefs (ARs) are often used to improve fishing and, consequently, the economy of a region. However, the way in which the species use the reefs may vary between fish assemblages. An assessment was made of the influence of an AR complex on the transient fish population off the northern coast of Rio de Janeiro state and, therefore, two control areas were sampled. Gillnets were used to capt…	Journal of the Marine Biological Association of the United Kingdom	Study of fish assemblage at an AR deployed in 1996.
QO5447	Todd, Victoria Louise Georgia; Warley, Jane Clare; Ian Boyer Todd	2016	Meals on Wheels? A Decade of Megafaunal Visual and Acoustic Observations from Offshore Oil & Gas Rigs and Platforms in the North and Irish Seas	A decade of visual and acoustic detections of marine megafauna around offshore Oil & Gas (O&G) installations in the North and Irish Seas are presented. Marine megafauna activity was monitored visually and acoustically by Joint Nature Conservation Committee (JNCC) qualified and experienced Marine Mammal Observers (MMO) and Passive Acoustic Monitoring (PAM) Operators respectively, with real-time to…	PLoS One	Visual and accoustic monitoring of marine mammals at two offshore O&G production platforms and four jack-up exploration drilling rigs.
QO6827	Lindeboom, H. J.; Kouwenhoven, H. J.; Bergman, M. J. N.; Bouma, S.; Brasseur, SMJM; Daan, R.; Fijn, R. C.; De Haan, D.; Dirksen, S.; Van Hal, R.	2011	Short-term ecological effects of an offshore wind farm in the Dutch coastal zone; a compilation	https://iopscience.iop.org/article/10.1088/1748-9326/6/3/035101/meta	Environmental Research Letters	This paper is a compilation of studies on the ecological effects of an OWF on birds, mammals, fish, benthic invertebrates, and invertebrates growing on hard structures. Authors present the methods, and describe the results, b t no data extractable. They do provide the references to potentially what are the full studies (but unsure).
QP393	JARA, F.; CESPEDES, R.	1994	AN EXPERIMENTAL EVALUATION OF HABITAT ENHANCEMENT ON HOMOGENEOUS MARINE BOTTOMS IN SOUTHERN CHILE	An experimental evaluation of habitat modification on species richness and abundance by enhancing spatial heterogeneity using artificial reefs was carried out in Seno Reloncavi, southern Chile (41 degrees 29'S, 72 degrees 54'W). Because of the potential applications of artificial reefs for fisheries, particular attention was paid to commercially valuable species. In October 1990, hollow (30 cm)(3…	Bulletin of Marine Science	Study of colonization of five AR following their deployment, with abundances provided by groups, and for specific species. Benthos composition for the bottoms surrounding the reefs before and after also provided.
QS7566	Scarcella, Giuseppe; Grati, Fabio; Polidori, Piero; Domenichetti, Filippo; Bolognini, Luca; Fabi, Gianna	2011	COMPARISON OF GROWTH RATES ESTIMATED BY OTOLITH READING OF Scorpaena porcus AND Scorpaena notata CAUGHT ON ARTIFICIAL AND NATURAL REEFS OF THE NORTHERN ADRIATIC SEA	Despite the high number of studies on fish assemblages associated with artificial reefs and offshore platforms, little information exists on the growth rates of fish living on artificial and natural substrates. Age and growth was determined throughout otolith reading on two commercial scorpionfishes (Scorpaena porcus and Scorpaena notata) caught in the surroundings of artificial structures (artif…	Brazilian Journal of Oceanography	Study of fish age and growth at artificial structures (artificial reefs and O&G platforms, pooled into one group) compared to natural reefs. Data are not presentd separately for the two types of artificial structures.
QT7515	Coolen, Joop W. P.; Bittner, Oliver; Driessen, Floor M. F.; van Dongen, Udo; Siahaya, Midas S.; de Groot, Wim; Mavraki, Ninon; Bolam, Stefan G.; van der Weide, Babeth	2020	Ecological implications of removing a concrete gas platform in the North Sea	Artificial structures such as offshore oil and gas platforms can significantly alter local species communities. It has been argued that this effect should be considered during decisions over their removal during decommissioning. In the North Sea, leaving such structures in place is prohibited but derogations are allowed for large concrete installations. To assess removal options for one such inst…	Journal of Sea Research	Study of the biofouling communities growing on a decommissioned O&G structure. The structure was built in 1995, production ended in 2016 when it was decommissioned. Due to a ship collision, compelte removal was not possible, and only the majority of the steel legs and the topside wer rmoved, the rest was left in place. Communities were compared to that of surrounding natural seabed sediment (samp…
QV2788	Lipcius, R.N.; Burke, R.P.	2018	Successful recruitment, survival and longterm persistence of eastern oyster and hooked mussel on a subtidal, artificial restoration reef system in Chesapeake Bay	Restoration efforts with native eastern oyster, Crassostrea virginica, in Chesapeake Bay and elsewhere have been limited by shell availability, necessitating the use of alternative structures as subtidal reefs, yet these have rarely been evaluated quantitatively. We quantified population structure, density, abundance and biomass of eastern oyster and hooked mussel, Ischadium recurvum, on a concre…	PLoS ONE	Study of oyster and mussel colonization of an AR. No comparator. Metrics include population size structure, biomass, abundance, condition index, parasite prevalence and intensity, and spat recruitment
QY2298	Relini, G.; Relini, M.; Torchia, G.; Palandri, G.	2002	Ten years of censuses of fish fauna on the Loano artificial reef	In the period February 1989 to December 1998, the fish population on the Loano artificial reef (Ligurian Sea, Italy) was visually censused almost on a monthly basis (105 censuses). A total of 44 taxa were identified. Over the 10 years, species richness per census and the Shannon-Wiener diversity index gradually increased. The progressive evolution of the community has shown both the appearance of…	Ices Journal of Marine Science	Study of the fish assemblage and its evolution at an artificial reef over 10 years.
QZ8404	Perkol-Finkel, S.; Shashar, N.; Benayahu, Y.	2006	Can artificial reefs mimic natural reef communities? The roles of structural features and age	In light of the deteriorating state of coral reefs worldwide, the need to rehabilitate marine environments has greatly increased. Artificial reefs (ARs) have been suggested as a tool for reef conservation and rehabilitation. Although successions of AR communities have been thoroughly studied, current understanding of the interactions between artificial and natural reefs (NRs) is poor and a fundam…	Marine Environmental Research	Study of benthic communities on an old shipwreck and natural reefs, taking into consideration the different structural features (i.e., spatial orientations, complexity levels, zones and facings).
QZ8672	Yang, Xinyuan; Lin, Chenggang; Song, Xiaoyue; Xu, Min; Yang, Hongsheng	2019	Effects of artificial reefs on the meiofaunal community and benthic environment - A case study in Bohai Sea, China	Artificial reefs are widely deployed for fishery enhancement and marine conservation. A comprehensive assessment on the effects of artificial reefs could minimize the negative consequence of blindly developing artificial reefs. We examined the meiofaunal community and benthic environment adjacent to and < 5 m from artificial reefs in Xiangyun Bay, Bohai Sea, China. We found the highest total meio…	Marine Pollution Bulletin	Study of meiofauna communities at Ars and within increasing distance from the AR (0.5m, 1m, 3m, and 5m).
QZ887	Brandini, Frederico; da Silva, Ariel Scheffer	2011	EPILITHIC COMMUNITY DEVELOPMENT ON ARTIFICIAL REEFS DEPLOYED ALONG A CROSS-SHELF ENVIRONMENTAL GRADIENT OFF PARANA STATE, SOUTHERN BRAZIL	Concrete modules were deployed on the bottom of the 11, 18 and 30 meters isobaths along a cross-shelf hydrographic gradient off Parana State, Southern Brazil, with the purpose of studying the colonization of sessile epilithic macroinvertebrates on artificial surfaces. After one year of submersion a total of 63 species of epilithic organisms were identified, dominated by Ostrea puelchana, Chthamal…	Brazilian Journal of Oceanography	Study of sessile epilithic invertebrates growing on an AR deployed a year prior. Monitoring of temperature, salinity, turbidity, and larval abundance in the water.
RA2807	Zhenhua, Wang; Yong, Chen; Shouyu, Zhang; Kai, Wang; Jing, Zhao; Qiang, Xu	2015	A comparative study of fish assemblages near aquaculture, artificial and natural habitats	Habitat plays a critical role in regulating fish community structure. Using the data collected from a monthly trammel net survey in Ma'an archipelago off the east coast of China, we evaluated impacts of five different habitats (artificial reefs, mussel farms, cage aquaculture, rocky reefs and soft bottom) on fish assemblages. This study suggests that artificial reefs (AR) have significantly highe…	Journal of Ocean University of China	Study comparing the fish assemblage occuring at 2 AR sites, 1 natural soft bottom site, 2 natural rocky reef sites, and 3 aquaculture sites.
RA670	Reñones, O.; Moranta, J.; Coll, J.; Moreno, I.	1998	Fish assemblages of an artificial reef in Posidonia oceanica (L.) Delile, 1813 meadow off the southern Balearic Islands (western Mediterranean)	The fish assemblage associated with an artificial reef composed of small blocks (12 m3) with high structural complexity set in a Posidonia oceanica (L.) Delile, 1813 meadow has been studied for 2 years by means of visual censuses. The fish assemblage was dominated qualitatively by species with medium home ranges living in the surrounding areas of the blocks (mainly Labridae species), and numerica…	Boletin - Instituto Espanol de Oceanografia	Study of fish assemblage colonization at/around an AR. The authors conclude that the AR material used was inappropriate for the ecological purposes of the reef.
RA7720	Clark, S.; Edwards, A. J.	1999	An evaluation of artificial reef structures as tools for marine habitat rehabilitation in the Maldives	1. In the Maldives, coral mining for the: construction industry has resulted in widespread degradation of shallow reef-flat areas. Due to the loss of these coastal resources and the associated problems of coastal erosion, there is an urgent need to find practical methods for rehabilitating mined reefs. 2. The slow rates of natural recovery of mined reefs has prompted interest in the potential of …	Aquatic Conservation: Marine and Freshwater Ecosystems	Study of fish assemblage and coral recruitment at four Ars deployed on a degraded mined area. Compared with three mined areas with no AR, and three pristime coral areas.
RB7841	Bortone, S.A.; Turpin, R.K.; Cody, R.C.; Bundrick, C.M.; Hill, R.L.	1997	Factors associated with artificial-reef fish assemblages	Visual census (5-min point-count, 100 m2) was used to estimate fish assemblage parameters associated with artificial reef variables from 64 reefs over a 3-yr period in the northern Gulf of Mexico. Dependent variables, recorded by divers [i.e., number of species, number of individuals, length (TL in cm), and species diversity (H′)], were analyzed for their associations with potentially underlying …	Gulf of Mexico Science
RC2713	Todd, Victoria L G; Lazar, Laura; Williamson, Laura D; Peters, Ingrid T; Hoover, Aimee L; Cox, Sophie E; Todd, Ian B; Macreadie, Peter I; McLean, Dianne L	2020	Underwater Visual Records of Marine Megafauna Around Offshore Anthropogenic Structures	In oceans and seas worldwide, an increasing number of end-of-life anthropogenic offshore structures (e.g. platforms, pipelines, manifolds, windfarms, etc.) are facing full or partial removal. As part of the decommissioning process, studies on potential importance of subsea infrastructure to marine megafauna (defined as: cetaceans, pinnipeds, sirenians, large fish – such as sharks, rays, billfishe…	Frontiers in Marine Science	Study using data obtained from indystry partners and online searches for videos. Videos used to records sightings and ID megafauna near offshore structures.
RC6296	Baqueiro C., E.; Mendez L., R.	1994	Artificial reefs: an alternative to enhance Mexican littoral commercial fisheries	The use of artificial reefs has been officially ignored in Mexico except for a few isolated cases. Fishermen are aware of the benefits of solid structures on flat bottoms and frequently sink car bodies, tree branches and any structure they can move on their outboard boats to create fishing banks. Reef locations are kept secret and some fishermen use LORAN to locate their fishing grounds. In Campe…	Bulletin of Marine Science	Paper presenting the results of a pilot study of an AR made of sunken shrimp boats, and also presenting the plans for future AR deployments.
RC7936	Vieira, Barbara F. V.; Pinho, Jose L. S.; Barros, Joaquim A. O.; Antunes do Carmo, Jose S.	2020	Hydrodynamics and Morphodynamics Performance Assessment of Three Coastal Protection Structures	Coastal areas accommodate a great part of large metropolises as they support a great amount of economic and leisure activities. The attraction of people to coastal zones is contributing to an intense and continuous urbanization of these areas, while the ecosystems are threatened by the increase of natural extreme weather events (e.g., intensity and duration of storms, floods), which interfere wit…	Journal of Marine Science and Engineering	Modeling study comparing the coastal protection from a multipurpose AR and two breakwaters (in terms of sedimentation and wve attenuation); using the SWAN and Xbeach models
RC8491	Wang, Junjie; Zou, Xinqing; Yu, Wenwen; Zhang, Dongju; Wang, Teng	2019	Effects of established offshore wind farms on energy flow of coastal ecosystems: A case study of the Rudong offshore wind farms in China	To assess the impact of offshore wind farms (OWFs) on the structure and energy flow of coastal ecosystems, Ecopath models of the Jiangsu coastal ecosystem (JCE) based on biological field data collected before and after the establishment of the Rudong OWFs in 2007 and 2015, respectively, were constructed and compared. The results indicated that after OWF construction, detritus, phytoplankton, zoop…	Ocean & Coastal Management	Modeling study using field biological data of the Jiangso ecosystem functional groups. Ecopath model.
RD2063	Tessier, Anne; Verdoit-Jarraya, Marion; Blouet, Sylvain; Dalias, Nicolas; Lenfant, Philippe	2014	A case study of artificial reefs as a potential tool for maintaining artisanal fisheries in the French Mediterranean Sea	The aim of this study was to obtain information allowing an initial assessment of the potential of French Mediterranean artificial reefs (ARs) as a management tool to aid artisanal fishermen. The study focuses on 3 ARs located along the Gulf of Lion coastline in the French Mediterranean Sea. At the end of spring 2012, experimental fishing with trammel nets was conducted at ARs and natural rocky a…	Aquatic Biology	Study assessing fish and invertebrate communities (with a focus on commercial species) at three ARs, each compared to a paired nearby natural rocky reef. Assessment of communities also with varying distances to the ARs (0m, 300m, 900m).
RD3416	Endo, Hikaru; Nishigaki, Tomokazu; Yamamoto, Keigo; Takeno, Koji	2019	Subtidal macroalgal succession and competition between the annual, Sargassum horneri, and the perennials, Sargassum patens and Sargassum piluliferum, on an artificial reef in Wakasa Bay, Japan	Artificial reefs have been introduced onto the subtidal sandy or rocky bottoms of Japanese coasts to expand the marine macroalgal beds that enhance the production of commercially important organisms. Previous studies showed that these artificial reefs were sequentially colonized by annual and perennial macroalgae. However, little is known about the competitive relationship between these annual an…	Fisheries Science	Study assessing the succession and competition between macroalgal species on a newly deployed AR. They also report on experimental removal of selected species.
RE6209	Pradella, N.; Fowler, A. M.; Booth, D. J.; Macreadie, P. I.	2014	Fish assemblages associated with oil industry structures on the continental shelf of north-western Australia	This study provides the first assessment of fish associations with oil and gas structures located in deep water (85-175m) on Australia's north-west continental shelf, using rare oil industry video footage obtained from remotely operated vehicles. A diverse range of taxa were observed associating with the structures, including reef-dependent species and transient pelagic species. Ten commercially …	Journal of Fish Biology	Study comparing the fish assemblages at three obsolete well heads (oil structures). No comparison with natural seabed or natural reef.
RF9944	Schultze, L. K. P.; Merckelbach, L. M.; Horstmann, J.; Raasch, S.; Carpenter, J. R.	2020	Increased Mixing and Turbulence in the Wake of Offshore Wind Farm Foundations	The addition of offshore wind farms (OWFs) to stratified regions of shelf seas poses an anthropogenic source of turbulence, in which the foundation structures remove power from the oceanic flow that is fed into turbulent mixing in the wake downstream. The loss of stratification within the wake of a single OWF structure is observed for the first time by means of field observations, which enable a …	Journal of Geophysical Research-Oceans	A simulation study using field observations of the effects of the wake of an OWF on the water column stratification (mixing and turbulence)
RG5805	Peschko, Verena; Mercker, Moritz; Garthe, Stefan	2020	Telemetry reveals strong effects of offshore wind farms on behaviour and habitat use of common guillemots (Uria aalge) during the breeding season	Seabirds have increasingly encountered offshore wind farms (OWFs) in European waters in the past 10 years, resulting in potential conflicts with offshore foraging areas. During the breeding season, seabirds are restricted in their choice of foraging habitat and are under increased pressure to find enough prey to raise their offspring. However, information on the individual reactions of seabirds t…	Marine Biology	A telemetry and GPS study of common guillemot hebaviour and habitat use in the viscinity of OWFs
RG653	JOHNSON, TD; BARNETT, AM; DEMARTINI, EE; CRAFT, LL; AMBROSE, RF; PURCELL, LJ	1994	FISH PRODUCTION AND HABITAT UTILIZATION ON A SOUTHERN CALIFORNIA ARTIFICIAL REEF	The feeding habits of fish, their production, and their fidelity to the reef habitat were estimated on and near Torrey Pines Artificial Reef (TPAR) during April-October 1989. Taxonomic and biomass analysis of gut contents and benthic resources suggested that at least 70% of the diet of reef fish was derived from the reef itself and another 20-25% from the ecotone. For most reef fishes, suitable p…	Bulletin of Marine Science	A study of fish assemblage production and food resource at an AR. The authors also use data from the literature, and from another AR as proxy (Pendleton AR). Some metrics are compared with natural sandy bottoms.
RG7805	Boisnier, Etienne; Sagawa, Tatsuyuki; Komatsu, Teruhisa; Takagi, Norimasa	2010	Distinguishing resident from transient species along marine artificial reefs	Even if artificial reef studies heavily refer to the distinction between resident and transient species, there is still no widely-shared available method to distinguish objectively these two groups. Such an absence makes any comparison between studies difficult. This study aims to test whether the four objective distinction methods successfully applied to a 21-year-long time-series on fish assemb…	Journal of the Marine Biological Association of the United Kingdom	A study comparing different methods for assessing resident vs transient fish. Fish assemblages from one AR directly sampled, and three AR datasets from the literature (but little info provided): one concrete pipes AR off California, USA (information in Matthews 1985. Bull Mar Sci), one discarded tires AR off Glenelg, Australia (information in Branden et al. 1994 Bull Mar Sci), and one steel AR of…
RH9136	Burns, Echelle S.; Clevenstine, Alyssa J.; Logan, Ryan K.; Lowe, Christopher G.	2020	Evidence of artificial habitat use by a recovering marine predator in southern California	The giant sea bass Stereolepis gigasAyres 1859 (GSB) is a critically endangered top marine predator in California. Since protection in 1982 and 1994, the population has appeared to increase, and individuals within a growing population may expand their ranges to new habitats to reduce intraspecific competition and increase foraging opportunities. In 2016-2018, two GSB tagged with acoustic transmit…	Journal of Fish Biology	A telemetry study of one specimen at an AR (a second specimen was tagged but not in relation to the AR)
RI4729	Campos, Leonardo; Ortiz, Marco; Rodriguez-Zaragoza, Fabian A.; Oses, Romulo	2020	Macrobenthic community establishment on artificial reefs with Macrocystis pyrifera over barren-ground and soft-bottom habitats	Kelps provide important habitat for a range of species, however they are suffering increasing levels of degradation. This has prompted efforts to restore these ecosystems, however, the trajectory of community establishment on artificial reefs has not being widely described. We examined the composition of the species and functional groups of invertebrates and fish in relation to the artificial ree…	Global Ecology and Conservation	A study of kelp restoration and comnity succession on AR placedon either rocky bottoms (restoration) or contaminated sand (remediation)
RK4467	Kolian, Stephan R.; Sammarco, Paul W.; Porter, Scott A.	2017	Abundance of Corals on Offshore Oil and Gas Platforms in the Gulf of Mexico	Scleractinian, octocoral, and antipatharian corals have colonized many of the offshore oil and gas platforms in the northern Gulf of Mexico. We surveyed 25 offshore oil and gas platforms for these cnidarians. Few to no corals were detected on inshore, shallow-water structures at < 25 m depth; however, the abundance of corals increased, ranging from 14 to 194/m(2), on platforms in waters deeper >=…	Environmental Management	Study of coral abundance on 15 O&G platforms, comparing abundance by depths
RK8838	Lima, Juliano Silva; Sanchez-Jerez, Pablo; dos Santos, Luciano Neves; Zalmon, Ilana Rosental	2020	Could artificial reefs increase access to estuarine fishery resources? Insights from a long-term assessment	Artificial reefs (ARs) have been used globally to increase fish stocks, especially for local fisheries, but few studies have addressed the seasonal changes in fish attracted to ARs over extended periods. Bottom gillnets were used twice a year (wet versus dry seasons) to investigate how the composition and structure of fishing resources change over seasons during 20 years in the oldest experimenta…	Estuarine, Coastal and Shelf Science	A study of fish assemblage development and changes over 21 years following the installation of an AR complex; compared to a nearby reference site (natural seabed). Focus on commercial species for fishery resources.
RL2641	Gittenberger, A.; Schrieken, A.; Coolen, J. W. P.; Vlierhuis, W.	2013	The jewel anemone corynactis viridis, a new order for the Netherlands Cnidaria: Corallimorpharia)	During an expedition with scuba-divers to the Dutch part of the Brown Ridge in the central North Sea in June 2013, two colonies of the jewel anemone Corynactis viridis were found on the wreck Anna Graebe. With the jewel anemone both a new species and a new animal order, the Corallimorpharia, are added to the autochthonous fauna of the Netherlands. This species typically occurs in the Mediterranea…	Nederlandse Faunistische Mededelingen	An observational study of the presence of a coral species - now deemed autochtonous. No data to extract.
RN9690	Broadhurst, Melanie; Orme, C. David L.	2014	Spatial and temporal benthic species assemblage responses with a deployed marine tidal energy device: A small scaled study	The addition of man-made structures to the marine environment is known to increase the physical complexity of the seafloor, which can influence benthic species community patterns and habitat structure. However, knowledge of how deployed tidal energy device structures influence benthic communities is currently lacking. Here we examined species biodiversity, composition and habitat type surrounding…	Marine Environmental Research	Study comparing benthic assemblage and habitat between a tidal energy device and reference (control) site
RO6267	van Hoeck, R.V.; Paxton, A.B.; Bohnenstiehl, D.R.; Taylor, J.C.; Fodrie, F.J.; Nowacek, D.P.; Voss, C.M.; Peterson, C.H.	2020	Soundscapes of natural and artificial temperate reefs: similar temporal patterns but distinct spectral content	Marine soundscapes often differ among habitats; however, relatively little is known about whether soundscapes on naturally occurring habitats differ from soundscapes on human-made structures. To address this knowledge gap, we investigated whether temporal and spectral characteristics of biological sound production differ between natural and artificial offshore reefs. Specifically, we analyzed rec…	Marine Ecology Progress Series	Study comparing the biological soundscapes at two shipwrecks used as AR and two natural rocky reefs (210 Rock, 32 m depth; West Rock, 30 m depth) and focusing on fish vocalization and invertebrate snapping
RP410	Brotto, D. S.; Krohling, W.; Brum, S.; Zalmon, I. R.	2006	Usage patterns of an artificial reef by the fish community on the northern coast of Rio de Janeiro - Brazil	The mitigation or restoration of human impact in aquatic environment comprises some actions as the deliberate settlement of artificial reefs. Artificial reefs are well known by brazilian official fishery administrators as a mean of increasing fishery production.. The main objective of this study is to determine the role of habitat complexity and benthic community as modelling agents to the fish c…	Journal of Coastal Research	Study comparing fish assemblages between modules of different habitat complexity within one AR
RQ7373	Williamson, B.; Fraser, S.; Williamson, L.; Nikora, V.; Scott, B.	2019	Predictable changes in fish school characteristics due to a tidal turbine support structure		Renewable Energy	Study invetigating fish school presence, rate, and height above the seabed, in function of the presence of a tidal turbine
RR5377	Nelson, W.G.; Savercool, D.M.; Neth, T.E.; Rodda, J.R.	1994	A comparison of the fouling community development on stabilized oil- ash and concrete reefs	An experimental reef array was installed in April 1987 at a site located off the coast of Vero Beach, Florida to evaluate the suitability of using oil-ash concrete as a material for the construction of artificial reefs. Development of the fouling community was compared on experimental oil-ash and concrete control bricks over a 2.5-yr period. Stabilized oil-ash material developed fouling communiti…	Bulletin of Marine Science	Study investigating the development of the fouling community on AR units made either of oil-ash or of concrete, over 31 months.
RR5724	Streich, Matthew K.; Ajemian, Matthew J.; Wetz, Jennifer J.; Shively, J. Dale; Shipley, J. Brooke; Stunz, Gregory W.	2017	Effects of a New Artificial Reef Complex on Red Snapper and the Associated Fish Community: an Evaluation Using a Before-After Control-Impact Approach	Artificial reefs are commonly created with the goal of enhancing fish populations. However, many studies evaluating their effects on these populations have been hindered by a lack of preconstruction data from existing natural habitats and temporal comparisons with control areas. Here, we present findings froma before-after control-impact study designed to assess the effects of a new artificial re…	Marine and Coastal Fisheries	Study of fish assemblages before and after the construction of an AR complex. Relative abundances and species cumulation curves. Abundance, size structure, and age for two economic species. Compared with a natural soft substrate site (paired control) of similar environmental conditions nearby
RR8163	Simon, Thiony; Joyeux, Jean-Christophe; Pinheiro, Hudson T.	2013	Fish assemblages on shipwrecks and natural rocky reefs strongly differ in trophic structure	In the present work fish assemblages over two metallic vessels, five and 105 years old, and two natural rocky reefs were compared. The hypothesis that shipwrecks support assemblages with trophic structure similar to that encountered on natural reefs was rejected. Artificial and natural reefs strongly differ in their trophic structure, both in their multivariate composition and in biomass of most …	Marine Environmental Research	Study of fish assemblage and trophic structure between two shipwrecks used as AR and two natural rocky reefs (Escalvada Island and Rasas Island)
RT5236	Hammond, M.; Bond, T.; Prince, J.; Hovey, R.K.; McLean, D.L.	2020	An assessment of change to fish and benthic communities following installation of an artificial reef	Artificial reefs are frequently installed to provide additional habitat that enhances recreational activities such as diving and fishing. This study assessed changes to habitats, macroinvertebrates and fish after installation of an artificial reef, deployed to influence the marine community and create a more appealing dive trial at Port Coogee, Western Australia. This was achieved by comparing th…	Regional Studies in Marine Science	Study of changes in the benthos, macroinvertebrates, and fish following the deployment of an AR. The main study is a BACI design focussing on the AR. The controls are three sites: the bay (natural), the adjacent breakwater (artificial), and the Omeo shipwreck (artificial) as no natural rocky reef occurs nearby. One of the figure mentions recreational fish species.
RU7386	Leitao, Francisco; Santos, Miguel N.; Monteiro, Carlos C.	2007	Contribution of artificial reefs to the diet of the white sea bream (Diplodus sargus)	An evaluation of the trophic relationship between Diplodus sargus and artificial reefs (ARs) in the Algarve (southern Portugal) is based on a comparison of stomach contents and the macrobenthic communities present at the AR and in surrounding sandy bottom areas. Only adult white sea bream were observed in the vicinity of the ARs. The percentage of items found in the stomach that were characterist…	Ices Journal of Marine Science	Study of the diet composition of the white seabream at an AR and from surrounding sandy seabed. Also assessment of the macrofaunal composition of the seabed at and around (o-20m from the edge of) the reef. The authors mention recording the size and behaviour of the fish, but no data presented.
RU9615	Schroeter, Stephen C.; Reed, Daniel C.; Raimondi, Peter T.	2015	Effects of reef physical structure on development of benthic reef community: a large-scale artificial reef experiment	Much present knowledge about the role of physical factors in structuring reef communities is based on correlative data and small-scale experiments. The construction of a 9 ha artificial reef off southern California allowed a novel opportunity to experimentally examine at a realistic scale how the physical attributes of a reef (i.e. the amount, type, orientation, and physical location of hard subs…	Marine Ecology Progress Series	Study of the sessile community (invertebrates in algae) growing on an AR deployed as a mitigation project to compensate for the loss of giant kelp forests. Also data on the giant kelp.
RW9912	Spagnolo, A.; Cuicchi, C.; De Biasi, A.M.; Ferrà, C.; Montagnini, L.; Punzo, E.; Salvalaggio, V.; Santelli, A.; Strafella, P.; Fabi, G.	2019	Effects of the installation of offshore pipelines on macrozoobenthic communities (northern and central Adriatic Sea)	Macrozoobenthos living around several pipelines placed at different depths and sediment types in the Western Adriatic Sea was investigated for three years after structures’ deployment to detect possible effects due to their installation and presence. Three environmental habitats were considered based on the grain size (silty clay, clayey silt and sand). Samplings were taken within a radius of 100…	Marine Pollution Bulletin	Study of the macrozoobenthos in the sediment surrounding seven pipelines over 3 years following their installations. The communities are correlated with sediment types. Authors also present change sin the Bentix Index. Communities at the pipelines are compared with reference sites >1k away, and with sites of increasing distance from the pipelines (0-100 m).
RX3117	Relini, G.; Relini, M.; Torchia, G.; De Angelis, G.	2002	Trophic relationships between fishes and an artificial reef	Feeding habits of four fish species (Diplodus annularis, Scorpaena porcus, Scorpaena notata, and Serranus cabrilla) caught on the Loano artificial reef were studied to assess the role played by the reef in their diet. Samples were obtained either by spear fishing on the reef or by a trammel net in the surrounding area. Diet composition in terms of decapods and amphipods (constituting the main pre…	Ices Journal of Marine Science	Study of the diet (stomach composition) of four fish species found at an AR. Diet consisted mostly of decapods and amphipods, thus the compositions of decapods and amphipods at the AR, in nearby sediments (<20m) and further sediments (100-400m) werecompared.
RY2837	Layman, Craig A.; Allgeier, Jacob E.; Montana, Carmen G.	2016	Mechanistic evidence of enhanced production on artificial reefs: A case study in a Bahamian seagrass ecosystem	The attraction-production question, i.e., do artificial reefs support new fish biomass or instead primarily attract fishes from other areas, is one of the most nuanced in coastal marine conservation. Here we provide a novel perspective on this issue, specifically regarding the nutrient dynamics of biogeochemical hotspots that develop following artificial reef construction. Fishes can translocate …	Ecological Engineering	Study of the primary production from an artificial reef - focussing on seagrass shoot density, total seagrass biomass, blade size, and %C, %P, %N in seagrass at the AR and at sites of increasing distance to the reef (0-100m)
RY3559	Yi, S.K.; Huh, H.T.; Je, J.-G.; Kim, D.G.	2001	Development of Benthic Community on an Artificial Reef Complex, Jeju Island, Korea	Development process of benthic community on experimental substrata attached on a newly installed artificial reef complex in Jeju Island was observed for 27 months from 1992 to 1994. Among 34 species of algae and 64 species of zoobenthos obtained from the study, Ecklonia cava dominated with a maximum biomass of about 10 kg/m2. It was able to smother the other animals, however it provided a new sub…	Ocean and Polar Research	Study of the development and succession in algal and zoobenthos communities on an AR
RZ635	Acarli, Deniz; Kale, Semih	2020	Species composition of artificial reef models specifically designed for Homarus gammarus (Crustacea: Decapoda: Nephropidae) in the Sea of Marmara	This paper aimed to determine the species composition around artificial reefs specifically designed for lobsters in the Sea of Marmara, Turkey. The species composition around artificial reefs was observed during the period between May 2016 and April 2017 by visual census techniques. A total number of 988 individuals from 20 different species were recorded around the artificial reefs. These specie…	Research in Marine Sciences	Study of the species composition at Ars using different typologies. AR were specifically designed to enhance lobster species.
SB1393	Rogers-Bennett, Laura; Dondanville, Richard F.; Catton, Cynthia A.; Juhasz, Christina I.; Horii, Toyomitsu; Hamaguchi, Masami	2016	TRACKING LARVAL, NEWLY SETTLED, AND JUVENILE RED ABALONE (HALIOTIS RUFESCENS) RECRUITMENT IN NORTHERN CALIFORNIA	Recruitment is a central question in both ecology and fisheries biology. Little is known however about early life history stages, such as the larval and newly settled stages of marine invertebrates. No one has captured wild larval or newly settled red abalone (Haliotis rufescens) in California even though this species supports a recreational fishery. A sampling program has been developed to captu…	Journal of Shellfish Research	Study of juvenile abalone abundance at 12 AR - no reference sites or control sites to compare.
SB9782	Love, Milton S; Nishimoto, Mary M; Clark, Scott; Li, Kui; Aziz, Azivy; Palandro, David	2020	A comparison of two remotely operated vehicle (ROV) survey methods used to estimate fish assemblages and densities around a California oil platform	Offshore oil and gas platforms have a finite life of production operations. Once production ceases, decommissioning options for the platform are assessed. The role that a platform’s jacket plays as fish habitat can inform the decommissioning decision. In this study, conducted along the crossbeams of a California platform jacket and using an ROV, we compared estimates of fish diversity and densiti…	PLoS One	Study of fish assemblages at an O&G platform jacket, coparing two methods of sampling, and comparing with depth (mid-water 17-185m depths vs base 363m depth).
SD1024	Villareal, T. A.; Hanson, S.; Qualia, Steve; Jester, E. L. E.; Granade, H. R.; Dickey, R. W.	2007	Petroleum production platforms as sites for the expansion of ciguatera in the northwestern Gulf of Mexico	Ciguatera is a common human disease of tropical, coral reef ecosystems acquired by consuming finfish-containing ciguatoxins (CTX). There are few records of this disease in the northwestern Gulf of Mexico, a region characterized by soft muddy bottoms that are considered poor habitat for the CTX source dinoflagellate Gambierdiscus toxicus. However, the approximately 4000 petroleum production platfo…	Harmful Algae	Study of six platforms. Sampling on the fouling community to detect the presence of ciguatera toxin. Some opportuinstic sampling of fish to detect the toxin in their tissues. No data present, no apparent statistics.
SD4316	Malinka, Chloe E.; Gillespie, Douglas M.; Macaulay, Jamie D. J.; Joy, Ruth; Sparling, Carol E.	2018	First in situ passive acoustic monitoring for marine mammals during operation of a tidal turbine in Ramsey Sound, Wales	The development of marine renewables has raised concerns regarding impacts on wildlife, and environmental monitoring is often required. We examined 3 mo of continuous passive acoustic monitoring (PAM) data collected at the Tidal Energy Ltd. DeltaStream turbine deployment in Ramsey Sound, UK. We aimed to assess the performance of the PAM system at an operational turbine, describe the 3D movements …	Marine Ecology Progress Series	Passive accoustic monitoring of small cetaceans near a tidal turbine
SD937	Pascaline, Bodilis; Catherine, Seytre; Charbonnel, Eric; Patrice, Francour	2011	MONITORING OF THE ARTIFICIAL REEF FISH ASSEMBLAGES OF GOLFE JUAN MARINE PROTECTED AREA (FRANCE, NORTH-WESTERN MEDITERRANEAN)	Artificial reefs were deployed within the Golfe-Juan marine protected area (Alpes-Maritimes coast, France, Northwestern Mediterranean) created in 1981. This no-take area is fully protected since its establishment, except in 2004 when some anthropic activities were, exceptionally, authorized. Moreover, no park rangers to prevent poaching since 2002 occur. In order to carry out a long term monitori…	Brazilian Journal of Oceanography	Survey of fish assemblages at AR deployed within an MPA at three time points: 1988, 2000, and 2008. Comparison also with a natural rocky reef.
SF4714	Smith, James A.; Cornwell, William K.; Lowry, Michael B.; Suthers, Iain M.	2017	Modelling the distribution of fish around an artificial reef	Artificial reefs are a widely used tool aimed at fishery enhancement, and measuring the scale at which fish assemblages associate with these artificial habitat patches can aid reef design and spatial arrangement. The present study used rapidly deployed underwater video (drop cameras) to determine the magnitude and spatial scale of associations between a fish assemblage and a coastal artificial re…	Marine and Freshwater Research	Study using real-world data on fish assemblage at an AR. Data obtaied with increasing distance to the AR. Distribution is modelled using distance to the AR and to the nearest natural reef.
SH8572	Wade, H.M.; Masden, E.A.; Jackson, A.C.; Thaxter, C.B.; Burton, N.H.K.; Bouten, W.; Furness, R.W.	2014	Great skua (Stercorarius skua) movements at sea in relation to marine renewable energy developments	Marine renewable energy developments (MREDs) are an increasing feature of the marine environment. Owing to the relatively small number of existing developments and the early stage of their associated environmental monitoring programmes, the effects of MREDs on seabirds are not fully known. Our ability to fully predict potential effects is limited by a lack of knowledge regarding movements of seab…	Marine Environmental Research	Study looking into Great skua movement/distribution/use of the marine environment; looking into interactions between birds core areas of use (determined as 50% Kernel Density Estimate//50% utilisation distribution) and MREI adnd OWF developments (leased and proposed). Correlative study - not showing any direct effects of MREI and OWF.
SI4332	Komyakova, Valeriya; Chamberlain, Dean; Jones, Geoffrey P.; Swearer, Stephen E.	2019	Assessing the performance of artificial reefs as substitute habitat for temperate reef fishes: Implications for reef design and placement	Artificial reefs (ARs) have been advocated and implemented as management tools for recreational fisheries, species conservation and habitat replacement. For ARs to function as substitute habitat for degraded natural reefs, they should perform as dose as possible to local natural reefs, however this is seldom investigated. Here we evaluated the performance of new custom-designed reef structures (C…	Science of the Total Environment	Study comparing fish assemblages (grouped into cryptic and non-cryptic fish species due to different methodology and sampling time) between two types of AR (CDAR and RB) and natural rocky reefs (2-5.5m depth), at three locations each.
SI7265	Edwards, A. J.; Clark, S.; Zahir, H.; Rajasuriya, A.; Naseer, A.; Rubens, J.	2001	Coral bleaching and mortality on artificial and natural reefs in Maldives in 1998, sea surface temperature anomalies and initial recovery	The bleaching and subsequent mortality of branching and massive corals on artificial and natural reefs in the central atolls of Maldives in 1998 are examined with respect to sea surface temperature (SST) anomalies, SST normally peaks in April-May in Maldives. The UK Meteorological Office's Global sea-Ice and SST data set version 2.3b shows that in 1998 monthly mean SST was 1.2-4 S.D. above the 19…	Marine Pollution Bulletin	Study of coral colony survival, recovery, recruitment at an AR following a mass bleaching event (due to SST anomaly). Data also provided for natural reefs. No statistical comparisons made.
SI9947	Punt, Maarten J.; Groeneveld, Rolf A.; van Ierland, Ekko C.; Stel, Jan H.	2009	Spatial planning of offshore wind farms: A windfall to marine environmental protection?	Wind farms are often planned offshore where wind conditions are favourable and the visual impact is less important. Wind farms have both positive and negative effects on the marine environment. Negative effects include bird collisions, underwater sounds and electromagnetic fields, whilst positive effects constitute functioning as artificial reef and acting as no-take zones for fish, with possible…	Ecological Economics	Study of ecological and economic implications of different scenarios for OWF in the North Sea (scenarios involve different level of species and habitat protection)
SJ4862	Larcom, E.A.; McKean, D.L.; Brooks, J.M.; Fisher, C.R.	2014	Growth rates, densities, and distribution of Lophelia pertusa on artificial structures in the Gulf of Mexico	Using industry inspection video and ROV imaging, we examined Lophelia pertusa (Linnaeus 1758) on 10 artificial structures of known ages (9 to 100 years) in the northern Gulf of Mexico (GoM). Five different types deep-water energy installations with depths ranging from 320 to 995. m, and three shipwrecks with depths ranging from approximately 530 to 615. m, were examined. Density, depth ranges, an…	Deep-Sea Research Part I: Oceanographic Research Papers	Study comparing 7 deep-water energy installations (of five diffent types) and three shipwrecks, for depth-distribution, density, and growth rates of Lophelia pertusa.
SJ6080	McLean, D. L.; Taylor, M. D.; Ospina, A. Giraldo; Partridge, J. C.	2019	An assessment of fish and marine growth associated with an oil and gas platform jacket using an augmented remotely operated vehicle	Scientists, industry and regulators are seeking to understand the influence of oil and gas infrastructure in our oceans to mitigate its impacts and maximise environmental benefits. This project equipped a standard work-class ROV with a light-weight stereo-video camera system to collect high definition imagery of fish and habitats formed by marine growth associated with Woodside Energy's Goodwyn A…	Continental Shelf Research	Study assessing the fish assemblage and biofouling community on an O&G platform, with assessment of changes with depth. Sampling was done from the surface to the base of the structure, and data grouped into five depth bands.
SK123	Gitschlag, G.R.; Herczeg, B.A.; Barcak, T.R.	1997	Observations of sea turtles and other marine life at the explosive removal of offshore oil and gas structures in the Gulf of Mexico	Observers monitored the explosive removal of oil and gas structures in the Gulf of Mexico to protect sea turtles and marine mammals from adverse impacts. More than 7,000 monitoring hours at 131 structure removals were conducted during 1993. Sixteen individual sea turtles were observed including 6 loggerheads, 1 Kemp's ridley, 1 green, and 8 unidentified sea turtles. Aerial surveys were approximat…	Gulf Research Reports	Study of the sightings of sea turtles, but also sea mammals, around O&G installations. Surveys undertaken during the explosive and mechanical removal of the platforms (but no data on the effects of the data). Data on the number of fish killed by the explosions. No statistics. Highly correlative.
SK5051	Fowler, Ashley M.; Macreadie, Peter I.; Bishop, David P.; Booth, David J.	2015	Using otolith microchemistry and shape to assess the habitat value of oil structures for reef fish	Over 7500 oil and gas structures (e.g. oil platforms) are installed in offshore waters worldwide and many will require decommissioning within the next two decades. The decision to remove such structures or turn them into reefs (i.e. 'rigs-to-reefs') hinges on the habitat value they provide, yet this can rarely be determined because the residency of mobile species is difficult to establish. Here, …	Marine Environmental Research	Study of otolith microchemical signature and shape of a site-attached reef fish at four O&G obsolete well-heads (due to be removed by the operating companies around the time of study). To assess residency and habitat value for fish.
SK9929	Fraser, S.; Nikora, V.; Williamson, B.J.; Scott, B.E.	2017	Hydrodynamic Impacts of a Marine Renewable Energy Installation on the Benthic Boundary Layer in a Tidal Channel	Field measurements of the flow in the benthic boundary layer (BBL) of a tidal channel are presented which compare data collected in the wake of a marine renewable energy installation (MREI) with control data representative of the natural conditions. The results show significant flow modification in the wake of the MREI including a reduction in mean velocity, enhanced turbulence, and the breakdown…	Energy Procedia	Study of the hydrodynamic impacts of a tidal turbieon the boundary layer - turbulence characteristics, turbulence kinetic energy, flow velocity. Downstream of the turbine and at a near non-impacted "natural conditions" control area at the same site.
SL2370	Moreno, I.	2002	Effects of substrate on the artificial reef fish assemblage in Santa Eulalia Bay (Ibiza, western Mediterranean)	We studied the fish assemblage on an artificial reef southeast of the island of Ibiza (western Mediterranean) in relation to the type of substratum on which reef units are deployed: Posidonia meadow or bare sand. Data were collected by visual census over the course of 2 years. Species richness and abundance were determined for the total assemblage and for separate guilds, as well as their size co…	Ices Journal of Marine Science	Study of the fish assemblage at an artificial reef over two years - comparison between substrate (seagrass vs bare sands)
SN1145	Love MS, Claisse JT, Roeper A	2019	An analysis of the fish assemblages around 23 oil and gas platforms off California with comparisons with natural habitats	Between 1995 and 2013, we surveyed fishes living around 23 California offshore oil and gas platforms (midwaters, bases, and shell mounds) and 70 natural habitats. These platforms were distributed between about Point Arguello, central California, and Huntington Beach, southern California, had seafloor depths between 49 and 363 m, and were surveyed between one and 16 times. A total of 1,526,437 fis…	Bulletin of Marine Science	Study of the fish assemblages around 23 O&G platforms, between 1995 and 2013, with depth comparisons (midwaters, bases, shell mounds), ad coparison with 70 natural hard habitat sites
SP1030	Glenn, Hilary D.; Cowan, James H.; Powers, Joseph E.	2017	A Comparison of Red Snapper Reproductive Potential in the Northwestern Gulf of Mexico: Natural versus Artificial Habitats	The majority of the research on adult Red Snapper Lutjanus campechanus in the Gulf of Mexico has been conducted at artificial habitats (in particular, low-relief artificial reefs off the coast of Alabama) and more recently on oil and gas platforms off the coast of Louisiana. However, previous studies indicate that there are differences in Red Snapper demographics and reproductive biology between …	Marine and Coastal Fisheries	Study comparing Red Snapper reproductive potential between artificial habitats and natural habitats. Artificial habitats were decommissioned O&G platofrms - standing and toppled - located at Eugene Island and East Cameron. Natural habitats were three reef sites: Jakkula reef, McGrail reef, and Bright reef (150-200m depths)
SQ973	Wilber, D. H.; Carey, D. A.; Griffin, M.	2018	Flatfish habitat use near North America's first offshore wind farm	Use of offshore wind power as a renewable energy source is underway in North America with the construction of the pilot, five wind turbine, Block Island Wind Farm, off Rhode Island, USA. Demersal trawl monitoring was conducted in two reference areas and near the wind farm that allowed an examination of whether flatfish abundances, size, and condition differed between baseline, construction, and o…	Journal of Sea Research	Study assessing changes in flatfish assemblages before/during/after the construction of a pilot OWF. Data obtained before (baseline), during pile driving, during turbine installations (steel jacket foundatio in place but turbinenot operational), during cable installation, and during operation, near the OWF and at two reference areas nearby.
SR3904	Broadbent, Heather A.; Grasty, Sarah E.; Hardy, Robert F.; Lamont, Margaret M.; Hart, Kristen M.; Lembke, Chad; Brizzolara, Jennifer L.; Murawski, Steven	2020	West Florida Shelf pipeline serves as sea turtle benthic habitat based on in situ towed camera observations	The use of marine offshore benthic habitats by sea turtles is poorly characterized due to the difficulty of obtaining in situ data. Understanding benthic habitat use that is important to the species' reproduction, foraging, and migrations is critical for guiding management decisions. A towed camera-based assessment survey system (C-BASS) equipped with environmental sensors was used to characteriz…	Aquatic Biology	Opportunistic study - number of turtle sightings, % near the GSPL, size and age, behaviour and encounter rate at the GSPL.
SR9432	Avio, Carlo Giacomo; Cardelli, Lara Roberta; Gorbi, Stefania; Pellegrini, David; Regoli, Francesco	2017	Microplastics pollution after the removal of the Costa Concordia wreck: First evidences from a biomonitoring case study	Microplastics (MPs) represent a matter of growing concern for the marine environment. Their ingestion has been documented in several species worldwide, but the impact of specific anthropogenic activities remains largely unexplored. In this study, MPs were characterized in different benthic fish sampled after 2.5 years of huge engineering operations for the parbuckling project on the Costa Concord…	Environmental Pollution	Study of the effect of a shipwreck removal on the microplastic ingestion by fish and mussels. Compared with a reference area.
SU2503	Stenhouse, IJ, Berlin, AM, Gilbert, AT, et al.	2020	Assessing the exposure of three diving bird species to offshore wind areas on the U.S. Atlantic Outer Continental Shelf using satellite telemetry		Diversity and Distributions	Study of the exposure of diving seabirds to OWF (combination of leased, planned, and proposed OWF areas). Based on telemetry data, and 95% overlap between utilisation distribution and OWF areas.
SU7900	Qinzeng, Xu; Libin, Zhang; Tao, Zhang; Yi, Zhou; Sudong, Xia; Hui, Liu; Hongsheng, Yang	2014	Effects of an artificial oyster shell reef on macrobenthic communities in Rongcheng Bay, East China	An artificial oyster shell reef was deployed in Rongcheng Bay, East China. However, the effects of this reef on the surrounding macrobenthic communities were unknown. We compared sedimentary factors, macrobenthic biomass, abundance, and community composition and ecological indicators between the reef and non-reef areas over a one year period. The mean values for chlorophyll a (Chl a), total organ…	Chinese Journal of Oceanology and Limnology	Study of the sediment composition and macrobenthos community at an AR mad eof oyster shells and at three non-reef sites nearby (1-2km away).
SU9171	BEETS, J.; HIXON, MA	1994	DISTRIBUTION, PERSISTENCE, AND GROWTH OF GROUPERS (PISCES, SERRANIDAE) ON ARTIFICIAL AND NATURAL PATCH REEFS IN THE VIRGIN-ISLANDS	We examined patterns of distribution, persistence, and growth of groupers (especially Nassau grouper, Epinephelus striatus), which recruited to or colonized 52 one cubic-meter concrete-block reefs and 10 natural patch reefs off St. Thomas, USVI. The artificial reefs comprised five shelter treatments: 24 large holes, 12 large holes, 24 small holes, 12 small holes, and holeless controls. Although s…	Bulletin of Marine Science	Study of the distribution, persistence and growth of groupers at AR(s) of different designs, compared to 10 natural patchy reef areas, over 6 years. All sites were affected by a hurricane in 1989 (end of study).
SV181	Ulas, Ali; Lok, Altan; Duzbastilar, F. Ozan; Ozgul, Aytac; Metin, Cengiz	2011	A NEW ARTIFICIAL REEF DESIGN FOR OCTOPUS (Octopus vulgaris CUVIER, 1797) IN THE AEGEAN SEA AND PRELIMINARY RESULTS	This study was carried out in the Gulf of Dzmir in the Aegean Sea between June 2006 and November 2008. The purpose was the creation of a new concept of the artificial reef for Octopus vulgaris, with a view to establishing new artificial reef sites to be used in the fisheries management of this species (MPA, NTZ or fishing areas). First, the main characteristics of natural octopus nests were recor…	Brazilian Journal of Oceanography	Osbervation of octopus at an AR specifically designed to provide habitat for them.
SV4184	Di Beneditto, A.P.M.; Moreira, S.C.; Siciliano, S.	2021	Endangered whale sharks in southeastern Brazil: Records and management issues		Ocean and Coastal Management	Records of sightings and captures of whale shakrs, and relation with O&G platforms. Highly correlative.
SW2019	Simonsen, Kirsten A.; Cowan, James H.; Boswell, Kevin M.	2015	Habitat differences in the feeding ecology of red snapper (Lutjanus campechanus, Poey 1860): a comparison between artificial and natural reefs in the northern Gulf of Mexico	Red snapper (Lutjanus campechanus, Poey 1860) support a valuable commercial and recreational fishery in the northern Gulf of Mexico; however there is much debate as to the role of habitat, particularly reef structures, in the feeding ecology of this species. Furthermore, little information is available from fish collected on large natural reefs, such as those on the continental shelf edge, though…	Environmental Biology of Fishes	Study comparing the feeding ecology or Red snapper at 2 standing platforms in production, 2 decomissioned platforms toppled as AR, and 3 natural reefs (Bouma, Alderdica, and Jakkula)
SY4277	Sammarco, P.W.; Atchison, A.D.; Boland, G.S.	2014	Coral settlement on oil/gas platforms in the northern gulf of Mexico: Preliminary evidence of rarity	In recent decades, there have been two areas of shallow hard substrate available for zooxanthellate coral colonization in the North Gulf of Mexico: The Flower Garden Banks (FGB) and oil and gas platforms. We assessed coral recruitment on platforms possessing adult corals around the FGB. In this preliminary experiment, we used terra cotta plates mounted on racks, deployed on six platforms at depth…	Gulf of Mexico Science	Study of coral composition and recruitment (spat abundance) on 6 O&G platforms. Comparisons between platforms but not with natural areas.
SZ3138	Granneman, Jennifer E.; Steele, Mark A.	2015	Effects of reef attributes on fish assemblage similarity between artificial and natural reefs	Artificial reefs are used to enhance populations of marine organisms, but relatively few studies have quantitatively evaluated which attributes of reef structure are most critical in determining whether assemblages of organisms on artificial reefs are similar to those on natural reefs. Using five pairs of artificial and natural reefs that spanned 225 km in the Southern California Bight, we evalua…	Ices Journal of Marine Science	Study of fish assemblage between paired artificial reefs and nearby natural rocky reefs. Study includes comparison of giant kelp density and invertebrate density, as well as correlation with habitat characteristics (rugosity and cover).
TA197	Munnelly, Ryan T.; Reeves, David B.; Chesney, Edward J.; Baltz, Donald M.; Marx, Brian D.	2019	Habitat suitability for oil and gas platform- associated fishes in Louisiana's nearshore waters	River discharge and seasonal, eutrophication-driven hypoxia within coastal waters of the northern Gulf of Mexico create a wide range of environmental conditions for fishes. Environmental conditions are most dynamic on the Louisiana shelf, a region in which oil and gas platforms (hereafter platforms) are abundant and serve as artificial reefs. Platforms provide a unique, vertically oriented substr…	Marine Ecology Progress Series	Study of the habitat suitability for platform-associated fish at 150 O&G platforms, with relaiton to environmental variables (depth, DO, hypoxia, salinity, turbidity…)
TE7134	de Albuquerque Lira, Simone Maria; Rocha Farrapeira, Cristiane Maria; Duarte Amaral, Fernanda Maria; Colaco Ramos, Carla Alecrim	2010	Sessile and sedentary macrofauna from the Pirapama Shipwreck, Pernambuco, Brazil	Shipwrecks are considered artificial reef environments structures immersed in aquatic environments (especially marine ones) that provide fauna with shelter, hard substrates, food and nursery areas. This study aimed to survey the benthic animal biodiversity of the Pirapama shipwreck, located 23 m deep and six miles off Recife harbor. From 2001 to 2007, species were observed, photographed and colle…	Biota Neotropica	Study of invertebrate diversity at a shipwreck
TK3635	Hanner, S. E.; McIntosh, T. L.; Blair, S. M.	2006	Development of benthic and fish assemblages on artificial reef materials compared to adjacent natural reef assemblages in Miami-Dade County, Florida	The Bal Harbour Artificial Reef was constructed with 176 prefabricated modules and 8000 t of limerock boulders as mitigation for natural reef impacts sustained during a beach renourishment project. A long-term monitoring program was developed and initiated in 1999 to evaluate the effectiveness of these artificial reef materials as mitigation for natural reef impacts. Benthic and fish assemblages …	Bulletin of Marine Science	Study of the development of fish and benthic assemblages over 5 years post deployment of AR. Comparison between the two material types and also with two natural reefs (known as "Second Reef" and "Third Reef"). The AR was installed as part of a mitigation project for the impacts of a beach renourishment project on natural reefs.
TL5674	Dewsbury, Bryan M.; Fourqurean, James W.	2010	ARTIFICIAL REEFS CONCENTRATE NUTRIENTS AND ALTER BENTHIC COMMUNITY STRUCTURE IN AN OLIGOTROPHIC, SUBTROPICAL ESTUARY	The construction of artificial reefs in the oligotrophic seagrass meadows of central Florida Bay attracted large aggregations of fish and invertebrates, and assays of nutrient availability indicated increases in availability of nutrients to sediment microalgae, periphyton, and seagrasses around reefs. An average of 37.8 large (> 10 cm) mobile animals were observed on each small artificial reef. T…	Bulletin of Marine Science	Study of mobile megafauna at 9 AR compared with 9 control plots (pre-planned), as well as seagrass development (recovery).
TL5801	PALMERZWAHLEN, ML; ASELTINE, DA	1994	SUCCESSIONAL DEVELOPMENT OF THE TURF COMMUNITY ON A QUARRY ROCK ARTIFICIAL REEF	Pendleton Artificial Reef (PAR) was constructed to investigate the potential of quarry rock artificial reefs as compensation for damage to nearshore habitats. A long-term study of the successional development of the turf community (sessile invertebrates and understory algae) on PAR began 1 year after reef construction. This epibenthic assemblage plays an important role in the overall community st…	Bulletin of Marine Science	Study of turf community development and successfion at a newly-deployed AR. Comparison with an older AR and a natural reef, but not statistical comparison presented
TN3717	Gatts, P. V.; Franco, M. A. L.; Santos, L. N.; Rocha, D. F.; Zalmon, I. R.	2014	Influence of the artificial reef size configuration on transient ichthyofauna - Southeastern Brazil	To investigate how variations in the volume of artificial reefs affect the structure and composition of the transient ichthyofauna, reefball-type concrete modules were arranged at 9 m of depth along the northern coast of the state of Rio de Janeiro. The modules were arranged in three configurations, each in triplicate: (1) solitary modules (1 m(3)), (2) side-by-side modules (2 m(3)) and (3) modul…	Ocean & Coastal Management	Comparison of transient fish assemblages between different AR module configurations.
TN6196	Burton, W. H.; Farrar, J. S.; Steimle, F.; Conlin, B.	2002	Assessment of out-of-kind mitigation success of an artificial reef deployed in Delaware Bay, USA	An out-of-kind, off-site mitigation reef was constructed in 1989 to replace an oligohaline tidal marsh and subtidal mudflat of the upper Delaware Estuary that had been filled in 1985 to create the Wilmington Harbor South Dredged Material Disposal Area. Habitat loss consisted of 57.4 ha of subtidal, soft-bottom habitat. The mitigation reef (0.651 ha of surface area) consisted of 16 prefabricated c…	Ices Journal of Marine Science	Study of benthic secondary production from an AR deployed as an out-of-kind mitigation reef to replace an oligohaline tidal marsh and subitdal marsh that had been filled to create a material disposal area. Non-statistical comparison with the productivity and surfae area values from the lost habitat
TN7441	Hauser, Lorenz; Newton, Lyndsay; LeClair, Larry; Buckley, Raymond	2007	Genetic identification of progeny of reef-resident brown rockfish (Sebastes auriculatus)	The extent of larval retention and natal homing in demersal fish is a topic central to the design and the efficacy of marine protected areas (MPAs). Unfortunately, little is known about effective larval dispersal in many marine species. The duration of the pelagic phase in many species suggests extensive dispersal, and population genetic studies indicate large-scale exchange of migrants, though t…		Study of offsprig recruitment and larval dispersal of fish at an AR - using genetic and molecular approchaes (genotype frequency, parentage analysis, relatedness)
TO1778	Chapman, M. G.; Clynick, B. G.	2006	Experiments testing the use of waste material in estuaries as habitat for subtidal organisms	In addition to producing extensive coastal infrastructure, urbanized estuaries are also often littered with large amounts of waste material. This can be used as habitat by fish and benthic plants and animals. Apart from studies of colonization of artificial reefs, which are usually deployed specifically to enhance populations of fish or to replace degraded habitat, there have been few studies tha…	Journal of Experimental Marine Biology and Ecology	Study of the colonization by algae, invertebrates and fish of artificial reefs made of various materials
TP5773	Florisson, James H.; Tweedley, James R.; Walker, Tim H. E.; Chaplin, Jennifer A.	2018	Reef vision: A citizen science program for monitoring the fish faunas of artificial reefs	There has been a marked increase in the number of artificial reefs being deployed around the world, many of which are designed to increase catches of recreationally-targeted fish species. As artificial reef deployments should be accompanied by clear and measurable goals and thus subsequent environmental impact monitoring and performance evaluation, there is a need to develop cost-effective monito…	Fisheries Research	Study using citizen science data to monitor fish assemblages at two Ars
TP8548	Harris, Holden E.; Patterson, William F.; Ahrens, Robert N. M.; Allen, Micheal S.	2019	Detection and removal efficiency of invasive lionfish in the northern Gulf of Mexico	Mitigating the negative impacts of invasive lionfish (Pterois volitans/miles complex) is a top priority for marine reef fisheries management, with human removals considered the most viable approach to population control. Control efforts via diver spearfishing removals have annually removed tens of thousands of lionfish throughout their invasive range, but the effectiveness of removal efforts to r…	Fisheries Research	Study of invasive liofish detection, catchability, and removal efficiency at 6 AR sites and 9 natural sites
TQ5228	Bryan, D. R.; Kilfoyle, K.; Gilmore, R. G.; Spieler, R. E.	2013	Characterization of the mesophotic reef fish community in south Florida, USA	The southeastern coast of Florida, USA supports a substantial recreational fishery, yet little is known of the coral reef ecosystem or fisheries resources past 50 m depth. Fish assemblages associated with low-relief substrate and three vessel reefs between 50 and 120 m depth off southeast Florida were surveyed by remotely operated vehicles providing the first characterization of the mesophotic fi…	Journal of Applied Ichthyology	Study of the fish assemblages at three shipwrecks and at natural low-relief substrate (but no statistical comparisons)
TR2533	JENSEN, AC; COLLINS, KJ; FREE, EK; BANNISTER, RCA	1994	LOBSTER (HOMARUS-GAMMARUS) MOVEMENT ON AN ARTIFICIAL REEF - THE POTENTIAL USE OF ARTIFICIAL REEFS FOR STOCK ENHANCEMENT	In 1989 an experimental artificial reef, constructed with blocks made from stabilized coal-fired power station waste materials, was deployed in Poole Bay on the English south coast. A site was chosen on flat sandy seabed at a depth approximately 10 m below chart datum. Within a few weeks, research divers had observed lobsters on the reef, even though the reef blocks had been deposited on flat san…	Crustaceana	Study of presence and site-fidelity of lobsters at an AR
TR6756	Fujii, Toyonobu	2015	Temporal variation in environmental conditions and the structure of fish assemblages around an offshore oil platform in the North Sea	This study reports temporal variations in the environmental conditions and the structure of fish assemblages observed in the vicinity of an offshore oil platform and the surrounding seafloor in the North Sea. Multi-seasonal sampling was conducted at a typical large steel jacketed facility, using mid-water fish traps at three different depths (i.e., 10, 50 & 100 m). Commercially important gadoids …	Marine Environmental Research	Study of fish assemblages around an O&G platform in the North Sea, with comparison (non statistical) with surrounding natural seabed, locally and at the North Sea level
TS2259	Reed, D. C.; Schroeter, S. C.; Raimondi, P. T.	2004	Spore supply and habitat availability as sources of recruitment limitation in the giant kelp Macrocystis pyrifera (Phaeophyceae)	The causes of spatial variation in the recruitment of benthic marine algae are frequently misunderstood because of difficulties in distinguishing among the many factors that influence the supply and establishment of microscopic propagules. We used the recently constructed San Clemente Artificial Reef (SCAR) experiment to examine the roles of dispersal distance, size of spore source, and habitat a…	Journal of Phycology	Study of Giant kelp recruitment and recovery at an AR - compared with two natural reefs (Barn, San Mateo)
TS693	Sammarco, P. W.; Atchison, A. D.; Boland, G. S.	2004	Expansion of coral communities within the Northern Gulf of Mexico via offshore oil and gas platforms	Approximately 4000 oil and gas platforms exist in the northern Gulf of Mexico. These platforms provide hard substratum that extends throughout the euphotic zone, in a region where such has been rare in recent geological time. Major exceptions to this are coral reefs of the Flower Garden Banks (FGB), similar to200 km S-SE of Galveston, Texas, USA. We determined whether extensive scleractinian cora…	Marine Ecology Progress Series	Study of coral distribution on oil and gas platforms - relationship with sampling depth, distance to nearest natural coral banks (Flower Garden Banks) and platform age.
TT1827	O'Carroll, J. P. J.; Kennedy, R. M.; Creech, A.; Savidge, G.	2017	Tidal Energy: The benthic effects of an operational tidal stream turbine	The effect of modified flow on epifaunal boulder reef communities adjacent to the SeaGen, the world's first grid-compliant tidal stream turbine, were assessed. The wake of the SeaGen was modelled and the outputs were used in conjunction with positional and substrate descriptor variables, to relate variation in epifaunal community structure to the modified physical environment. An Artificial Neura…	Marine Environmental Research	Study based on field survey data modelling the effects of a tidal stream turbine on the distribution and ecological status of the epifaunal community
TT347	Coolen, Joop W. P.; Boon, Arjen R.; Crooijmans, Richard; Pelt, Hilde Van; Kleissen, Frank; Gerla, Daan; Beermann, Jan; Birchenough, Silvana N. R.; Becking, Leontine E.; Luttikhuizen, Pieternella C.	2020	Marine stepping‐stones: Connectivity of Mytilus edulis populations between offshore energy installations	Recent papers postulate that epifaunal organisms use artificial structures as stepping-stones to spread to areas that are too distant to reach in a single generation. With thousands of artificial structures present in the North Sea, we test the hypothesis that these structures are connected by water currents and act as an interconnected reef. Population genetic structure of the Blue mussel, Mytil…	Molecular Ecology	Study of blue mussel population at man-made structures across the North Sea (also includes harbours, piers, and buoys), using molecular analyses (population genetic structure) and larval dispersal modelling
TT515	Jardeweski, C. L. F.; de Almeida, T. C. M.	2006	Fish assemblage on artificial reefs in south brazilian coast	The introduction of artificial reefs in coastal environments has been widely used with diverse objectives, such as: fisheries and marine habitat enhancement, protection of shorelines, delimitation and protection of marine areas of ecological relevance. The present study has as main objective the comparison of the structure and composition of associated ictiofauna in artificial reefs, introduced i…	Journal of Coastal Research	Study of fish assemblages at two ARs and oen natural rocky shore
TT7526	McQueen, Kate; Eveson, J. Paige; Dolk, Bodo; Lorenz, Thomas; Mohr, Thomas; Schade, Franziska M.; Krumme, Uwe	2019	Growth of cod (Gadus morhua) in the western Baltic Sea: estimating improved growth parameters from tag-recapture data	Tag-recapture data contain valuable information about individual fish growth, which can enhance the estimation of growth parameters. Tag-recapture data are especially useful when age-determination uncertainties throw age-based growth estimates and stock assessments into question, as is the present situation with several important gadoid stocks. Length-based (GROTAG method) and age-based (LEP meth…	Canadian Journal of Fisheries and Aquatic Sciences	The study does deal with MMS of interest (two ARs) but the data are pooled with the natural reef and not presented or analysed separately.
TV8700	MORENO, I.; ROCA, I.; RENONES, O.; COLL, J.; SALAMANCA, M.	1994	ARTIFICIAL REEF PROGRAM IN BALEARIC WATERS (WESTERN MEDITERRANEAN)	The paper describes the program of artificial reefs in Balearic Waters (Western Mediterranean) in the four major islands of the archipelago which was initiated to prevent further damage to the sea-bed and enhance its natural regeneration. The criteria for site selection are given, as well as the type of boulders, arrangement and situation. Some preliminary results are given. The relationship of t…	Bulletin of Marine Science	Study describing the fish species observed at AR
TW7330	Montagna, P.; Jarvis, S. C.; Kennicutt, M. C.	2002	Distinguishing between contaminant and reef effects on meiofauna near offshore hydrocarbon platforms in the Gulf of Mexico	Offshore hydrocarbon production effects are localized in the Gulf of Mexico extending only 200 m from platforms. Effects are caused by the contaminant gradient or the fouling community on platform legs. To distinguish between contaminant and reef effects, meiofauna were sampled at production platforms (reef and contaminant effects), artificial reefs (reef, but no contaminant effects), platform re…	Canadian Journal of Fisheries and Aquatic Sciences	Study of production platforms, shipwrecks (as AR), sunkun platforms (as AR), and former production sites following platform removals - meiofauna community and sediment characteristics - to decipher between reef effects and contamination effects
TX3832	Turpin, R. K.; Bortone, S. A.	2002	Pre- and post-hurricane assessment of artificial reefs: evidence for potential use as refugia in a fishery management strategy	On 3 August and 4 October 1995, Hurricanes Erin and Opal, respectively, passed directly over Pensacola, Florida in the Northern Gulf of Mexico. After the hurricanes, fishers and divers could not relocate many artificial reefs in the area. Extensive visual censuses of artificial reef assemblages had been conducted in the impacted areas in 1991-1993. This database provided the opportunity to examin…	Ices Journal of Marine Science
TY7381	Wu, Zhongxin; Zhang, Xiumei; Lozano-Montes, Hector M.; Loneragan, Neil R.	2016	Trophic flows, kelp culture and fisheries in the marine ecosystem of an artificial reef zone in the Yellow Sea	This study evaluates the ecosystem structure and function of the nearshore reefs in the Lidao coastal ecosystem of northern China, a region of intensive kelp aquaculture, and fisheries enhancements, including the deployment of artificial reefs and release of cultured marine species. An Ecopath model, with 20 functional groups representing 81 species, was developed for a representative area in the…	Estuarine, Coastal and Shelf Science	Trophic flow, ecosystem structure and function of an AR - no comparator. Modelling study based on data sampled in 2009
TZ2540	Gül, B.; Lök, A.; Özgül, A.; Ulaş, A.; Ozan Düzbastilar, F.; Metrin, C.	2011	Comparison of fish community structure on artificial reefs deployed at different depths on turkish aegean sea coast	Deployment depth of artificial reefs is one of the most important issue in planning stage and future success. Most of the studies aimed at determination of fish community around artificial reefs were conducted mainly 10-25m depths in Mediterranean and Aegean Sea. The goals of this study are determine and compare of fish community structure around artificial reefs which deployed 20, 30 and 40 m de…	Brazilian Journal of Oceanography	Study of fish assemblages at AR deployed at three different depths
UA2686	Rouse, Sally; Kafas, Andronikos; Catarino, Rui; Peter, Hayes	2018	Commercial fisheries interactions with oil and gas pipelines in the North Sea: considerations for decommissioning	Commercial fisheries and oil and gas extraction are both spatially extensive industries in the North Sea (NS), and inevitably there is physical interaction where the two activities coincide. Regular contact between fishing gear and pipelines may risk pipeline integrity and could lead to gear snagging. It is also known, anecdotally, that some vessels target pipelines, potentially benefiting from l…	Ices Journal of Marine Science	Study of ommercial fisheries interactions with oil and gas pipelines in the North Sea
UA9653	Love MS, Schroeder DM, Lenarz WH	2005	Distribution of bocaccio (Sebastes paucispinis) and cowcod (Sebastes levis) around oil platforms and natural outcrops off California with implications for larval production		Bulletin of Marine Science	Study of the density and larval production of two Sebaste species at O&G platforms, compared to natural outcrops
UC5951	Ponti, Massimo; Fava, Federica; Perlini, Rossella Angela; Giovanardi, Otello; Abbiati, Marco	2015	Benthic assemblages on artificial reefs in the northwestern Adriatic Sea: Does structure type and age matter?	The use of artificial reefs is on the rise worldwide. While their fish aggregating effects are well known, the epibenthic assemblages have been poorly investigated. Two types of artificial reefs (pyramids of concrete slabs and bundles of concrete tubes) have been deployed out of the Po River Delta in 2006 and 2010. The epibenthic assemblages were investigated in 2009 and 2012. Benthic assemblages…	Marine Environmental Research	Study of the benthic assemblages at AR - effects of material and age of AR
UD874	Karnauskas, Mandy; Walter, John F.; Campbell, Matthew D.; Pollack, Adam G.; Drymon, J. Marcus; Powers, Sean	2017	Red Snapper Distribution on Natural Habitats and Artificial Structures in the Northern Gulf of Mexico	In 2011, an intensive, multiple-gear, fishery-independent survey was carried out in the northernGulf of Mexico (GOM) to collect comprehensive age and length information on Red Snapper Lutjanus campechanus. Based on this synoptic survey, we produced a spatial map of Red Snapper relative abundance that integrates both gear selectivity effects and ontogenetically varying habitat usage. Our methodolo…	Marine and Coastal Fisheries	Study mapping the distribution, catch rate, biomass and fecundity of Red snappers in the Gulf of Mexico, in relation to artificial structures (O&g platforms and AR).
UE7793	Becker, Alistair; Taylor, Matthew; McLeod, James; Lowry, Michael	2020	Application of a long-range camera to monitor fishing effort on an offshore artificial reef	A land-based long-range camera was developed and tested at an artificial reef site in south-east (SE) Australia to monitor levels of recreational fishing effort across a range of 9 km. The camera had 50x magnification and was operated remotely through a 4 G-LTE network, including the ability to focus and program time intervals between images. The camera was powered by a 12 V system charged throug…	Fisheries Research	This is a method study looking at the use of a long-range camera to monitor fishing effort at an AR
UG5486	Martin, T.R.; Bortone, S.A.	1997	Development of an epifaunal assemblage on an estuarine artificial reef	Twelve Polyolefin™ cones were placed in Choctawhatchee Bay, Okaloosa County, Florida, on 20 Oct. 1987, as an artificial reef to examine the succession of the associated cpibenthic invertebrate assemblage and its relationship to environmental factors. Ninety-five cpifaunal settling plates with individual surface areas of 706.5 cm2 were removed from the reefs. The epifaunal settling plates bore 124…	Gulf of Mexico Science	Study looking at the development of epifauna on a newly deployed AR (estuary)
UH1687	Arnould, John P. Y.; Monk, Jacquomo; Ierodiaconou, Daniel; Hindell, Mark A.; Semmens, Jayson; Hoskins, Andrew J.; Costa, Daniel P.; Abernathy, Kyler; Marshall, Greg J.	2015	Use of Anthropogenic Sea Floor Structures by Australian Fur Seals: Potential Positive Ecological Impacts of Marine Industrial Development?	Human-induced changes to habitats can have deleterious effects on many species that occupy them. However, some species can adapt and even benefit from such modifications. Artificial reefs have long been used to provide habitat for invertebrate communities and promote local fish populations. With the increasing demand for energy resources within ocean systems, there has been an expansion of infras…	Plos One	Study looking at seal use of anthropogenic strucures for foraging. Correlative.
UJ6249	Krone, Roland; Schroeder, Alexander	2011	Wrecks as artificial lobster habitats in the German Bight	Once, the European lobster could be found in high abundances on rocky substrate around the island of Helgoland. Since the 1960s, the stock has been decreasing dramatically. Until now, it has been assumed that the lobster stock of Helgoland is the only one in the German Bight. Here, we provide first information about lobster distribution inside the German Bight off Helgoland. Diving in situ observ…	Helgoland Marine Research	Study looking at the distribution and use of wrecks by lobsters
UJ6790	Moreno, I.	2006	Artificial reefs as a tool for coastal management in Balearic Islands (Western Mediterranean)	The effectiveness of artificial reefs deployed in the coastal waters of the Balearic Archipelago since 1989 was assessed. Benthic colonization was studied by direct underwater monitoring, photography and sample collection, taking into account both the species present and the spatial pattern. Colonisation was rather rapid and stabilization was achieved in 18 months. The composition, abundance and …	Journal of Coastal Research	Study looking at benthic colonization and fish assemblages at various AR - but data only presented for one AR for fish. Mention of comparison with natural areas, but data not presented.
UK4555	Dance, Michael A; ⨯ Jay R Rooker	2019	Cross-shelf habitat shifts by red snapper (Lutjanus campechanus) in the Gulf of Mexico	Habitat shifts that occur during the life cycles of marine fishes influence population connectivity and structure. A generalized additive modeling approach was used to characterize relationships between environmental variables and the relative abundance of red snapper Lutjanus campechanus over unconsolidated substrate on the continental shelf (<150 m) of the U.S. Gulf of Mexico (GoM) at three dif…	PLoS One	Study using real catch data to model the abundance/distribution of red snapper in the Gulf of Mexico and to model its habitat suitability. Environmental variable in the model includes distance to artificial installations (AR, shipwrecks, standing O&G platforms, and toppled O&G platofrms - all grouped). Correlative. No extractable data.
UL1129	Aurelle, D.; Tariel, J.; Zuberer, F.; Haguenauer, A.; Ribout, C.; Masmoudi, M.; Kara, H.; Chaoui, L.; Garrabou, J.; Ledoux, J.-B.; Gambi, M. C.	2020	Genetic insights into recolonization processes of Mediterranean octocorals	Marine ecosystems are strongly impacted by the consequences of human activities, such as habitat destruction or artificialization and climate change. In the Mediterranean Sea, sessile benthic species, and particularly octocorals, have been affected by mass mortality events linked with positive thermal anomalies. The future survival of octocoral populations impacted by global change will depend on…	Marine Biology	Study of octocorals recolonization in the Mediterranean Sea - using genetic tools (genetic diversity, relatedness)
UL3491	Keller, Krystle; Smith, James A.; Lowry, Michael B.; Taylor, Matthew D.; Suthers, Iain M.	2017	Multispecies presence and connectivity around a designed artificial reef	A goal of designed artificial reefs (ARs) is to enhance fish abundance, species diversity and fishing opportunities by providing food and refuge for fish. Quantifying the contribution of ARs to coastal ecosystems and fisheries productivity requires an understanding of fish presence at the structure and connectivity with surrounding habitats. In the present study, the movements and presence of 10 …	Marine and Freshwater Research	Study tagging eastern fiddler rays, Port Jackson sharks and bluespotted flatheads around Sydney Harbour and looking at presence near an AR and connectivity with natural sites and other sites.
UM5554	Kroon, F. J.; Graaf, M. de; Liley, N. R.	2000	Social organisation and competition for refuges and nest sites in Coryphopterus nicholsii	The ability of larger males to control resources and monopolise spawnings is thought to explain the benefits of protogyny in some animals. Here we describe the breeding and non-breeding social organisations of a temperate protogynous goby, Coryphopterus nicholsii, in the light of this prediction. Our results confirm that C. nicholsii has a stable social organisation, based on the year-round defen…	Environmental Biology of Fishes	Study of gobi population structure at AR vs natural reefs (population sex ratio and individual sizes)
UP6614	Calder, Dale R.; Carlton, James T.; Larson, Kristen; Mallinson, Jenny J.; Choong, Henry H. C.; Keith, Inti; Ruiz, Gregory M.	2019	Hydroids (Cnidaria, Hydrozoa) from marine fouling assemblages in the Galapagos Islands, Ecuador	An account is given of hydroids collected in 2015 and 2016 from port and harbor fouling communities in the Galapagos Islands. Also included is the hydroid of Ectopleura media, discovered on the wreck of the tanker Jessica near Isla San Cristobal in 2001. Among 20 species reported herein were six anthoathecates and 14 leptothecates. Most common in the samples were the kirchenpaueriid Ventromma hal…	Aquatic Invasions	Study looking at the presence/record of non-native hydroids on docks and a wreck - no data apart from "presence"
UR3176	Keller, Krystle; Steffe, Aldo S.; Lowry, Michael B.; Murphy, Jeffrey J.; Smith, James A.; Suthers, Iain M.	2017	Estimating the recreational harvest of fish from a nearshore designed artificial reef using a pragmatic approach	Designed artificial reefs (ARs) are deployed for various purposes including the enhancement of recreational fisheries. The ability to assess recreational harvest is important for determining the effectiveness of AR deployments. Harvest estimation at AR fisheries pose many logistical and budgetary challenges. We present a pragmatic approach to estimate harvest at an AR off coastal Sydney, Australi…	Fisheries Research	Study estimating recreational fish harvest at an AR using various datasets and methods - spanning before/after AR deployment but combining all data
US4379	Mudrak, Peter A.; Szedlmayer, Stephen T.	2012	Proximity Effects of Larger Resident Fishes on Recruitment of Age-0 Red Snapper in the Northern Gulf of Mexico	Small artificial reefs (1.2 x 1.02 x 1.1 m) were placed near to (15 m; n = 20) and distant from (500 m; n = 20) larger artificial reefs (1.2 x 2.4 x 2.4 m; n = 20) in July 2008 and 2009, and each set of reefs (two small and one large) was placed 1.7 km apart at a site 28 km south of Dauphin Island, Alabama, in the northern Gulf of Mexico. Divers used visual surveys to identify and count all fish …	Transactions of the American Fisheries Society	Study of the resident fish assemblage at small AR placed either near or far from larger AR
US6207	Lieber Lilian; Nimmo-Smith W Alex M; Waggitt, James J; Kregting Louise	2019	Localised anthropogenic wake generates a predictable foraging hotspot for top predators	With rapid expansion of offshore renewables, a broader perspective on their ecological implications is timely to predict marine predator responses to environmental change. Strong currents interacting with man-made structures can generate complex three-dimensional wakes that can make prey more accessible. Whether localised wakes from man-made structures can generate predictable foraging hotspots f…	Communications Biology	Study comparing the impacts of wake generated by man-made structures vs natural festures on the foraging behaviour of seabirds
UU694	Addis, Dustin T.; Patterson, William F.; Dance, Michael A.; Ingram, G. Walter	2013	Implications of reef fish movement from unreported artificial reef sites in the northern Gulf of Mexico	Artificial reefs were deployed in the northeastern Gulf of Mexico (GOM) by the state of Florida's marine fisheries agency but not reported to the public in an attempt to create no-harvest refuges for exploited fishes. As part of a broader examination of the efficacy of this approach, a tagging study was conducted at a subset (n=9) of these unreported artificial reefs to examine the likelihood tha…	Fisheries Research	Study of distance moved and dispersion of fish at AR sites
UV1099	Perkol-Finkel, S.; Benayahu, Y.	2005	Recruitment of benthic organisms onto a planned artificial reef: shifts in community structure one decade post-deployment	Most artificial reef (AR) studies have examined the early colonization stages of benthic communities, while only a few have monitored the development of AR communities beyond the initial successional phases and evaluated the time scale needed for such development. In addition, despite the proliferation of AR studies, comparative studies between artificial and natural reefs (NRs) are scarce. We pr…	Marine Environmental Research	Study of early colonization by benthic organisms of a pilot AR (1-2 years post deployment), and of long term stony and soft coral communities (10 years after).
UV2983	Ochwada-Doyle, F. A.; Mcleod, J.; Barrett, G.; Clarke, G.; Gray, C. A.	2014	Spatial patterns of recreational exploitation in eastern Australian ROFAs: implications for zonal management	Effective management of recreational fisheries requires information on fine-scale spatial patterns of recreational exploitation. Such information is particularly important for specially designated regions such as recreational-only fishing areas (ROFAs). Using data acquired through progressive counts and interview-based surveys, this study quantitatively compared recreational effort, harvest-per-u…	Fisheries Management and Ecology	Study of recreational exploitation (fishing) at various estuaries. Here, comparing fishing effort (daily boat- and shore-based recreational fishing effort) at various zones within the estuaries (AR, channels, lakes, canals, creeks).
UW8747	Henry, Lea-Anne; Mayorga-Adame, Claudia G.; Fox, Alan D.; Polton, Jeff A.; Ferris, Joseph S.; McLellan, Faron; McCabe, Chris; Kutti, Tina; Roberts, J. Murray	2018	Ocean sprawl facilitates dispersal and connectivity of protected species	Highly connected networks generally improve resilience in complex systems. We present a novel application of this paradigm and investigated the potential for anthropogenic structures in the ocean to enhance connectivity of a protected species threatened by human pressures and climate change. Biophysical dispersal models of a protected coral species simulated potential connectivity between oil and…	Scientific Reports	Study looking at larval connectivity between O7G installations in the North Sea, and connectivity with natural coral populations
VA1663	Logan, Ryan K.; Lowe, Christopher G.	2019	Space use and inferred spawning activity of three exploited gamefish species on a large artificial reef	Intense fishing pressure has led to changes in species composition, demography and the over-exploitation of many coastal fishes. To restore populations, artificial reefs (ARs) are used with the assumption that new habitat will increase fish productivity. Kelp bass (Paralabrax clathratus), barred sand bass (P. nebulifer) and California sheephead (Semicossyphus pulcher) are three important recreati…	Fisheries Management and Ecology	Study looking at space use and inferred spawning activity of fish species on a large artificial reef
VB2123	Stanley, D. R.; Wilson, C. A.	2004	Effect of hypoxia on the distribution of fishes associated with a petroleum platform off coastal Louisiana	A combination of hydroacoustics and visual survey techniques were used to estimate the abundance, size distribution, and species composition of fishes at a petroleum platform in the northern Gulf of Mexico. The effect of dissolved oxygen (DO) concentration on the density and distribution of fishes at this de facto artificial reef was examined. The techniques used permitted surveys of the entire w…	North American Journal of Fisheries Management	Study looking at fish assemblage, abundance and size at a platform, and relation with platform side, season, time of day, depth, and dissolved oxygen.
VB7848	Kim, H.S.; Kim, C.G.; Na, W.B.; Kim, J.K.	2008	Chemical degradation characteristics of reinforced concrete reefs in South Korea	The chemical degradation characteristics of reinforced concrete reefs, which had been fully immersed in Tongyeong waters of South Korea for 18-25 years, were studied. In order to investigate the marine environmental impact on the concrete reefs, environmental factors, for example pH, have been observed between 1997 and 2002. Then, four reinforced concrete reefs recovered from different sites in T…	Ocean Engineering	Study of the integrity and chemical degradation of four reinforced concrete ARs
VB8527	Reed, D. C.; Schroeter, S. C.; Huang, D.; Anderson, T. W.; Ambrose, R. F.	2006	Quantitative assessment of different artificial reef designs in mitigating losses to kelp forest fishes	Determining the success of artificial reefs as a tool for mitigating human-induced losses to fish populations requires explicit standards for performance assessment, and a robust monitoring program designed to collect the information necessary to evaluate those standards. Here we describe: (1) the biological performance standards established for kelp forest fishes on an artificial reef designed t…	Bulletin of Marine Science	Study of the resident fish assemblages at an AR - grouped by depth strata and fish size (adult vs YOY), as well as construction material. Compared o two natural reef (San Mateo and Barn).
VC4905	Schlezinger, David R.; Taylor, Craig D.; Howes, Brian L.	2013	Assessment of Zooplankton Injury and Mortality Associated With Underwater Turbines for Tidal Energy Production	Collaborative work between the UMASS-Marine Renewable Energy Center, the Town of Edgartown,and the Coastal Systems Program is focused on developing the tidal energy potential of MuskegetChannel. We have undertaken detailed oceanographic and environmental surveys to optimize in-stream turbine power generation and to quantify potential environmental effects. In 2011 and 2012, tidal turbine,demonstr…	Marine Technology Society Journal	Study on the impacts of a tidal turbine project on zooplankton (numbers caught and size)
VF8556	Langhamer, Olivia; Wilhelmsson, Dan; Engstrom, Jens	2009	Artificial reef effect and fouling impacts on offshore wave power foundations and buoys - a pilot study	Little is known about the effects of offshore energy installations on the marine environment, and further research could assist in minimizing environmental risks as well as in enhancing potential positive effects on the marine environment. While biofouling on marine energy conversion devices on one hand has the potential to be an engineering concern, these structures can also affect biodiversity …	Estuarine, Coastal and Shelf Science	Study of epifauna and mobile fauna at wave power foundations. For the mobile fauna: comparison with adjacent reference areas. Authors also look at epibiota on buyos, but they used navigational marking buyos and not the wave power buoys.
VH3260	Coates, Delphine A.; Deschutter, Yana; Vincx, Magda; Vanaverbeke, Jan	2014	Enrichment and shifts in macrobenthic assemblages in an offshore wind farm area in the Belgian part of the North Sea	The growing development of offshore wind energy installations across the North Sea is producing new hard anthropogenic structures in the natural soft sediments, causing changes to the surrounding macrobenthos. The extent of modification in permeable sediments around a gravity based wind turbine in the Belgian part of the North Sea was investigated in the period 2011 - 2012, along four gradients (…	Marine Environmental Research	Study of macrobenthos around an OWF - along four gradients of different orientations
VH968	Folpp, Heath; Lowry, Michael; Gregson, Marcus; Suthers, Iain M.	2011	COLONIZATION AND COMMUNITY DEVELOPMENT OF FISH ASSEMBLAGES ASSOCIATED WITH ESTUARINE ARTIFICIAL REEFS	Despite the long history of the development of artificial structures in NSW estuaries there are no studies that provide any comprehensive scientific evaluation of post-deployment goals. We assessed the effectiveness of estuarine artificial reefs as a fisheries enhancement initiative; described the diversity and abundance of species associated with them, and detailed the patterns of colonization a…	Brazilian Journal of Oceanography	Study of fish assemblage at AR located in a lagoon
VJ7622	Shipley, Margaret F.; Coy, Steven P.; Shipley, J. Brooke	2018	Utilizing statistical significance in fuzzy interval-valued evidence sets for assessing artificial reef structure impact	Artificial reefs are often formed by reef balls, oil rigs, either toppled or partially removed, and sunken vessels. Data gathered from observations made in the Gulf of Mexico off the Texas coast were statistically analyzed to investigate the impact of type of structure on fish presence, abundance and species observed. Environmental variables were controlled, and crosstabulations between various s…	Journal of the Operational Research Society	Modeling study using a fuzzy interval-valued evidence model to assess fish association with different artificial structures (AR, vessels, and O&G [standing, topped, and toppled combined])
VL8965	Golani, D.; Diamant, A.	1999	Fish colonization of an artificial reef in the Gulf of Elat, northern Red Sea	A small near shore artificial reef was constructed in the Gulf of flat, northern Red Sea at a depth of 22-24 m. The colonization of fishes was monitored for a period of 728 days and a total of 94 species was recorded. Colonization was initially rapid. The first species to appear were Dascyllus trimaculatus and Chaetodon paucifasciatus (day 2). In the first seven months, a gradual increase in the …	Environmental Biology of Fishes	Study of the colonization of an AR by fish.
VM433	Vega Fernandez, T.; D'Anna, G.; Badalamenti, F.; Perez-Ruzafa, A.	2009	Effect of simulated macroalgae on the fish assemblage associated with a temperate reef system	Increased habitat complexity is supposed to promote increased diversity, abundance and biomass. This study tested the effect of the macroalgal cover on temperate reef fishes by mimicking macroalgae on artificial reefs in NW Sicily (Mediterranean Sea). Macroalgal cover affected reef fishes in different ways and independently of intrinsic temporal trends. The fish assemblages of manipulated and con…	Journal of Experimental Marine Biology and Ecology	Study of fish assemblage at an AR where macroalgae is manipulated
VN3364	Schrieken, N.; Gittenberger, A.; Coolen, J. W. P.; Lengkeek, W.	2013	Marine fauna of hard substrata of the Cleaver Bank and Dogger Bank	As most of the sea bottom in the Dutch part of the North Sea consists of sand, marine fauna that live in association with hard substrates are rarely monitored. We report here on the results of a species inventory in June 2011 done by scuba-diving while focusing on a wreck on the Dogger Bank and on rocky bottoms on the Cleaver Bank. This resulted in various new records of species for the Dutch par…	Nederlandse Faunistische Mededelingen	Biodiversity recording of a wreck
VN4158	Rouse, Sally; Porter, Joanne S; Wilding, Thomas A	2020	Artificial reef design affects benthic secondary productivity and provision of functional habitat	Novel hard substratum, introduced through offshore developments, can provide habitat for marine species and thereby function as an artificial reef. To predict the ecological consequences of deploying offshore infrastructure, and sustainably manage the installation of new structures, interactions between artificial reefs and marine ecosystem functions and services must be understood. This requires…	Ecology and Evolution	Study of bryozoan growth on two different module complexity within an AR
VO8944	Hylkema, Alwin; Debrot, Adolphe O.; Osinga, Ronald; Bron, Patrick S.; Heesink, Daniel B.; Izioka, Ayumi Kuramae; Reid, Callum B.; Rippen, Jorien C.; Treibitz, Tali; Yuval, Matan; Murk, Albertinka J.	2020	Fish assemblages of three common artificial reef designs during early colonization	In this study, we compared the early fish colonization of three types of artificial reefs deployed in the coastal waters of Saba and a Eustatius in the Caribbean: reef balls (R), layered cakes and piles of locally obtained basaltic rock. As an indicator of performance, three fish assemblage parameters (abundance, biomass, species richness) were measured using underwater visual censuses at 11 mont…	Ecological Engineering	Study of Fish assemblage colonization at AR made of various materials and control bare sand plots. The study also looks at recovery following a hurricane.
VP6576	Bomkamp RE, Page HM, Dugan JE	2004	Role of food subsidies and habitat structure in influencing benthic communities of shell mounds at sites of existing and former offshore oil platforms		Marine Biology	Study of the mobile macroinvertebrate assemblages at shell mounds underneath standing platforms, removal sites of former platforms, and natural sanding bottoms
VR817	Lindquist, D. C.; Shaw, R. F.; Hernandez, F. J.	2005	Distribution patterns of larval and juvenile fishes at offshore petroleum platforms in the north-central Gulf of Mexico	Vertical and horizontal distribution patterns of larval and juvenile fishes were described from five offshore petroleum platforms in the north-central Gulf of Mexico. Light traps and passively-fished plankton nets were used nocturnally between 1995-2000 to collect fishes in surface and deep (15-23 in depth) waters within the platform structure, and light traps were also used in surface waters dir…	Estuarine, Coastal and Shelf Science	Study of larvae and juvenile fish at O&G platforms (within the structure, at the surface vs at depth). Some comparison with existing data from SEAMAP.
VR8665	Garthe, S.; Huppop, O.	2004	Scaling possible adverse effects of marine wind farms on seabirds: developing and applying a vulnerability index	1. Marine wind farms have attracted substantial public interest. The construction of wind facilities offshore may become Europe's most extensive technical development in marine habitats. Due to political pressure to complete construction soon, assessments of possible wind farm locations, for example in the German sectors of the North Sea and Baltic Sea, have to be based on existing knowledge. 2. …	Journal of Applied Ecology	Modeling study based on real world data estimating the wind farm sensitivity index of 26 seabird species
VS3547	Wilding, T. A.	2006	The benthic impacts of the Loch Linnhe Artificial Reef	Artificial reefs are man-made structures that are placed on the seabed to mimic natural reefs. The Loch Linnhe Artificial Reef will consist of up to 40 reef modules, when completed, each constructed using concrete blocks. As part of this complex, reef modules of approximately 200 tonnes were deployed in June 2001 and January 2002 and form the basis of this study. Sediment samples were taken adjac…	Hydrobiologia	Study looking at the impacts of an AR on sediment grain size, coarsness, redox potential, loss-of-ignition (carbon content), and on the mollusc and ophiorid assemblage
VT477	Chen, Quan; Yuan, Huarong; Chen, Pimao	2019	Integrated response in taxonomic diversity and eco-exergy of macrobenthic faunal community to artificial reef construction in Daya Bay, China	The degradation of marine habitats (especially coral reefs) and the loss of marine fauna can be mitigated by the construction of artificial reefs (ARs). Macrobenthic fauna are considered excellent indicators of how disturbance or succession affects ecosystems, but the integrated effects of AR construction on taxonomic and thermodynamic indicators of macrobenthic faunal communities have seldom bee…	Ecological Indicators	Study looking at macrobenthos community and diversity before/after the construction of an AR, and at paired controlled areas. Also looking at ecological exergy (energy available in the system).
VT6134	Einbinder, S.; Perelberg, A.; Ben-Shaprut, O.; Foucart, M. H.; Shashar, N.	2006	Effects of artificial reefs on fish grazing in their vicinity: Evidence from algae presentation experiments	Artificial reefs have been suggested as a tool for conservation and restoration of marine habitats. However, the relationships between coral reef habitats and man-made structures are poorly understood. We experimentally tested whether artificial reefs change grazing patterns in their surrounding environment. We exposed heaps of the macroalgae, Ulva lactuca, to natural grazing, at various distance…	Marine Environmental Research	Study looking at the effect of AR on grazing, comparing an AR site and site with no AR (they also look at two jetties). They manipulate the fish (grazer) using exclusion cages, and the distance of the algae to the AR.
VT7070	Gormley, Kate; McLellan, Faron; McCabe, Christopher; Hinton, Claire; Ferris, Joseph; Kline, David I; Scott, Beth E	2018	Automated Image Analysis of Offshore Infrastructure Marine Biofouling	In the UK, some of the oldest oil and gas installations have been in the water for over 40 years and have considerable colonisation by marine organisms, which may lead to both industry challenges and/or potential biodiversity benefits (e.g., artificial reefs). The project objective was to test the use of an automated image analysis software (CoralNet) on images of marine biofouling from offshore …	Journal of Marine Science and Engineering	This study tests an automated image analysis software, and present biodiversity data for biofouling on O&G platforms in the North Sea
VU8108	Callaway, Ruth	2018	Interstitial Space and Trapped Sediment Drive Benthic Communities in Artificial Shell and Rock Reefs	Enhancing habitat complexity and thereby biodiversity is a main motivation for the creation of artificial reefs in the marine and coastal environment. Uncertainty remains, however, regarding which types of reef best deliver this aim, and how material properties impact faunal communities. The objective of this study was to assess the macrobenthic infauna in standardised reef-units made from differ…	Frontiers in Marine Science	Study looking at biofouling on an accidentally lost deep-sea rover
VU9458	Blanco, R.; Shields, M.A.; Jamieson, A.J.	2013	Macrofouling of deep-sea instrumentation after three years at 3690m depth in the Charlie Gibbs fracture zone, mid-Atlantic ridge, with emphasis on hydroids (Cnidaria: Hydrozoa)	Macrofouling is a common problem when deploying underwater instrumentation for long periods of time. It is a problem which can effect scientific experiments and monitoring missions though the creation of artificial reefs (thus increasing local biological activity) and reduce the quality of scientific data. Macrofouling is an issue typically considered to be restricted to the photic zones and is a…	Deep-Sea Research Part II: Topical Studies in Oceanography	Study looking at biofouling on an accidentally lost deep-sea rover
VW2067	Zhang, Zhipeng; Zhang, Huaqing; Yu, Daode; Song, Jingjing; Zhou, Jian; Liu, Hongjun; Zhao, Xinyu; Jiang, Yongshun; Wang, Mingqi	2020	Influence of spatial heterogeneity of artificial reefs on food sources and trophic levels of marine animals based on stable isotope ratios	The food sources and trophic levels of four species of fish (Hexagrammos otakii, Pholos fangi, Sebastes schlegelii, Zoarces elongates) and six species of invertebrates (Octopus variabilis, Rapana venosa, Oratosquilla oratoria, Alpheus japonicus, Alpheus distinguendus, Charybdis japonica) prior to and following the formation of spatial heterogeneity of artificial reefs (ARs) were studied using sta…	Ecological Indicators	Study looking at food sources for fish and invertebrate species at an AR site, and the trophic structure there, using stable isotope analyses
VW5424	Vallejo, Gillian C.; Grellier, Kate; Nelson, Emily J.; McGregor, Ross M.; Canning, Sarah J.; Caryl, Fiona M.; McLean, Nancy	2017	Responses of two marine top predators to an offshore wind farm	Quantifying the likely effects of offshore wind farms on wildlife is fundamental before permission for development can be granted by any Determining Authority. The effects on marine top predators from displacement from important habitat are key concerns during offshore wind farm construction and operation. In this respect, we present evidence for no significant displacement from a UK offshore win…	Ecology and Evolution	Study looking at effects of construction and operation of an OWF on habour porpoises and guillemot abundances and distributions
VX2473	Jefferson, A.E.; Allman, R.J.; Pacicco, A.E.; Franks, J.S.; Hernandez, F.J.; Albins, M.A.; Powers, S.P.; Shipp, R.L.; Drymon, J.M.	2019	Age and growth of gray triggerfish (Balistes capriscus) from a north-central Gulf of Mexico artificial reef zone	The overexploitation of many traditionally targeted reef fishes, such as red snapper, Lutjanus campechanus (Poey, 1860), alongside the implementation of increasingly restrictive management measures on those species, has led to increased targeting of conventionally discarded Gulf of Mexico gray triggerfish, Balistes capriscus Gmelin, 1789, commercially and recreationally. The goal of this study wa…	Bulletin of Marine Science	Study looking at growth of gray triggerfish in an AR area. Multiple sampling methods over various time durations.
VZ9826	Altobelli, Ashley N.; Szedlmayer, Stephen T.	2020	Migration and Residency of Sandbar, Atlantic Sharpnose, Bull, and Nurse Sharks in the Northern Gulf of Mexico	Acoustic telemetry was used to monitor the movements and residency of Sandbar SharksCarcharhinus plumbeus, Atlantic Sharpnose SharksRhizoprionodon terraenovae, Bull SharksCarcharhinus leucas, and Nurse SharksGinglymostoma cirratumaround artificial reefs in the northern Gulf of Mexico. Transmitter-tagged sharks were monitored from November 2012 to July 2019. Residency comparisons were based on the…	North American Journal of Fisheries Management	Study looking at migration and residency of sharks within an AR, using telemetry data
WA1338	Coelho, Rui; Monteiro, Pedro; Abecasis, David; Blot, Jean Yves; Goncalves, Jorge M. S.	2012	MACROFAUNA ASSEMBLAGES IN A XVIIth CENTURY SHIPWRECK: COMPARISON WITH THOSE ON NATURAL REEFS AND SANDY BOTTOMS	The macrofauna assemblages of a XVIIth century shipwreck off southern Portugal were studied and compared with those of nearby natural reefs and sandy bottoms, by underwater visual census. A total of 11 173 specimens of 224 different fauna taxa and 12 phyla were recorded. Natural reefs had the highest density of specimens (35 122 / 1000 m(2)) followed by the shipwreck (21 392 / 1000 m(2)) and the …	Brazilian Journal of Oceanography	Study looking at macrofauna assemblage on a shipwreck, compared to three natural rock reefs (“Cabeço do Robalo”, “Pedra da Greta” and “Pé de Terra”) and four sandy bottom areas surrounding these reefs
WA2839	Guichard, F.; Bourget, E.; Robert, J. L.	2001	Scaling the influence of topographic heterogeneity on intertidal benthic communities: alternate trajectories mediated by hydrodynamics and shading	Scale-dependent influence of environmental complexity has become a central issue in ecology. We quantified the impact of artificial reefs on community characteristics (biomass, density) and on individual mussel growth, and we tested the relative importance of physical processes (i.e. flow velocity, substratum temperature) as intermediate factors mediating the scale-dependent influence of topograp…	Marine Ecology Progress Series	Study looking at macrofauna biomass and density, and mussel growth, at an AR, in function of AR size/topography, and distance to the AR
WA9238	Lugo-Fernandez, A.; Deslarzes, K. J. P.; Price, J. M.; Boland, G. S.; Morin, M. V.	2001	Inferring probable dispersal of Flower Garden Banks Coral Larvae (Gulf of Mexico) using observed and simulated drifter trajectories	We investigated likely coral larvae dispersal in the Gulf of Mexico by means of a combination of satellite-tracked drifters and simulated currents. Drifter data were collected during spawning events in 1997 and 1998 at the Flower Garden Banks (FGB) and from the "Surface Current and Lagrangian Drift Program" in 1993 (Niiler et al., Surface current and langrangian-drift program. Unpublished Report,…	Continental Shelf Research	Study looking at simulted coral larve trajectories, and number of contact with O&G structures, to assess potential recruitment
WB6127	Spagnolo, A.; Punzo, E.; Santelli, A.; Scarcella, G.; Strafella, P.; Grati, F.; Fabi, G.	2014	Offshore platforms: Comparison of five benthic indicators for assessing the macrozoobenthic stress levels	Within the European Water Framework Directive, many studies have been conducted to evaluate the sensitivity/robustness of a variety of indices in relation to natural or anthropogenic disturbance events. However, these indices have rarely been applied to verify the impacts of disturbances in offshore environments, though the Marine Strategy Framework Directive recommends their use for assessing be…	Marine Pollution Bulletin	Benthic assemblage at four O&G platforms, monitoring at 5 m, 30 m, 60 m, 120 m, and 1000 m from each structure, comparing five selected indices.
WB6355	Shipley, J. B.; Cowan, J. H.	2011	Artificial reef placement: a red snapper, Lutjanus campechanus, ecosystem and fuzzy rule-based model	P>This study on reef placement involves two aspects: (1) the development of a bioenergetics model for red snapper, Lutjanus campechanus (Poey), in Gulf of Mexico waters off the coast of Alabama, where significant numbers of artificial reefs are thought to exist, and (2) a fuzzy rough set model by which parameters determined from the bioenergetics model can provide a decision tool for optimally sp…	Fisheries Management and Ecology	Modelling study looking at the effects of reef placement (distance insterspersed) on fish consumption rates
WB8229	Taormina, B.; Laurans, M.; Marzloff, M.P.; Dufournaud, N.; Lejart, M.; Desroy, N.; Leroy, D.; Martin, S.; Carlier, A.	2020	Renewable energy homes for marine life: Habitat potential of a tidal energy project for benthic megafauna	An increasing number of offshore structures are being deployed worldwide to meet the growing demand for renewable energy. Besides energy production, these structures can also provide new artificial habitats to a diversity of fish and crustacean species. This study characterises how concrete mattresses that stabilise the submarine power cable of a tidal energy test site can increase habitat capaci…	Marine Environmental Research	Study of abundance and shelter occupancy of the stabilization material at an MREI site by five species of fish and crustaceans
WC1453	Egerton, Jack P.; Bolser, Derek G.; Gruss, Arnaud; Erisman, Brad E.	2021	Understanding patterns of fish backscatter, size and density around petroleum platforms of the US Gulf of Mexico using hydroacoustic data	Hydroacoustic surveys were conducted at 56 different oil and gas platforms in the U.S. Gulf of Mexico (GOM), along with a commensurate collection of physio-chemical data, in order to characterize patterns of fish distribution around platforms. Relative acoustic measurements of Mean Volume Backscatter "MVBS", Target Strength "TS" and fish density were examined. These acoustic variables were employ…	Fisheries Research	Study of fish density and size using hydroacoustics around 56 O&G platforms - assessment by depth categories, and by distance to shore or to other platforms.
WF1481	Patterson, W. F.; Watterson, J. C.; Shipp, R. L.; Cowan, J. H.	2001	Movement of tagged red snapper in the northern Gulf of Mexico	A tagging study of adult red snapper Lutjanus campechanus was conducted in an area of artificial reefs in the northcentral Gulf of Mexico during March 1995 through August 1999. A total of 2.932 red snapper angled at nine artificial reef tagging sites were measured and ragged with internal anchor rags. Tagged fish were either released over their site of capture or transported to another tagging si…	Transactions of the American Fisheries Society	Study of red snapper size and movements at AR
WF812	Ponti, M.; Abbiati, M.; Ceccherelli, V. U.	2002	Drilling platforms as artificial reefs: distribution of macrobenthic assemblages of the "Paguro" wreck (northern Adriatic Sea)	Offshore drilling raises the issue of disposal of platforms at the end of their productive cycle and re-use as artificial reefs has been proposed. The wreck of the "Paguro" drilling platform, which sank in the northern Adriatic Sea in 1965, offers the opportunity to study the performance of offshore structures as artificial reefs in a region where this solution has not been explored before. We pr…	Ices Journal of Marine Science	Study of the macrobenthic community growing on a "decommissioned" platform (accidentally sank)
WF8690	Pitcher, T. J.; Watson, R.; Haggan, N.; Guenette, S.; Kennish, R.; Sumaila, U. R.; Cook, D.; Wilson, K.; Leung, A.	2000	Marine reserves and the restoration of fisheries and marine ecosystems in the South China Sea	The South China Sea has been devastated by human fishing. This paper reports an initiative to restore Hong Kong's marine ecosystems and fisheries through the deployment of artificial reefs (ARs) within marine protected areas (MPAs). Current catch and biomass data by species and fishery sector were available. Quasi-spatial ecosystem simulations, using a modified ECOSIM method, have been employed t…	Bulletin of Marine Science	Modeling study of fish responses (biomass and catch rates) to three scenarios of MPA/AR development
WF9332	Boisnier, E.; Sagawa, T.; Komatsu, T.; Takagi, N.; Katayama, M.; Katayama, T.	2009	A habitat association index to distinguish resident species along marine artificial reefs	Fish assemblages along marine artificial reefs have been the objects of numerous studies. Most of them distinguish resident from transient species according to their habitat association level. Despite its wide use, this distinction presents practical complications for two main reasons: first, the method used for assessing habitat association level may cause mistakes, and second, no objective meth…	Community Ecology	Study comparing two methods of fish assessment (resident vs transient): using presence data (species occurrence) or a Habitat Association Index
WG4156	MCGLENNON, D.; BRANDEN, KL	1994	COMPARISON OF CATCH AND RECREATIONAL ANGLERS FISHING ON ARTIFICIAL REEFS AND NATURAL SEABED IN GULF-ST-VINCENT, SOUTH-AUSTRALIA	The ability of artificial reefs to enhance fishing success was evaluated in Gulf St. Vincent, South Australia. A 12-month creel survey provided data on the utilization, catch composition and catch rates of anglers fishing over artificial tire reefs and adjacent natural seabed sites. A low percentage of anglers (6.4%) fished on the artificial reefs, although the fishing intensity (angler-hours per…	Bulletin of Marine Science	Survey study of fishing effort by recreational anglers at AR sites and surrounding natural seabed areas. Data on catch rates of species, frequency of fishing over AR, and diversity of caught species
WH8234	Reubens, Jan T.; Pasotti, Francesca; Degraer, Steven; Vincx, Magda	2013	Residency, site fidelity and habitat use of Atlantic cod (Gadus morhua) at an offshore wind farm using acoustic telemetry	Because offshore wind energy development is fast growing in Europe it is important to investigate the changes in the marine environment and how these may influence local biodiversity and ecosystem functioning. One of the species affected by these ecosystem changes is Atlantic cod (Gadus morhua), a heavily exploited, commercially important fish species. In this research we investigated the residen…	Marine Environmental Research	Study looking at presence, residency, site fidelity of cod at an OWF
WI8207	Vanermen, Nicolas; Onkelinx, Thierry; Courtens, Wouter; Van de walle, Marc; Verstraete, Hilbran; Stienen, Eric W. M.	2015	Seabird avoidance and attraction at an offshore wind farm in the Belgian part of the North Sea	Through before-after control-impact designed ship-based seabird surveys, seabird displacement occurring after the installation of an offshore wind farm at the Belgian Bligh Bank in 2010 was studied. Results demonstrate that northern gannet (Morus bassanus), common guillemot (Uria aalge) and razorbill (Alca torda) avoided the wind farm area, and decreased in abundance with 85, 71 and 64%, respecti…	Hydrobiologia	Study based on empirical data of seabird avoidance, attraction, abundance (all based on count data) at an OWF. Data available for only 5 of the species.
WJ1490	RELINI, M.; TORCHIA, G.; RELINI, G.	1994	SEASONAL-VARIATION OF FISH ASSEMBLAGES IN THE LOANO ARTIFICIAL REEF (LIGURIAN SEA NORTHWESTERN MEDITERRANEAN)	Thirty months after the construction of the Loano artificial reef a study of fish abundance was started. The method used both direct censuses at monthly intervals and limited fishing activity with lon,alines and trammels. The monthly census was carried out by two divers in the central part of the artificial reef made up of pyramids, each consisting of five concrete cubic blocks with 2-m sides. Th…	Bulletin of Marine Science	Study of fish and commercial invertebrates assemblage at an AR
WJ6157	Reubens, Jan T.; De Rijcke, Maarten; Degraer, Steven; Vincx, Magda	2014	Diel variation in feeding and movement patterns of juvenile Atlantic cod at offshore wind farms	Atlantic cod (Gadus morhua) is a commercially important fish species suffering from overexploitation in the North-East Atlantic. In recent years, their natural environment is being intensively altered by the construction of offshore wind farms in many coastal areas. These constructions form artificial reefs influencing local biodiversity and ecosystem functioning. It has been demonstrated that At…	Journal of Sea Research	Study of feeding behaviour and preference of cod at an OWF - some info in previous paper by same author on same OWF
WK6191	Emery BM, Washburn L, Love MS, Nishimoto MM, Ohlmann JC	2006	Do oil and gas platforms off California reduce recruitment of bocaccio (Sebastes paucispinis) to natural habitats? Analysis on trajectories derived from high frequency radar		Fishery Bulletin
WK893	Costa, E.S.; Andrade, R.R.; Bazoni Jr., L.; Gaigher, L.P.; Oliveira, C.M.S.; Dias, C.; Neto, R.R.	2014	Controls on temporal and spatial variation of nutrients in a tropical marine artificial reef: The case of the victory 8b on the southeastern brazilian coast	The objective of this study was to evaluate the temporal and spatial nutrient distribution around the marine artificial reef (MAR) Victory 8B, a ship purposely sunk at Guarapari (20°40' S and 40°30' W), Espírito Santo State, in one of the richest marine biodiversity areas on the Brazilian coast. Eight trimestral one-day cruises were carried out from March 2005 to April 2007. Samples were collecte…	Revista Virtual de Quimica	Study of physical and chemical paramaters following the sinking of a ship as an AR. No statistical comparison. Samples taken 100, 500 and 1000 m from the vessel.
WM3731	Reubens, J. T.; Degraer, S.; Vincx, M.	2011	Aggregation and feeding behaviour of pouting (Trisopterus luscus) at wind turbines in the Belgian part of the North Sea	A substantial expansion of offshore wind farms in the North Sea has been planned, inducing a growing interest in the effects of these artificial habitats on the marine environment. Numerous researches have been done to consider the possible effects of wind farms. However, to date little research investigated actual effects on the ichthyofauna. This study provides the first insights into the use o…	Fisheries Research	Study comparing the fish population (abundance, biomass) and feeding preference of pouting at an OWF
WM7196	Page, Henry M.; Dugan, Jenifer E.; Schroeder, Donna M.; Nishimoto, Mary M.; Love, Milton S.; Hoesterey, Justin C.	2007	Trophic links and condition of a temperate reef fish: comparisons among offshore oil platform and natural reef habitats	We explored habitat-related variability in the composition and density of small invertebrate prey of micro carnivorous reef fishes among 2 artificial (offshore oil platform) and 2 natural reef habitats in the Santa Barbara Channel, USA, and the consequences of this variability to the condition of a resident reef fish, the painted greenling Oxylebius pictus, Amphipod crustaceans comprised the high…	Marine Ecology Progress Series	Study assessing the invertebrate assemblage composition at two O&G platforms and two natural reefs (Naples Reef and Mohawk Reef), as well as the diet and condition of a predator fish
WM7771	Patrick Lyon, R.; Eggleston, D.B.; Bohnenstiehl, D.R.; Layman, C.A.; Ricci, S.W.; Allgeier, J.E.	2019	Fish community structure, habitat complexity, and soundscape characteristics of patch reefs in a tropical, back-reef system	Marine soundscapes can provide information on the presence of soniferous species and, in some cases, habitat characteristics and biodiversity of certain marine organisms. Tropical back-reefs functioning as nursery areas provide essential fish habitat for juveniles and sub-adults moving to offshore coral reefs as they grow; yet little is known of underwater soundscapes in these habitats. We charac…	Marine Ecology Progress Series	Study of fish assemblage (and invertebrate) between AR of varying comeplxity/structure - using soundscape analysis
WN26	Ozgul, Aytac; Lok, Altan; Tanrikul, T. Tansel; Alos, Josep	2019	Home range and residency of Scorpaena porcus and Scorpaena scrofa in artificial reefs revealed by fine-scale acoustic tracking	Artificial reefs (ARs) are defined as any structures that are placed on the seafloor to protect sensitive ecosystems, enhance biodiversity, and support small-scale fisheries or diving tourism. With the recent development of fine-scale acoustic tracking, ecologists and fishery managers have gained a powerful tool to explore how exploited species behave in newly created artificial habitats. Here, w…	Fisheries Research	Study of home-range and habitat use of an AR by two scorpion fish
WN3276	REIMERS, H.; BRANDEN, K.	1994	ALGAL COLONIZATION OF A TIRE REEF - INFLUENCE OF PLACEMENT DATE	Artificial reefs constructed from scrap tires were used to study algal colonization, measured as percentage primary cover with particular attention to the relationship between time of placement and rate of colonization. A replicated experiment was carried out in order to assess the influence of date of placement on algal colonization. Removable sampling units were attached to tire reef units each…	Bulletin of Marine Science	Study of colonization by algae for an tire AR
WN8797	Wilhelmsson, Dan; Malm, Torleif; Ohman, Marcus C.	2006	The influence of offshore windpower on demersal fish	A significant expansion of offshore windpower is expected ill northwestern Europe in the near future. Little is known about the impacts it may have on the marine environment. Here, we investigate the potential for wind turbines to function as artificial reefs and fish aggregation devices (FADs), i.e., whether they would locally increase fish densities or alter fish assemblages. Fish communities a…	Ices Journal of Marine Science	Study comparing the fish assemblage and the benthos (sediment, algae, mussels) between two OWFs, and between reference areas, with increasing distance to the monopiles.
WO5332	Want, Andrew; Crawford, Rebecca; Kakkonen, Jenni; Kiddie, Greg; Miller, Susan; Harris, Robert E.; Porter, Joanne S.	2017	Biodiversity characterisation and hydrodynamic consequences of marine fouling communities on marine renewable energy infrastructure in the Orkney Islands Archipelago, Scotland, UK	As part of ongoing commitments to produce electricity from renewable energy sources in Scotland, Orkney waters have been targeted for potential large-scale deployment of wave and tidal energy converting devices. Orkney has a well-developed infrastructure supporting the marine energy industry; recently enhanced by the construction of additional piers. A major concern to marine industries is biofou…	Biofouling	Study characterising biofouling species at two MREI wave buoys and one MREI ADCP frame. Comparing communities. Also data for marinas and harbour (outside of scope).
WQ3163	Kumar, J. S. Yogesh; Satyanarayana, Ch; Venkataraman, K.; Beleem, I. B.; Arun, G.; Chandran, R.; Ramkumaran, K.; Kamboj, R. D.	2017	Coral reefs transplantation and restoration experience in Pirotan Island, Marine National Park, Gulf of Kachchh, India	Massive corals planted over long lasting artificial reefs like concrete triangles have proven to be useful for the transplantation and restoration. A total of 215 artificial triangles were deployed with 1569 coral fragments at a small tide drain channel in Pirotan Island, Marine National Park, Gulf of Kachchh. The overall survival rate of transplanted corals was 77.57%, 7.84% of corals found deta…	Indian Journal of Geo-Marine Sciences	Study of coral survivorship and condition after being transplanted onto ARs
WR9636	Love, Milton S.; Nishimoto, Mary M.; Snook, Linda; Kui, Li	2019	An analysis of the sessile, structure-forming invertebrates living on California oil and gas platforms	Using video transects of oil and gas platform crossbeams off central and southern California, we characterized the structure-forming invertebrates (with a height of at least 20 cm) found around 23 oil and gas platforms at depths between 20 and 363 m. We observed 20,357 individual invertebrates, comprising 19,800 Cnidaria and 557 Porifera of at least 15 species or species groups. Metridium farcime…	Bulletin of Marine Science	Study of invertebrates growing on O&G platforms; comparisons between platforms and with depths.
WS2379	Sammarco, P.W.; Brazeau, D.A.; Sinclair, J.	2012	Genetic connectivity in scleractinian corals across the northern Gulf of Mexico: Oil/gas platforms, and relationship to the Flower Garden Banks	The 3,000 oil/gas structures currently deployed in the northern Gulf of Mexico (GOM) provide hard substratum for marine organisms in a region where such has been rare since the Holocene. The major exception to this are the Flower Garden Banks (FGB). Corals are known to have colonized oil/gas platforms around the FGB, facilitating biogeographic expansion. We ask the question, what are the patterns…	PLoS ONE	Study of genetic connectivity and distribution of two coral species (one invasive) in the GoM on O&G platforms and distance to he Flower Garden Banks (natural coral reef)
WS6448	Keller, Krystle; Steffe, Aldo S.; Lowry, Michael; Murphy, Jeffrey J.; Suthers, Iain M.	2016	Monitoring boat-based recreational fishing effort at a nearshore artificial reef with a shore-based camera	Recreational fishing effort was quantified at a 700 m(3) steel artificial reef (AR) off coastal Sydney with a shore-based camera (06:00-18:00) over a two-year period. Stratified random sampling was used to select days for analysis of fishing effort from digital images. Fishing effort estimates derived from the digital images were adjusted to account for visibility bias using information from a va…	Fisheries Research	Study of fishing effort (recreational) at an AR - comparison with other AR and natural estuaries elswhere in Australia from the literature
WS9623	Kellison, G. T.; Sedberry, G. R.	1998	The effects of artificial reef vertical profile and hole diameter on fishes off South Carolina	Attraction of demersal finfish to six artificial reef designs off Charleston, South Carolina, was studied using a SCUBA visual census technique. The experiment was designed to examine the effect of (1) increased vertical profile and (2) hole diameter on the recruitment and retention of demersal finfish to each of the six artificial reef designs. Increased vertical profile was accomplished through…	Bulletin of Marine Science	Study of fish association with an AR
WT5967	Bollinger, M.A.; Kline, R.J.	2017	Validating Sidescan Sonar as a Fish Survey Tool over Artificial Reefs	Visual observation methods via SCUBA are commonly used to survey artificial reef fish, although conditions in the Gulf of Mexico often make surveys difficult or even dangerous for divers. In this study, sidescan sonar was used to quantify water-column fish abundance and was compared to the established visual observation methods on SCUBA over four reef sites. Calibrated intensity values measured f…	Journal of Coastal Research	Study of fish abundance, biomass and size at artificial reefs (made of either decomissioned O&G structures, a shipwreck, or concrete culverts - assessed separately) and a natural reef, using various methods.
WU4616	Ozgul, A.; Lok, A.; Ulas, A.; Duzbastilar, F. O.; Tanrikul, T. T.; Pelister, C.	2015	Preliminary study on the use of the Vemco Positioning System to determine fish movements in artificial reef areas: a case study on Sciaena umbra Linnaeus, 1758	This paper presents the results of an application of a new ultrasonic telemetry method for brown meagre, Sciaena umbra inhabiting an artificial reef (AR) in the northern Aegean Sea. The objective of the study was the use of Vemco Positioning System (VPS) methods to determine the short-term movements from August to September 2013 of four brown meagre in an artificial reef site. All S.umbra disappe…	Journal of Applied Ichthyology	Preliminary study of brown meagre association with an AR (only 4 individuals tagged) - method assessment
WV2379	Brotto, Daniel S.; Krohling, Werther; Zalmon, Ilana R.	2007	Comparative evaluation of fish assemblages census on an artificial reef	One of the main issues regarding artificial reef fish evaluation is the performance of an efficient visual census sampling. An experimental artificial reef made of four different types of concrete modules was implanted on the north coast of Rio de Janeiro (21 degrees 29'S, 41 degrees 00W). Two interval-sampling periods using a visual census method were performed in the summer of 2003 (N = 6) and …	Revista Brasileira De Zoologia	Study of fish assemblage at an AR with various complexity
WW1316	DANNER, EM; WILSON, TC; SCHLOTTERBECK, RE	1994	COMPARISON OF ROCKFISH RECRUITMENT OF NEARSHORE ARTIFICIAL AND NATURAL REEFS OFF THE COAST OF CENTRAL CALIFORNIA	The San Luis Obispo County Artificial Reef (SLOCAR) consists of four separate modules of concrete rubble, tribar, and quarry stone located off the coast of Central California. The SLOCAR project was developed to (1) determine whether an artificial reef could be designed to encourage algal development which provides habitat for blue, olive, and yellowtail young-of-the-year (YOY) rockfish species, …	Bulletin of Marine Science	Study of algae cover and Rockfish assemblage at an AR, compared to natural reefs
WW1331	Langhamer, O.	2010	Effects of wave energy converters on the surrounding soft-bottom macrofauna (west coast of Sweden)	Offshore wave energy conversion is expected to develop, thus contributing to an increase in submerged constructions on the seabed An essential concern related to the deployment of wave energy converters (WECs) is their possible impact on the surrounding soft-bottom habitats In this study, the macrofaunal assemblages in the seabed around the wave energy converters in the Lysekil research site on t…	Marine Environmental Research	Study of macrofauna assemblage at an MREI site and reference site, before and after installation of wave energy converters
WY2298	Connell, S.D.	1997	The relationship between large predatory fish and recruitment and mortality of juvenile coral reef-fish on artificial reefs	Predation on recently settled reef fishes is thought to potentially alter their patterns of recruitment. This paper describes observations of recruitment and mortality of pomacentrid recruits on artificial reefs constructed at two distances from natural reefs with differing numbers of large predatory fish. Subsequent patterns of recruit abundance (< 3 wks old) on the artificial reefs were not obs…	Journal of Experimental Marine Biology and Ecology	Study of predator-prey abundance at Ars; comparison with distance to nearest natural reef, and location within the AR
WY8373	Oren, U.; Benayahu, Y.	1998	Didemnid ascidians: Rapid colonizers of artificial reefs in Eilat (Red Sea)	Ascidians frequently occur on man-made surfaces submerged in marine waters and constitute a major technical and economic problem worldwide. In Eilat (Red Sea), artificial reefs constructed for attractive diving are frequently fouled by ascidians. In this study we examined aspects of temporal and spatial fouling of two common ascidians, Didemnum granulatum and Didemnum sp., on two modular experime…	Bulletin of Marine Science	Study of ascidian recruitment and colony growth at an AR
WZ956	Powers, S. P.; Grabowski, J. H.; Peterson, C. H.; Lindberg, W. J.	2003	Estimating enhancement of fish production by offshore artificial reefs: uncertainty exhibited by divergent scenarios	Whether artificial reefs installed in estuarine/marine waters function to produce more fish (enhancement) or simply to attract existing fish (attraction) is still under debate. Despite little resolution over this issue, artificial reefs are often considered for use as compensatory mitigation for damaged marine resources. We estimate the quantitative enhancement of fish production under 4 plausibl…	Marine Ecology Progress Series	Study using a meta-analyses approach to estimae the production from fish at AR
XB104	Krone, R.; Gutow, L.; Brey, T.; Dannheim, J.; Schroeder, A.	2013	Mobile demersal megafauna at artificial structures in the German Bight - Likely effects of offshore wind farm development	Within the next few decades, large underwater structures of thousands of wind turbines in the northern European shelf seas will substantially increase the amount of habitat available for mobile demersal megafauna. As a first indication of the possible effects of this large scale habitat creation on faunal stocks settling on hard substrata, we compared selected taxa of the mobile demersal megafaun…	Estuarine, Coastal and Shelf Science	Study of megafauna abundances and assemblages at a research platform similar to an OWF, four shipwrecks, and natural soft bottoms
XB480	RELINI, G.; ZAMBONI, N.; TIXI, F.; TORCHIA, G.	1994	PATTERNS OF SESSILE MACROBENTHOS COMMUNITY-DEVELOPMENT ON AN ARTIFICIAL REEF IN THE GULF OF GENOA (NORTHWESTERN MEDITERRANEAN)	The aim of this study is to increase our knowledge of short-term (month) and long-term (3 year) trends in communities settled on hard artificial substrata at different depths off Loano (Lat. 44 degrees 07'22'' Long. 8 degrees 16'25''). An artificial reef complex was built in response to protection, mitigation and restoration needs in an area subjected to illegal trawling, destruction of seagrass …	Bulletin of Marine Science	Study of colonization of sessile fauna onto settlement plates at an AR. No comparisons.
XD664	Skov, Henrik; Thomsen, Frank	2008	Resolving fine-scale spatio-temporal dynamics in the harbour porpoise Phocoena phocoena	With the development of human activities in offshore shelf waters, the harbour porpoise Phocoena phocoena has become a focal species in relation to management of human activities and marine habitat conservation efforts. In this study, acoustic and visual time series of harbour porpoise occurrence were analysed from the Horns Reef area, eastern North Sea, aiming at resolving periodicity, spatial s…	Marine Ecology Progress Series	Study modelling the distribution of Harbour porpoises in the North Sea, in relation to an OWF. Correlative.
XF2227	Burke, C. M.; Montevecchi, W. A.; Wiese, F. K.	2012	Inadequate environmental monitoring around offshore oil and gas platforms on the Grand Bank of Eastern Canada: Are risks to marine birds known?	Petroleum exploration and production on the Grand Bank of eastern Canada overlaps with productive marine habitat that supports over 40 million marine birds annually. Environmental assessments for oil and gas projects in the region predict insignificant adverse effects on marine birds from oil spills, incineration in platform flares and collisions. Limited baseline data on seasonal occupancies and…	Journal of Environmental Management
XG9821	Torquato, F.; Jensen, H. M.; Range, P.; Bach, S. S.; Ben-Hamadou, R.; Sigsgaard, E. E.; Thomsen, P. F.; Moller, P. R.; Riera, R.	2017	Vertical zonation and functional diversity of fish assemblages revealed by ROV videos at oil platforms in The Gulf	An assessment of vertical distribution, diel migration, taxonomic and functional diversity of fishes was carried out at offshore platforms in The (Arabian-Iranian-Persian) Gulf. Video footage was recorded at the Al Shaheen oil field between 2007 and 2014 using a remotely operated vehicle (ROV). A total of 12 822 individual fishes, from 83 taxonomic groups were recorded around the platforms. All t…	Journal of Fish Biology	Study of fish assemblage and functional diversity at O& platforms - relationship with depth.
XJ9216	Choi, Chang Geun; Jung, Seung Wook; Ahn, Jung Kwan; Shimasaki, Yohei; Kang, Ik Joon	2019	A study on Marine Algal Succession and Community in Pyramid-shaped Artificial Reef	We propose a marine ecosystem restoration means to build marine ecosystems and restore marine forests by introducing ecological engineering concepts to oceans that have lost habitats and include dysfunctional marine ecosystems using pyramid-shaped artificial reefs during 2016 to 2017 at Mundong, Busan, Korea. The marine algal succession in the artificial reefs was as follows: in January of 2016, …	Journal of the Faculty of Agriculture Kyushu University	Study of algal succession on an AR in Korea
XK4714	Becker, Alistair; Taylor, Matthew D.; Lowry, Michael B.	2017	Monitoring of reef associated and pelagic fish communities on Australia's first purpose built offshore artificial reef	Artificial reefs now form part of an integrated approach to enhance fisheries around the world. A responsible approach to artificial reef deployment calls for clear, well defined goals prior to any reef being placed in the field, followed by subsequent monitoring to assess whether these goals are being achieved. In this study, to evaluate if an artificial reef off Sydney was meeting its goal of p…	Ices Journal of Marine Science	Study of fish assemblage at an offshore artificial reef (OAR) for four years post deployment. Three proximal control reefs (similar depths to the OAR (35 m) and subject to the same oceanographic conditions) at Bondi, Dunbar and North Head were also sampled for comparison.
XK9828	Casoli, E.; Ventura, D.; Cutroneo, L.; Capello, M.; Jona-Lasinio, G.; Rinaldi, R.; Criscoli, A.; Belluscio, A.; Ardizzone, G. D.	2017	Assessment of the impact of salvaging the Costa Concordia wreck on the deep coralligenous habitats	The coralligenous habitats found in the Mediterranean Sea are hotspots comparable in biodiversity to tropical reefs. Coralligenous reefs are vulnerable to many human pressures, thus they are among the most threatened habitats in the Mediterranean Sea. In this study, we assessed the impacts on coralligenous habitats of activities associated with salvaging the wreck of the Costa Concordia cruise sh…	Ecological Indicators	Study of the impacts of salvaging a shipwreck on the water column paramters, the amount of debris produced, and the quality of the seabed habitat (coralligenous habitat).
XL1475	Ajemian, Matthew J; Wetz, Jennifer J; Shipley-Lozano, Brooke; Shively, J Dale; Stunz, Gregory W	2015	An Analysis of Artificial Reef Fish Community Structure along the Northwestern Gulf of Mexico Shelf: Potential Impacts of “Rigs-to-Reefs” Programs	Artificial structures are the dominant complex marine habitat type along the northwestern Gulf of Mexico (GOM) shelf. These habitats can consist of a variety of materials, but in this region are primarily comprised of active and reefed oil and gas platforms. Despite being established for several decades, the fish communities inhabiting these structures remain poorly investigated. Between 2012 and…	PLoS One	Study of fish assemblages and Red Snapper size and abundance at 12 AR sites (including shipwrecks and decommissionned O&G platforms) and 3 standing platforms, with comparisons with depths and with structure complexity.
XN5398	Al-Horani, Fuad A.; Khalaf, Maroof A.	2013	Developing artificial reefs for the mitigation of man-made coral reef damages in the Gulf of Aqaba, Red Sea: coral recruitment after 3.5 years of deployment	Human stresses on coral reefs have increased to levels threatening their existence on a global scale. In the Gulf of Aqaba, many coastal coral reefs have been damaged by human activities, while many others are threatened. To mitigate such negative impacts, we have constructed a state-of-the-art artificial reef and deployed it in the Gulf of Aqaba in December 2008. After 3.5 years, the data obtain…	Marine Biology Research	Study of recruitment of hard corals on an AR
XN912	Coll, J.; Moranta, J.; Renones, O.; Garcia-Rubies, A.; Moreno, I.	1998	Influence of substrate and deployment time on fish assemblages on an artificial reef at Formentera Island (Balearic Islands, western Mediterranean)	The Migjorn artificial reef (MAR) was deployed in the summer of 1990 and is made by 48 concrete blocks set 30 m deep on a sea bed of sand with a small proportion of Posidonia oceanica (L.) Delile meadow. Visual censuses of blocks on both substrata were carried out during the months of February, May and September in 1992 and 1993. The MAR fish assemblages were influenced by the surronding substrat…	Hydrobiologia	Study of fish assemblages at an AR - with comparison between sandy areas and seagrass areas.
XP2280	Bergstrom, Lena; Sundqvist, Frida; Bergstrom, Ulf	2013	Effects of an offshore wind farm on temporal and spatial patterns in the demersal fish community	The rapid increase in offshore wind energy worldwide has raised concern about its potential risks to marine biodiversity due to habitat alteration, disturbance from noise and electromagnetic fields. This study presents results of surveillance studies performed at the Lillgrund wind farm in Sweden to investigate the integrated effects of these factors on the abundance and distribution patterns of …	Marine Ecology Progress Series	BACI study of fish assemblage at an OWF and two reference (control) areas (although not all analyses were undertaken using a BACI design)
XQ2582	Beets, J.	1989	Experimental evaluation of fish recruitment to combinations of fish aggregating devices and benthic artificial reefs		Bulletin of Marine Science	Study of fish diversity, abundance, and recruitment at AR (with and without Fish Aggregating Devices)
XQ4692	Maar, Marie; Bolding, Karsten; Petersen, Jens Kjerulf; Hansen, Jorgen L. S.; Timmermann, Karen	2009	Local effects of blue mussels around turbine foundations in an ecosystem model of Nysted off-shore wind farm, Denmark	The development of off-shore wind farms along the coastline of north-west Europe is rapidly increasing; it is therefore important to study how this will affect the marine environment. The present study modelled the growth and feed-backs of blue mussels in natural beds and on turbine foundations in an off-shore wind farm (OWF) located in a shallow coastal ecosystem by coupling a dynamic energy bud…	Journal of Sea Research	Study combining field sampling of mussels on OWF foundation and their effects on the water column (chl-a) and the sediment infauna, wih modelling approaches (using DEB and others) of the changes to the local environment following construction of the OWF.
XQ8996	Lemoine, Hayley R.; Paxton, Avery B.; Anisfeld, Shimon C.; Rosemond, R. Claire; Peterson, Charles H.	2019	Selecting the optimal artificial reefs to achieve fish habitat enhancement goals	Managers and conservation practitioners commonly deploy artificial habitats to restore lost natural habitats or supplement existing natural habitats. These decision makers face logistical and financial constraints in determining which type of structure (e.g., size, material) to deploy, as well as the added complication that ecological evaluations of structure performance are sparse. As a result, …	Biological Conservation	Study of the fish communities at 23 reefs (AR [ including shipwrecks] and natural rocky reefs); with relation to reef footprint and complexity
XQ9882	Lees, K.J.; Guerin, A.J.; Masden, E.A.	2016	Using kernel density estimation to explore habitat use by seabirds at a marine renewable wave energy test facility	If Scottish Government targets are met, the equivalent of 100% of Scotland's electricity demand will be generated from renewable sources by 2020. There are several possible risks posed to seabirds from marine renewable energy installations (MREIs) and many knowledge gaps still exist around the extent to which seabird habitats can overlap with MREIs. In this study, underlying seasonal and interann…	Marine Policy	Study of the distribution and habitat use by four seabird species around a wave energy converter - using kernel density estimates (50%)
XT7607	Layman, C.A.; Allgeier, J.E.; Yeager, L.A.; Stoner, E.W.	2013	Thresholds of ecosystem response to nutrient enrichment from fish aggregations	Biogeochemical hotspots can be driven by aggregations of animals, via excretion, that provide a concentrated source of limiting nutrients for primary producers. In a subtropical seagrass ecosystem, we characterized thresholds of ecological change associated with such hotspots surrounding artificial reef habitats. We deployed reefs of three sizes to aggregate fishes at different densities (and thu…	Ecology	Study of seagrass (%N, %P, blade size) following the introduction of AR, and link with fish densities (as a proxy for nutrient enrichment)
XU3032	Shelamoff, Victor; Layton, Cayne; Tatsumi, Masayuki; Cameron, Matthew J.; Wright, Jeffrey T.; Johnson, Craig R.	2019	Ecosystem engineering by a canopy-forming kelp facilitates the recruitment of native oysters	Ecosystem engineers are species that influence the abiotic and biotic environment around them and may assist the restoration of associated species, including other habitat-forming species. We deployed an array of 28 artificial reefs with transplanted Ecklonia radiata, the dominant canopy-forming kelp species across southern Australia, to investigate how the patch size and density of E. radiata in…	Restoration Ecology	Study of the effects of AR of different sizes, transplanted with the kelp Ecklonia radiata at different densities, on oyster recruitment and associated communities
XW6177	van der Molen, Johan; García-García, Luz María; Whomersley, Paul; Callaway, Alexander; Posen, Paulette E; Hyder, Kieran	2018	Connectivity of larval stages of sedentary marine communities between hard substrates and offshore structures in the North Sea	Man-made structures including rigs, pipelines, cables, renewable energy devices, and ship wrecks, offer hard substrate in the largely soft-sediment environment of the North Sea. These structures become colonised by sedentary organisms and non-migratory reef fish, and form local ecosystems that attract larger predators including seals, birds, and fish. It is possible that these structures form a s…	Scientific Reports	Modelling study using available datasets of MMS in the North Sea, hydrodynamism, and available information on species ecology, to assess the connectivity between O&G, OWF, and shipwrecks for seven species (including one NNS)
XY2259	Everett, A.G.; Szedlmayer, S.T.; Gallaway, B.J.	2020	Movement patterns of red snapper Lutjanus campechanus based on acoustic telemetry around oil and gas platforms in the northern Gulf of Mexico	Offshore oil and gas platforms in the northern Gulf of Mexico are known aggregation sites for red snapper Lutjanus campechanus. To examine habitat use and potential mortality from explosive platform removals, fine-scale movements of red snapper were estimated based on acoustic telemetry from March 2017 to July 2018. Study sites in the northern Gulf of Mexico, USA, included one platform off coasta…	Marine Ecology Progress Series	Study assessing the home range, habitat use, site fidelity, residency, and mortality of Red snapper at O&G platforms
XY4013	Masden, Elizabeth A.; Haydon, Daniel T.; Fox, Anthony D.; Furness, Robert W.; Bullman, Rhys; Desholm, Mark	2009	Barriers to movement: impacts of wind farms on migrating birds	Advances in technology and engineering are enhancing the contribution that wind power makes to renewable energy generation. Wind farms, both operational and in planning, can be expected to impact negatively on wildlife populations, particularly birds. We propose a novel approach to assess the impacts through the energetic costs of avoidance behaviour for a long-distance, migratory seaduck. Flight…	Ices Journal of Marine Science	Study modelling trajectories, avoidance behaviour, migration, and cost of avoidance of an OWF by common eiders
XZ2028	Lanzén, A.; Lekang, K.; Jonassen, I.; Thompson, E.M.; Troedsson, C.	2016	High-throughput metabarcoding of eukaryotic diversity for environmental monitoring of offshore oil-drilling activities	As global exploitation of available resources increases, operations extend towards sensitive and previously protected ecosystems. It is important to monitor such areas in order to detect, understand and remediate environmental responses to stressors. The natural heterogeneity and complexity of communities means that accurate monitoring requires high resolution, both temporally and spatially, as w…	Molecular ecology
XZ8857	Friedlander, Alan M.; Ballesteros, Enric; Fay, Michael; Sala, Enric	2014	Marine Communities on Oil Platforms in Gabon, West Africa: High Biodiversity Oases in a Low Biodiversity Environment	The marine biodiversity of Gabon, West Africa has not been well studied and is largely unknown. Our examination of marine communities associated with oil platforms in Gabon is the first scientific investigation of these structures and highlights the unique ecosystems associated with them. A number of species previously unknown to Gabonese waters were recorded during our surveys on these platforms…	Plos One	Study of benthic and fish assemblages at O&G platforms - comparison new and old platforms
YA5484	Reynolds, Brad F.; Powers, Sean P.; Bishop, Mary Anne	2010	Application of Acoustic Telemetry to Assess Residency and Movements of Rockfish and Lingcod at Created and Natural Habitats in Prince William Sound	Loss and/or degradation of nearshore habitats have led to increased efforts to restore or enhance many of these habitats, particularly those that are deemed essential for marine fishes. Copper rockfish (Sebastes caurinus) and lingcod (Ophiodon enlongatus) are dominant members of the typical reef fish community that inhabit rocky and high-relief substrates along the Pacific Northwest. We used acou…	Plos One	Study of residency and homing behaviour of fish species at an AR and natural reefs.
YA9179	Rezek, R.J.; Lebreton, B.; Palmer, T.A.; Stunz, G.W.; Beseres Pollack, J.	2018	Structural and functional similarity of epibenthic communities on standing and reefed platforms in the northwestern Gulf of Mexico	Fossil fuel extraction in the Gulf of Mexico currently involves the use of approximately 2000 active oil and gas production platforms. These artificial structures provide a number of ecological functions including habitat provision for epibenthic invertebrates and production of food and refuge for a variety of fish species. To mitigate the loss of habitat when active platforms are decommissioned,…	Progress in Oceanography	Study of epifauna community (using direct sampling and stable isotope analysis) and food web structure at standing platforms (comparison of 5m and 30m depths) and decommissioned platforms (toppled and reefed - grouped under "reefed)
YB3061	Stieglitz, Thomas C.	2013	Habitat engineering by decadal-scale bioturbation around shipwrecks on the Great Barrier Reef mid-shelf	Conspicuous, systematic patterns of holes in soft sediment around wreck sites on the Great Barrier Reef mid-shelf are documented. Multibeam bathymetry data show concentric 'halos of holes' extending hundreds of meters around the wrecks. These halos at 5 wreck sites between 16 and 111 yr old consist of hundreds of tightly spaced depressions with diameters of up to 10 m. Seafloor imagery clearly in…	Marine Ecology Progress Series	Study of holes formed by unknown bioturbation near shipwrecks (four) and a plane wreck
YC7591	Gregalis, Kevan C.; Schlenker, Lela S.; Drymon, J. Marcus; Mareska, John F.; Powers, Sean P.	2012	Evaluating the Performance of Vertical Longlines to Survey Reef Fish Populations in the Northern Gulf of Mexico	A common critique of many stock assessments is the lack of fishery-independent abundance indices and age composition data. Such data streams are essential in evaluating population trajectories that are derived largely from harvest and age composition of landings. For example, high scientific uncertainty in the most recent stock assessment of Gulf of Mexico red snapper Lutjanus campechanus resulte…	Transactions of the American Fisheries Society	Study looking at various hook types on the fish caught in the GoM at a large AR - with focus on Red snapper abundance and size.
YD2099	Reynolds, Emily M.; Cowan, James H.; Lewis, Kristy A.; Simonsen, Kirsten A.	2018	Method for estimating relative abundance and species composition around oil and gas platforms in the northern Gulf of Mexico, USA	We used hydroacoustics and video data collected contemporaneously at three standing and two toppled oil and gas platforms located similar to 130 km off the coast of Louisiana. Stereo-video and Gat. cameras were used to profile the water column to estimate the number, length, and species composition of fishes present on the platforms. Hydroacoustics were used to determine the spatial distribution,…	Fisheries Research	Study of fish composition, abundance and biomass, as standing and toppled platforms, using BRUV and mean volume backscatter methods.
YE4107	Wilhelmsson, Dan; Malm, Torleif	2008	Fouling assemblages on offshore wind power plants and adjacent substrata	A significant expansion of offshore wind power is expected in the near future, with thousands of turbines in coastal waters, and various aspects of how this may influence the coastal ecology including disturbance effects from noise, shadows, electromagnetic fields, and changed hydrological conditions are accordingly of concern. Further, wind power plants constitute habitats for a number of organi…	Estuarine, Coastal and Shelf Science	Study of epibiota growing on OWFs turbine monopiles, compared with adjacent natural boulders and further natural rocky reference areas.
YE9594	FRAZER, TK; LINDBERG, WJ	1994	REFUGE SPACING SIMILARLY AFFECTS REEF-ASSOCIATED SPECIES FROM 3 PHYLA	Four reef-refuging, off-reef foraging species were censused monthly for 1 year on three artificial reef plots in the northeastern Gulf of Mexico. Reef plots differed in spacing of otherwise equivalent prefabricated concrete reef units. The plot with widely spaced reef units (uniform pattern, 60 m apart) consistently harbored more stone crabs (Menippe hybrids) and/or octopuses (Octopus vulgaris) t…	Bulletin of Marine Science	Study of abundance and occupancy of four species (crabs, octopus, and two fish species) at AR plots with various spatial arrangements of reeft units. Also abundance of echinoderm and mollusk prey items in surrounding seabed
YF7686	Mendel, Bettina; Schwemmer, Philipp; Peschko, Verena; Mueller, Sabine; Schwemmer, Henriette; Mercker, Moritz; Garthe, Stefan	2019	Operational offshore wind farms and associated ship traffic cause profound changes in distribution patterns of Loons (Gavia spp.)	Seabirds select suitable habitats at sea, but these habitats may be strongly impacted by marine spatial planning, including the construction of offshore wind farms (OWFs) and the associated ship traffic. Loons (Gavia spp.) are particularly vulnerable to anthropogenic activities and are also of high conservation status, making them particularly relevant to marine planning processes. We investigate…	Journal of Environmental Management	Study of OWF effects on birds abundance and distribution before and after construction - using empirical data from datasets
YG3420	Fabi, G.; Luccarini, F.; Panfili, M.; Solustri, C.; Spagnolo, A.	2002	Effects of an artificial reef on the surrounding soft-bottom community (central Adriatic Sea)	The benthic communities of the soft seabed inside and outside the Cesano-Senigallia artificial reef (central Adriatic Sea) were investigated seasonally for 2 years (spring 1997 to winter 1999) to evaluate the effects of the reef on the surrounding bottom. The community living close to the reef is typical for the coastal area. Mean species richness and densities over the entire sampling period wer…	Ices Journal of Marine Science	Study of infauna community at an AR site and a nearby reference site
YG8042	Perkol-Finkel, S.; Shashar, N.; Barneah, O.; Ben-David-Zaslow, R.; Oren, U.; Reichart, T.; Yacobovich, T.; Yahel, G.; Yahel, R.; Benayahu, Y.	2005	Fouling reefal communities on artificial reefs: Does age matter?	Man-made submerged structures, including shipwrecks, offering substrata for fouling organisms and fish, have been classified secondarily as artificial reefs (ARs). The current approach in AR design is that of low-profile structures placed on the seabed and attempting to mimic natural reef (NR) communities with the aim of mitigating degraded marine ecosystems. To examine the validity of this conce…	Biofouling	Study of coral assemblages on young vs old shipwrecks vs natural reefs
YH4677	Szedlmayer, S. T.; Schroepfer, R. L.	2005	Long-term residence of red snapper on artificial reefs in the northeastern Gulf of Mexico	Red snapper Lutjanus campechanus (N = 54) were tagged and tracked on 12 artificial reefs in the northeastern Gulf of Mexico. Fish were surgically implanted with ultrasonic transmitters and monitored with Vemco remote receivers and Sonotronics surface receivers from August 2000 to July 2004. Four fish were manually tracked from the surface overnight, and their positions were recorded every hour fo…	Transactions of the American Fisheries Society	Study of Red snapper residency at ARs
YH8941	Stenberg, C.; Stottrup, J. G.; van Deurs, M.; Berg, C. W.; Dinesen, G. E.; Mosegaard, H.; Grome, T. M.; Leonhard, S. B.	2015	Long-term effects of an offshore wind farm in the North Sea on fish communities	Long-term effects of the Horns Rev 1 offshore wind farm (OWF) on fish abundance, diversity and spatial distribution were studied. This OWF is situated on the Horns Reef sand bank in the North Sea. Surveys were conducted in September 2001, before the OWF was established in 2002, and again in September 2009, 7 yr post-establishment. The sampling surveys used a multi-mesh-size gillnet. The 3 most ab…	Marine Ecology Progress Series	Study of fish assemblage at an OWF in the North Sea - BACI - and changes with increasing distances from the turbine foundations: near (0 to 100 m), middle (120 to 220 m) and far (230 to 330 m).
YJ5287	Xu, Min; Yang, Xin Yuan; Song, Xiao Jing; Xu, Kai Da; Yang, Lin Lin	2021	Seasonal analysis of artificial oyster reef ecosystems: implications for sustainable fisheries management	Oyster reef habitats in estuarine areas are an important marine ecosystem globally. Due to the destruction of oyster reef habitats within the Luanhe River estuarine area, Bohai Sea, China, a local fisheries company created 2 km(2) of artificial oyster reef habitats by deploying artificial reef blocks that provided a settling surface for a natural oyster population and conducted sea cucumber aquac…	Aquaculture International	Modeling study of the food web structure of the Bohai Bay AR system, based on in situ data collection of the biomass of functional groups.
YJ7365	Lee, A. M.; Cintra-Buenrostro, C. E.; Shively, J. D.	2018	Investigating Reproductive Characteristics of Gray Triggerfish on Three Artificial Reefs in the Northwest Gulf of Mexico	Artificial reefs in the northwest Gulf of Mexico act as preferential habitat for Gray Triggerfish Balistes capriscus (Gmelin, 1789) and are heavily targeted by local and international fishing efforts. Three artificial reefs off the south Texas coast were studied to investigate the reproductive characteristics of this ubiquitous reef member whose importance to both commercial and recreational fish…	Marine Artificial Reef Research and Development: Integrating Fisheries Management Objectives	Study of reproductive characteristics of a fish at three AR locations (2 inshore, 1 offshore). The AR were made of a combinatin of AR material, shipwrecks, and decommissioned O&G platform jackets.
YK4211	STANLEY, DR; WILSON, CA	1991	FACTORS AFFECTING THE ABUNDANCE OF SELECTED FISHES NEAR OIL AND GAS PLATFORMS IN THE NORTHERN GULF OF MEXICO	A logbook program was initiated to determine the relative abundance of selected fish species around oil and gas platforms off the Louisiana coast. Logbooks were maintained by 55 anglers and 10 charterboat operators from March 1987 to March 1988. A total of 36,839 fish were caught representing over 46 different species. Principal component analysis (PCA) grouped the seventeen most abundant species…	Fishery Bulletin	Study of fish abndance near platforms, comparing size, depth, and structure of the paltforms - but data not presented, only the analyses
YM7213	Lenfant, Philippe; Pastor, Jeremy; Dalias, Nicolas; Astruch, Patrick	2011	Evaluation of Artificial Reefs Impact on Artisanal Fisheries: Necessity of Complementary Approaches	Currently fisheries in all oceans are declining as a consequence of overfishing and other phenomena like global warming. Artisanal fisheries in the Mediterranean Sea are following this trend, which is intensified by the high price increase of oil. In this context, some management strategies need to be proposed to maintain both natural stocks and human activities. Complementary to the quotas and m…		Study of commercial fish and invertebrates assemblage as various sites within an AR system, compared to a natural reef area.
YM7476	Gerhardinger, Leopoldo Cavaleri; Hostim-Silva, Mauricio; Medeiros, Rodrigo Pereira; Matarezi, Jose; Bertoncini, Athila Andrade; Freitas, Matheus Oliveira; Ferreira, Beatrice Padovani	2009	Fishers' resource mapping and goliath grouper Epinephelus itajara (Serranidae) conservation in Brazil	Goliath grouper (Epinephelus itajara) aggregations and relative abundances were described and mapped through the use of fishermen's local ecological knowledge in Babitonga Bay in southern Brazil. Six well-experienced informants were asked to individually provide information about goliath grouper abundance and distribution, drawn over a satellite image of the study area, which was later overlaid a…	Neotropical Ichthyology	Fisher's resource mapping of the presence, abundance and aggregation of Goliaht groupers, including natural rocky outcrops and shipwrecks. No statistical analyses seem to have been undertaken.
YN3279	Luttikhuizen, Pieternella C.; Beermann, Jan; Crooijmans, Richard P. M. A.; Jak, Robbert G.; Coolen, Joop W. P.	2019	Low genetic connectivity in a fouling amphipod among man-made structures in the southern North Sea	Offshore environments are increasingly invaded by man-made structures that form hard-substrate habitats for many marine species. Examples include oil and gas platforms, wind turbines and shipwrecks. One of the hypothesised effects is an increased genetic connectivity among natural populations due to new populations growing on man-made structures that may act as stepping stones. However, few data …	Marine Ecology Progress Series	Study of the genetic connectivity between populations of a natural fouling species growing on shipwrcks, O&G platforms, and OWF in the southern North Sea
YP1763	Fowler, A. M.; Booth, D. J.	2012	Evidence of sustained populations of a small reef fish on artificial structures. Does depth affect production on artificial reefs?	The length frequencies and age structures of resident Pseudanthias rubrizonatus (n = 407), a small protogynous serranid, were measured at four isolated artificial structures on the continental shelf of north-western Australia between June and August 2008, to determine whether these structures supported full (complete size and age-structured) populations of this species. The artificial structures …	Journal of Fish Biology	Comparison of age, growth rate, and size-frequency distribution of a fish species at O&G structures removed from the seabed (as they were decommissioned), with comparison with depths (shallow versus deep).
YQ6189	Enochs, Ian C.; Toth, Lauren T.; Brandtneris, Viktor W.; Afflerbach, Jamie C.; Manzello, Derek P.	2011	Environmental determinants of motile cryptofauna on an eastern Pacific coral reef	Coral reef cryptofauna, which live hidden within reef framework structures, are considered to be the most diverse group of coral reef metazoans. They likely comprise more biomass than all surface fauna, providing food sources for fishes and playing important roles as predators, herbivores, detritivores, filter feeders, and scavengers. In an era of global change, it is necessary to determine how t…	Marine Ecology Progress Series	Study of cryptofauna present at AR (artificial reef frameworks with/without added corals) at different sites (flow, porosity, coral cover)
YQ9310	Thomson, Paul G; Fowler, Ashley M; Davis, Andrew R; Pattiaratchi, Charitha B; Booth, David J	2018	Some Old Movies Become Classics – A Case Study Determining the Scientific Value of ROV Inspection Footage on a Platform on Australia’s North West Shelf	The global oil and gas industry holds a vast archive of Remotely Operated Vehicle (ROV) inspection footage potentially containing useful long-term data on marine biological communities. With the upcoming era of decommissioning of oil and gas structures, it is timely to assess the usefulness of this footage for researching these communities. We used ROV inspection footage to characterise the sessi…	Frontiers in Marine Science	Study of fish and invertebrate assemblages at an O&G platform, with changes over time and depth
YQ971	Boscolo, S.; Coppa, S.; Falconi, A.; Motta, E.; Ferro, A.; Baroni, A.	2011	Safeguarding of venice coastal area through habitat® blocks	The Gulf of Venice has got a characteristic morphology, for the presence of irregularly distributed rocky substrate in sandy and muddy bottoms. Scientifically these protuberances are called "beachrocks" or "reefs" if their origin is respectively clastic or biological. These solid outcrops are sea bottom obstacles and locally they are called "Tegnùe" because of their resistance to drag-net fishing…	Journal of Coastal Research	Study of fish and invertebrate assemblages growing on AR, compared with natural rocky habitats - paper appears to be missing Figures and Tables (no data shown).
YU4747	Fowler, A. J.; Jensen, A. C.; Collins, K. J.; Smith, I. P.	1999	Age structure and diel activity of pouting on the Poole Bay artificial reef	Predominantly (86.6%) juvenile (<191mm) pouting Trisopterus lucus formed inactive, non-feeding schools around artificial reef units in Poole Bay, Dorset, during daylight hours and the position of the schools was related to differing tidal conditions. At current speeds >0.3 ms(-1) the pouting congregated close to the reef units, remained low in the water column and maintained position. At current …	Journal of Fish Biology	Study of size-frequency distribution and site fidelity of pouting at an AR
YV5099	Szedlmayer, S. T.	1997	Ultrasonic telemetry of red snapper, Lutjanus campechanus, at artificial reef sites in the northeast Gulf of Mexico		Copeia	Study tracking Red snapper behaviour (site fidelity/movement) at various AR types (including barges and boats)
YW3541	Wendt PH, Knott DM, Van Dolah RF	1989	Community structure of the Sessile Biota on five artificial reefs of different ages		Bulletin of Marine Science	Study of the sessile community growing on sunken ships (as AR) of different ages, and different surface orientations
YW5	Falcao, M.; Santos, M. N.; Vicente, M.; Monteiro, C. C.	2007	Biogeochemical processes and nutrient cycling within an artificial reef off Southern Portugal	This study (2002/2004) examines the effect of artificial reef (AR) structures off the southern coast of Portugal on biogeochemical process and nutrient cycling. Organic and inorganic carbon, nitrogen, phosphorus and chlorophyll a were determined monthly in sediment cores and settled particles for a two-year period. Ammonium, nitrates, phosphates, silicates, total organic nitrogen and phosphorus, …	Marine Environmental Research	Study of biogenochemicals and nutrients at an AR and reference sites (in water column and in sediments)
YW726	Scott, Molly E.; Smith, James A.; Lowry, Michael B.; Taylor, Matthew D.; Suthers, Iain M.	2015	The influence of an offshore artificial reef on the abundance of fish in the surrounding pelagic environment	Artificial reefs are a popular fisheries management tool, but the effect of these reefs on the abundance of fish in the surrounding pelagic environment is uncertain. Pelagic baited remote underwater video (PBRUV) was used to observe the fish assemblage surrounding an offshore artificial reef (OAR), near Sydney, Australia. PBRUVs were deployed at three distances (30, 100, 500m) from the OAR, and c…	Marine and Freshwater Research	Study of fish assemblages at an AR, comparison with increasing distances from the AR (‘on reef’ (<5 m), ‘near’ (30 m), ‘mid’ (100 m), and ‘far’ (500 m)).
YX3676	Paxton, Avery B.; Revels, Locke W.; Rosemond, R. Claire; Van Hoeck, Rebecca V.; Lemoine, Hayley R.; Taylor, J. Christopher; Peterson, Charles H.	2018	Convergence of fish community structure between a newly deployed and an established artificial reef along a five-month trajectory	Numbers of human-made reefs in the world's oceans are increasing, yet questions remain about patterns and speed of fish colonization of these artificial reefs. Here, we tested 1) whether the fish community on a newly deployed artificial reef converged with the fish community on an adjacent, established artificial reef over time and 2) whether fish colonization of the new artificial reef occurred …	Ecological Engineering	Comparison of fish community structure between a new and old AR, and changes over time (five months)
YX3825	Zhu, Wentao; Qin, Chuanxin; Ma, Hongmei; Xi, Shigai; Zuo, Tao; Pan, Wanni; Li, Chunhou	2020	Response of protist community dynamics and co-occurrence patterns to the construction of artificial reefs: A case study in Daya Bay, China	Artificial reefs (ARs) are widely used for biodiversity conservation and coastal habitat restoration. Although protists play an important ecological role in marine ecosystems, the response of the protist community to ARs is still poorly understood. In the current study, an Illumina sequencing analysis of 18S rDNA was performed, and the diversity, community structure, and co-occurrence networks of…	Science of the Total Environment	Genetic study of protist assemblages at an AR, compared to an open area (reference site)
YX6843	Fabi, G.; Sala, A.	2002	An assessment of biomass and diel activity of fish at an artificial reef (Adriatic sea) using a stationary hydroacoustic technique	The biomass of fish assemblage inhabiting the Senigallia artificial reef (northern Adriatic Sea, Italy) was evaluated in the period July-November 1996. Density and biomass were assessed through a stationary hydroacoustic technique using an appropriately adapted SIMRAD EY500 system. Part of the system was placed inside the reef and it was linked by radio-modem to the Institute. Four ES120 split-be…	Ices Journal of Marine Science	Study of fish abundance and biomass at an AR using hydroacoustic technique
YZ2124	Iannibelli, M.; Musmarra, D.	2008	Effects of anti-trawling artificial reefs on fish assemblages: The case of Salerno Bay (Mediterranean Sea)	The results of 'trammel net' catches in a Mediterranean muddy-sandy bay, where two different anti-trawling artificial reefs (AARs) were located, are analysed in this study. Although the sampling was only carried out for two years and the only fishing gear used was the 'trammel net', a total of 45 species among chondrosteans and teleosteans were trapped. The two AARs, which were different in exten…	Italian Journal of Zoology	Study of fish species present at two AR builts for anti-rawling, abundance and biomass. Study design unclear but appears as a B/A without statistical analyses.
ZB6563	Sinopoli, M.; Consoli, P.; Perzia, P.; Romeo, T.; Andaloro, F.	2015	Distribution of fish fauna associated with a shipwreck in the southern Tyrrhenian Sea: vertical distribution and shipwreck structures	This study tested the hypothesis that the fish assemblage associated with a wreck can vary according to two factors: the vertical distribution and the level of wreck complexity. In the Southern Tyrrhenian Sea in September 2009, the composition and density of fishes were ascertained, coupling the detailed architectural reconstruction of a wreck with videos recorded by remotely operated underwater …	Journal of Applied Ichthyology	Study of fish assemblage at a shipwreck - comparison across the wreck complexity
ZC2295	Cresson, Pierre; Ruitton, Sandrine; Ourgaud, Melanie; Harmelin-Vivien, Mireille	2014	Contrasting perception of fish trophic level from stomach content and stable isotope analyses: A Mediterranean artificial reef experience	A large complex of artificial reefs was deployed in the Bay of Marseilles, North-Western Mediterranean, for the enhancement of commercial fisheries stocks. Carbon and nitrogen stable isotope and stomach content analyses were performed on 23 fish species collected on the artificial reefs to assess their trophic position and feeding behaviour. Results indicated that fish diets were not modified on …	Journal of Experimental Marine Biology and Ecology	Study of fish trophic level from stomach content and stable isotope analysis
ZC3339	Perkol-Finkel, S.; Benayahu, Y.	2007	Differential recruitment of benthic communities on neighboring artificial and natural reefs	Shedding light on the ability of benthic artificial reef (AR) communities to resemble those of a natural reef (NR) is of great importance if we are to harness ARs as tools for rehabilitation and restoration of degraded marine habitats. Studying recruitment processes to experimental settlement plates attached to ARs and NRs reveal the factors that shape community structure at the two reef types, a…	Journal of Experimental Marine Biology and Ecology	Study of coral recruitment on AR compared to natural reef, and of community organic weight (invert and algae)
ZC8973	Gittenberger, A.; Schrieken, N.; Coolen, J. W. P.; Gittenberger, E.	2013	Shipwrecks, ascidians and modiolarca subpicta (Bivalvia, Mytildae, Musculinae)	The ovulid gastropod Xandarovula patula (Pennant, 1777) was found 14.vi.2011 on the soft coral Alcyonium digitatum Linnaeus, 1758 (Dead man’s fingers) during a dive in the central North Sea on the wreck ‘Jeanette Kristina’ on the Dutch Dogger Bank. Later on additional specimens were found, sometimes with egg-capsules, on A. digitatum again, at two locations on the Dutch Cleaver Bank. The species …	Basteria	First record of the presence of a mussel species on a wreck in the North Sea
ZE8588	Zhang, Dongdong; Cui, Yaozong; Zhou, Hanghai; Jin, Cheng; Yu, Xinwei; Xu, Yongjiu; Li, Yanhong; Zhang, Chunfang	2020	Microplastic pollution in water, sediment, and fish from artificial reefs around the Ma'an Archipelago, Shengsi, China	In this study, the occurrence and distribution of microplastics in artificial reefs around the Ma'an Archipelago, a national marine ranching area in China, were investigated. The abundance of microplastics ranged from 0.2 +/- 0.1 to 0.6 +/- 0.2 items L-1 in surface water, 30.0 +/- 0.0 to 80.0 +/- 14.1 items kg(-1) dry weight in the sediment, and 2.3 +/- 1.5 to 7.3 +/- 3.5 items individual(-1) in …	Science of the Total Environment	Study of microplastic pollution from ARs in water, sediment and fish. 9 ARs compared to one natural reef.
ZF5349	Harriague, Anabella Covazzi; Misic, Cristina; Valentini, Ilaria; Polidori, Eleonora; Albertelli, Giancarlo; Pusceddu, Antonio	2013	Meio- and macrofauna communities in three sandy beaches of the northern Adriatic Sea protected by artificial reefs	Interactions between meio- and macrofaunal assemblages and food availability were investigated in relation to tourism pressures on three beaches of the northern Adriatic Sea. All beaches were characterised by the presence of artificial reefs, freshwater inputs and tourism pressures. Beach sediments displayed high organic loads and low protein and chlorophyll a contributions to the bulk of the org…	Chemistry and Ecology	Sediment characteristics, and mei- and macrofauna assemblages at three sandy beaches with AR. Correlative.
ZH1272	Sherman, R. L.; Gillian, D. S.; Spieler, R. E.	2002	Artificial reef design: void space, complexity, and attractants	The potential for enhancing fish abundance, species richness, and biomass on artificial reefs was examined by attaching floating attractants and manipulating structural complexity of small concrete reefs each approximately 1.3 m in diameter, 1 m high. Experimental design consisted of a comparison of fish assemblages among three treatments (10 replicate, hemisphere-shaped reefs each): 10-m floatin…	Ices Journal of Marine Science	Study of fish diversity, abundance and biomass at an AR made of different ReefBall designs (complexity)
ZH5281	Atalah, Javier; Fitch, Jayne; Coughlan, Jennifer; Chopelet, Julien; Coscia, Ilaria; Farrell, Edward	2013	Diversity of demersal and megafaunal assemblages inhabiting sandbanks of the Irish Sea	Sandbanks are marine habitats of conservation importance under the EU Habitats Directive. These habitats are becoming subject to impacts of several human activities including fishing, aggregation extraction, and construction of offshore wind farms that may have detrimental effects on their structure and functioning. We characterised and compared the diversity and biological traits of demersal fis…	Marine Biodiversity	Study of demersal fish and megafaunal invertebrate communities at three sandbanks in the Irish Sea - one sandbank has a wind farm. Biological Trait Analysis (including maximum relative size, longevity, reproductive method, movement method, feeding method, sexual differentiation, sociability, migration and living habitat)
ZI8525	Paxton, Avery B; Newton, Emily A; Adler, Alyssa M; Van Hoeck, Rebecca V; Iversen, Edwin S, Jr; Taylor, J Christopher; Peterson, Charles H; Silliman, Brian R	2020	Artificial habitats host elevated densities of large reef-associated predators	Large predators play important ecological roles, yet many are disproportionately imperiled. In marine systems, artificial reefs are often deployed to restore degraded reefs or supplement existing reefs, but it remains unknown whether these interventions benefit large predators. Comparative field surveys of thirty artificial and natural reefs across ~200 km of the North Carolina, USA coast reveale…	PLoS One	Study of large reef-associated predatory fish abundance at natural reefs, compared to AR and shipwrecks
ZJ3830	Nishimoto MM, Washburn L, Love MS, Schroeder DM, Emery BM, Kui L	2019	Timing of juvenile fish settlement at offshore oil platforms coincides with water mass advection into the Santa Barbara Channel, California		Bulletin of Marine Science	Recruitment of juvenile fish at two O&G paltforms - relationship with water mass advection
ZL5994	Sammarco, Paul W; Porter, Scott A; Sinclair, James; Genazzio, Melissa	2013	Depth distribution of a new invasive coral (Gulf of Mexico) – Tubastraea micranthus, comparisons with T. coccinea, and implications for control	The Indo-Pacific coral Tubastraea micranthus recently invaded a region near the Mississippi River mouth, Gulf of Mexico, and its populations have been expanding. Its congener, Tubastraea coccinea, invaded during the 1940s and is now common in the western Atlantic. Accessibility is important in determining whether an invasive species can be controlled/eradicated. In the marine environment, depth l…	Management of Biological Invasions	Study of the depth distribution of two coral species (one non-native) on O&G platforms (15 platforms surveyed, 8 used in analyses)
ZL8186	Rodriguez-Cabello, C.; Sanchez, F.; Serrano, A.; Olaso, I.	2008	Effects of closed trawl fishery areas on some elasmobranch species in the Cantabrian Sea	This study examines the effects of certain closed areas to the trawl fishery on some Rajidae species and small-spotted catshark in the southern area of the Bay of Biscay. The results are based on abundance index (number/haul) and catch length composition obtained from a series of bottom trawl surveys carried out in the area (1993-2005). Abundance trends are similar considering or not closed areas…	Journal of Marine Systems	Catch of fish and invertebrates at an AR site, before and after placement
ZM7920	Neves Santos, M.; Costa Monteiro, C.	1998	Comparison of the catch and fishing yield from an artificial reef system and neighbouring areas off Faro (Algarve, south Portugal)	In 1990 an artificial reef system, consisting of a protection reef (PR - 735 cubic modules) and an exploitation reef (ER - 20 large concrete modules), was deployed off Faro by the Portuguese Institute of Marine Research (IPIMAR). A gill net survey was carried out over four and a half years to test the effectiveness of the artificial reef in attracting fish assemblages and enhancing fishing yield.…	Fisheries Research	Study of fish yield/catch at an AR compared to reference areas over 5 years post-deployment
ZN2824	Gokce, G.	2015	Design, deployment and fish assemblages of artificial reefs in Iskenderun Bay, Turkey: initial experiences	This paper provides basic information on artificial reef projects in Iskenderun Bay. Fish assemblages at the first reef site were investigated in order to stimulate further research and present recommendations for management. All artificial reef blocks were hollow cubes made of concrete with iron reinforcements. Deployed was a total of 380 blocks (280 units of 3.4 m(3) and 100 units of 1 m(3)) in…	Journal of Applied Ichthyology	Study of fish assemblage at an AR before and 1 year after its deployment
ZP5309	Perkol-Finkel, Shimrit; Benayahu, Yehuda	2009	The role of differential survival patterns in shaping coral communities on neighboring artificial and natural reefs	Understanding the processes that shape artificial reef (AR) communities is critical if these are to be implemented for reef restoration or enhancement purposes. A study of the post-recruitment survival of coral colonies transplanted onto a 19-year-old AR and its adjacent natural reef (NR) was carried out at Eilat (Red Sea) in order to test the hypothesis that differences in benthic communities be…	Journal of Experimental Marine Biology and Ecology	Study of survival of corals transplanted to AR compared to transplanted to a natural reef. Also data on sedimentation.
ZQ2586	Polak, Omer; Polak, Tal; Shashar, Nadav	2014	Effects of habitat relocation on fish community structure- a case study	Local habitat structure and the environment in which it occurs are some of the key components in the development of fish communities. In this case study we examined a snapshot of their relative role following relocation of four artificial reefs (ARs) from a coral reef environment to a sandy area with adjacent sea grass beds. Monitoring the fish communities on ARs and in the surrounding areas reve…	Environmental Biology of Fishes	Comparison of fish assemblages at shipwrecks used as ARs before and after relocation from a coral habitat to a sandy habitat, with comparison to natural habitat and other artificial reef structures after relocation.
ZR6981	Bulger, D. S.; Volpe, J. P.; Fisher, J. T.	2019	Differences in fish communities on natural versus artificial temperate reefs, groundfish conservation applications in British Columbia	Human-made marine habitats such as artificial reefs are used to mitigate marine habitat degradation and aid conservation of species at risk. We used ROV and sonar to survey threatened rockfish (Sebastes spp.) and other groundfish species associated with 18 artificial and natural reefs along the south coast of BC, Canada. Using an information-theoretic approach, we found that community composition…	Marine Environmental Research	Study of groundfish assemblage and rockfish abundance at AR (made of either sunken vessels, shipwrecks, planes…) compared to natural rocky reefs.
ZS1146	Schutter, Miriam; Dorenbosch, Martijn; Driessen, Floor M. F.; Lengkeek, Wouter; Bos, Oscar G.; Coolen, Joop W. P.	2019	Oil and gas platforms as artificial substrates for epibenthic North Sea fauna: Effects of location and depth	Offshore oil and gas platforms, shipwrecks and wind farms are known to act as artificial reefs, attracting a broad range of marine species such as algae, invertebrate species and fish. Using Remotely Operated Vehicle (ROV) videos made for technical inspection of eight Dutch and nine Danish oil and gas platforms, we characterize the abundance and diversity of invertebrates and fish species found o…	Journal of Sea Research	Study of fish and invertebrates assemblages at O&G platforms in the North Sea, comparison with location (north/south) and depth
ZS4362	Fauvelot, Cecile; Costantini, Federica; Virgilio, Massimiliano; Abbiati, Marco	2012	Do artificial structures alter marine invertebrate genetic makeup?	Human-made structures are increasingly built in marine coastal habitats for a variety of purposes. Offshore oil and gas production platforms are among the largest examples. Yet, biological effects of these increasing density artificial substrata are under evaluated. The objective of our study is to investigate the possible role of offshore platforms in modifying the genetic composition of populat…	Marine Biology	Study of the genetic diversity and make-up of a worm species on O&G platforms (including the platform wreck of the Paguro, but not differenciated from the other platforms), compared to natural rocky shores (Trieste (Miramare), Tegnue di Chioggia, Ancona (Conero), Brindisi, Taranto, Zaglav (on the Croatian island of Dugi)) Otok))
ZU2676	Yeager, Lauren A.; Acevedo, Christina L.; Layman, Craig A.	2012	Effects of seascape context on condition, abundance, and secondary production of a coral reef fish, Haemulon plumierii	Variation in seascape composition has the potential to impact habitat quality for fishes, and characteristics of the surrounding seascape have been correlated with abundance of organisms in many systems. Less studied is how seascape context may affect other aspects of habitat quality including growth, condition, or production of focal species. Juvenile white grunts Haemulon plumierii are known to…	Marine Ecology Progress Series	Study of white grunts abundance, condition, and productivity at AR, and correlation with seagrass cover
ZU8887	McLean, D. L.; Taylor, M. D.; Partridge, J. C.; Gibbons, B.; Langlois, T. J.; Malseed, B. E.; Smith, L. D.; Bond, T.	2018	Fish and habitats on wellhead infrastructure on the north west shelf of Western Australia	When production ceases, offshore oil and gas wells are taken out of service which involves safely plugging, abandoning and usually removing most of the associated subsea equipment. This process must consider impacts to marine ecosystems to meet regulatory requirement and for best environmental practice. However, there is a paucity of information globally on the ecosystem value of these structures…	Continental Shelf Research	Study of fish assemblages and habitat colonizing invertebrates at 25 O&G wellheads (some active, some decommissioned [halted], but not differenciated) of varying age and depths. Not all wellheads were included in the analyses.
ZV622	Reubens, J. T.; Braeckman, U.; Vanaverbeke, J.; Van Colen, C.; Degraer, S.; Vincx, M.	2013	Aggregation at windmill artificial reefs: CPUE of Atlantic cod (Gadus morhua) and pouting (Trisopterus luscus) at different habitats in the Belgian part of the North Sea	Intensive exploitation of the marine environment by mankind can alter the natural habitat of marine organisms drastically. The addition of artificial hard substrates (e.g. shipwrecks and wind turbine foundations) to soft-sediment sandy bottoms is a pervasive example of an anthropogenic habitat change. To investigate the importance of hard substrate habitats for demersal fish species, we studied t…	Fisheries Research	Study of Atlantic cod and pouting abundance and aggreation near OWF, two shipwrecks, and two natural sandy areas (Thortonbank and Goote bank, depth of 25m), across seasons over three years.
ZX2030	Gillespie, Douglas; Palmer, Laura; Macaulay, Jamie; Sparling, Carol; Hastie, Gordon	2020	Passive acoustic methods for tracking the 3D movements of small cetaceans around marine structures	A wide range of anthropogenic structures exist in the marine environment with the extent of these set to increase as the global offshore renewable energy industry grows. Many of these pose acute risks to marine wildlife; for example, tidal energy generators have the potential to injure or kill seals and small cetaceans through collisions with moving turbine parts. Information on fine scale behavi…	PLoS One	Accoustic study detecting the presence of small cetaceans near a tidal turbine.
ZX7441	DCRUZ, T.; CREECH, S.; FERNANDEZ, J.	1994	COMPARISON OF CATCH RATES AND SPECIES COMPOSITION FROM ARTIFICIAL AND NATURAL REEFS IN KERALA, INDIA	The depletion of fish stocks and the widespread habitat destruction caused by inshore trawling along the coast of Kerala provoked artisanal fishworkers to construct (using ''materials of opportunity'') a number of small artificial reefs (AR's). The success of these AR's prompted research into low cost concrete and bamboo modular structures. This paper describes the catches of artisanal fishermen …	Bulletin of Marine Science	Study of fish catches and fisheries revenues from AR vs natural reefs in India, using a mix of empirical data and questionnaire data.
ZX9100	Manoudis, G.; Antoniadou, C.; Dounas, K.; Chintiroglou, C. C.	2005	Successional stages of experimental artificial reefs deployed in Vistonikos gulf (N. Aegean Sea, Greece): Preliminary results	In 1999 an artificial reef system, consisting of a protective zone (240 cubic modules) and a nucleus (9 Italian type and 9 French type artificial reefs), was constructed and deployed at cape Fanari (Vistonikos Gulf, North Aegean Sea) occupying an area of 6 Km2 (25rn depth). Samples, (8 cement plates, 35cmx35cm) were collected seasonally with SCUBA-diving from March 2000 till May 2001. Overall 469…	Belgian Journal of Zoology	Study of successional colonization of an AR
ZY3329	Methratta, Elizabeth T.; Dardick, William R.	2019	Meta-Analysis of Finfish Abundance at Offshore Wind Farms	Offshore wind farms are becoming increasingly common in the coastal margins of marine ecosystems worldwide. Yet, the effects that wind farm structures have on fish populations remain unclear. To explore potential effects, a meta-analysis of studies that have examined the abundance of finfish inside of wind farms compared to nearby reference sites was conducted. Using well-established meta-analyti…	Reviews in Fisheries Science & Aquaculture	Systematic review and meta-analysis of the effects of OWF on finfish abundance - 13 studies includes
ZY4908	Squadrone, Stefania; Nurra, Nicola; Battuello, Marco; Sartor, Rocco Mussat; Stella, Caterina; Brizio, Paola; Mantia, Martino; Pessani, Daniela; Abete, Maria Cesarina	2018	Trace elements, rare earth elements and inorganic arsenic in seaweeds from Giglio Island (Thyrrenian Sea) after the Costa Concordia shipwreck and removal	The occurrence of trace elements, REE and iAs was investigated in macroalgae collected from Giglio Island (Grosseto, Italy), 3 years after the Costa Concordia shipwreck recovery operations. There was a high variability of metals and REE between species, even those belonging to the same phylum. Arsenic level was found within the range of the Tuscany marine environment; the inorganic fraction was f…	Marine Pollution Bulletin	Study investigating the occurrence of inorganic contaminants (metals; light rare earths elements and heavy rare earths elements) in seaweed near the site of a shipwreck which had been removed. No comparators.
ZY5519	Wetz, Jennifer J.; Ajemian, Matthew J.; Shipley, Brooke; Stunz, Gregory W.	2020	An assessment of two visual survey methods for documenting fish community structure on artificial platform reefs in the Gulf of Mexico	Non-extractive visual survey methods are commonly used to assess a variety of marine habitats. The use of Underwater Visual Census (UVC) by SCUBA divers is predominant; however, remotely acquired video data (e.g., cameras systems, remotely operated vehicles (ROVs), submersibles) are becoming more frequently used to acquire community data. Both remote and diver-based surveys are currently used to …	Fisheries Research	Study comparing two survey methods - presents data on fish assemblages at decommissioned O&G patforms (reefed and toppled - but without differenciating)
ZZ9123	Xu, Qinzeng; Zhang, Libin; Zhang, Tao; Zhang, Xuelei; Yang, Hongsheng	2017	Functional groupings and food web of an artificial reef used for sea cucumber aquaculture in northern China	Artificial reef is considered as a useful tool to remodel habitats in coastal and estuarine area. Some artificial reefs (ARs) were conducted in Shandong Peninsula for sea cucumber Apostichopus japonicus integrated multi-trophic aquaculture (IMTA). Little is known about the main feeding type and food resources of living organisms in this IMTA ecosystem. Neither is the information about other anima…	Journal of Sea Research	Study of the functional groups and food web structure of an AR
LK7241	Muzaki, F.K.; Hanifa, R.; Akhwady, R.; Saptarini, D.; Buharianto	2019	Short communication: Growth rate of Acropora muricata coral fragments transplanted on dome-shaped concrete artificial reef with different composition	Artificial reefs are artificial habitats laid in waters by mimicking some of the characteristics of natural reefs; and could be made of different materials, one of which is concrete. Seashell waste and stone ash could be added as an alternative material to the concrete for artificial reefs. The purpose of this research is to access the growth rate of Acropora muricata coral fragments transplanted…	Biodiversitas	Study of the growth of coral fragments over 7 months following transplant onto AR made of three different types of concrete.
LK9619	van Hal, R.; Griffioen, A. B.; van Keeken, O. A.	2017	Changes in fish communities on a small spatial scale, an effect of increased habitat complexity by an offshore wind farm	The number of offshore wind farms (OWF) is increasing to meet the demands for renewable energy. The piles and hard substrate surrounding these piles creates new habitat for species with preference to hard substrates. We studied the impact of this hard substrate on the fish community in a Dutch OWF in the sandy southern North Sea, which had been in operation for five years. Multi-mesh gillnets wer…	Marine Environmental Research	Fish and mobile invertebrates abundance, size, and behaviour (schooling, aggregation, solitary) in the vicinity of the monopiles of an OWF, compared to the sandy habitat in the middle of the OWF
LN1954	Vose, F.E.; Nelson, W.G.	1998	An assessment of the use of stabilized coal and oil ash for construction of artificial fishing reefs: Comparison of fishes observed on small ash and concrete reefs	Fishes present on small artificial reefs located 2 km off the central east coast of Florida (USA) were surveyed to determine the acceptability of using stabilized oil and coal ash residue as a component material in construction of artificial fishing reefs. Species richness was not significantly different over 2.5 yr on stabilized oil and coal ash reefs compared to concrete control reefs. Of 19 sp…	Marine Pollution Bulletin	Study of fish diversity and abundance at ARs mad eof either traditional concrete or fossil-fuel ash
LN9716	Kim, Wan Ki; Son, Yong Soo; Lee, Ji Hyun; Hong, Jeung Pyo; Kim, Young Seop; Lee, Jeong Woo; Jo, Qtae	2008	Macrobenthic community at type and age-different artificial reefs located along the Korean coast of the East Sea	Two types of artificial reefs, one for simple (S-AR), another for complex artificial reef (C-AR), were installed on a Korean coast of the East Sea (Sea of Japan) where a barren ground was progressive. Compared with macrobenthic organisms at NHB (natural hard bottom) control, AR (artificial reef) enhanced seaweed composition, reducing echinoderm composition, mostly sea urchins, the causative anima…	Journal of Environmental Biology	Study of invertebrates and seaweed composition and biomass at ARs of varying complexity and age, and compared with a natural hard bottom site.
LO5633	Recasens, L.; Lombarte, A.; Sanchez, P.	2006	Teleostean fish assemblages in an artificial reef and a natural rocky area in Catalonia (northwestern Mediterranean): An ecomorphological approach	We used landmark shape analysis to describe the morphospace of fish communities on an artificial reef and nearby rocky area with a muddy-sand bottom. Twenty-one monthly fish samples were taken using a commercial trammel net from 2000 to 2003 in the Calafell area (Catalonia, NW Mediterranean). The data were standardized to the number of individuals and weight (g) per 1000 In. In total, 34 teleoste…	Bulletin of Marine Science	Study of teleost assemblage at an AR compared to a natural hard bottom area
LO5967	Reeds, K. A.; Smith, J. A.; Suthers, I. M.; Johnston, E. L.	2018	An ecological halo surrounding a large offshore artificial reef: Sediments, infauna, and fish foraging	Artificial reefs are deployed in coastal systems to meet a range of social objectives and infrastructure requirements, such as recreational diving and fisheries enhancement. Such reefs are typically deployed on soft sediments and investigated the composition of benthic infauna, sediment characteristics, and demersal fish foraging activity surrounding a large, steel, designed offshore artificial r…	Marine Environmental Research	Study of infauna composition, fish abundance and foraging behaviour, and sediment composition at and around an AR. "Halo effect". No comparison with natural sites, but surveys were done along four transects orientated to the N (T1), NNE (T2), S (T3) and SSW (T4) of the AR.
LO8916	Hiscock, Keith; Sharrock, Sally; Highfield, James; Snelling, Deborah	2010	Colonization of an artificial reef in south-west England-ex-HMS 'Scylla'	An ex-Royal Navy frigate, HMS 'Scylla', was placed on the seabed in Whitsand Bay, south Cornwall on 27 March 2004. After Jive years, the reef supported a mature steel wreck community. The colonization of the reef showed wide fluctuations in species abundance in the first two years but, by 2006, most species that dominated or characterized the reef after five years had settled. Significant coloniz…	Journal of the Marine Biological Association of the United Kingdom	Study of colonization and succession of organisms growing on a shipwreck placed as AR. Descriptive. No formal comparison, but some data on species richness on natural hard substratum nearby.
LP5874	Schwartzkopf, Brittany D.; Langland, Todd A.; Cowan, James H.	2017	Habitat Selection Important for Red Snapper Feeding Ecology in the Northwestern Gulf of Mexico	The present study compared Red Snapper Lutjanus campechanus feeding ecology among seasons, sizes, and natural reefs, and between natural and artificial reefs located on the Louisiana shelf edge. As low-quality diets may hinder growth, reduce condition, and lead to poor reproductive output, information on diets for various habitat types occupied by Red Snapper is critical. This study utilized both…	Marine and Coastal Fisheries	Study of the feeding ecology and diet composition of Red snappers at O&G platforms used as AR, compared to that of Red snappers from three natural reefs sampled (Jakkula, McGrail, and Bright)
LQ6699	Johnson, Katrina H.; Paxton, Avery B.; Taylor, J. Christopher; Hoyt, Joseph; McCord, John; Hoffman, William	2020	Extracting ecological metrics from archeological surveys of shipwrecks using submersible video and laser-line scanning	Ecological metrics derived from habitat surveys can provide information necessary to understand population, community, and ecosystem processes. Here, we present a case study on the feasibility of extracting ecological metrics from archeological studies of shipwrecks. Even though shipwrecks that are the focus of archeological surveys also form habitat for diverse flora and fauna, shipwrecks are of…	Ecosphere	Fish abundance, frequency distribution, and behaviour, at two shipwrecks (no comparisons)
LR8762	Guillemette, M.; Larsen, J. K.	2002	Postdevelopment experiments to detect anthropogenic disturbances: The case of sea ducks and wind parks	Typically, ecological impact assessments (ETA) are conducted under time constraints, making the collection of baseline data and application of Before-After-Control-Impact (BACI) designs difficult. Here we report the results of three "postdevelopment" experiments testing the effects of a small wind park on the abundance, distribution, and behavior of wintering Common Eiders (Somateria mollissima),…	Ecological Applications	Study of common eiders abundance and behaviour at an OWF
LZ8091	Gillett, D.J.; Gilbane, L.; Schiff, K.C.	2020	Benthic habitat condition of the continental shelf surrounding oil and gas platforms in the Santa Barbara Channel, Southern California	The continental shelf of southern California is an important location for the extraction of petroleum and natural gas. Many platforms in the region have been operating for more than four decades and are being targeted for decommissioning. Information on the condition of surrounding habitats to the platforms will be important for regulators. The condition of sediments near (250 m–2 km) four active…	Marine Pollution Bulletin	Assessment of benthic habitat condition of continental shelf sediments around 4 active O&G platforms around Santa Barbara Channel, Southern California.
MA3050	Grove, R. S.; Zabloudil, K.; Norall, T.; Deysher, L.	2002	Effects of El Nino events on natural kelp beds and artificial reefs in southern California	Since 1978, bottom characteristics and giant kelp (Macrocystis pyriifera) population dynamics of three historically productive natural kelp beds located south of San Clemente, California, have been monitored on a semi-annual basis using diver observations, sidescan sonar, and downlooking sonar. Aerial photographs of the kelp-bed surface canopies have been recorded annually since 1968. Since 1981,…	Ices Journal of Marine Science	Comparison of natural kelp populations and those on two artificial reefs
MA6004	Todd, Victoria L. G.; Lavallin, Edward W.; Macreadie, Peter I.	2018	Quantitative analysis of fish and invertebrate assemblage dynamics in association with a North Sea oil and gas installation complex	Decommissioning of offshore infrastructure has become a major issue facing the global offshore energy industry. In the North Sea alone, the decommissioning liability is estimated at 40 billion by 2040. Current international policy requires removal of offshore infrastructure when their production life ends; however, this policy is being questioned as emerging data reveal the importance of these st…	Marine Environmental Research	Assessment of invertebtrate and fish assemblages associated with offshore O&G infructure and its potential to act as a 'reef'
MG2576	Collins, K. J.; Jensen, A. C.; Smith, I. P.	2002	Oxygen fluxes of enclosed reef epibiota communities	Enclosed chamber experiments have a long history in the examination of respiration and the production rates of single species in the laboratory, but also of corals, algae, and soft-bottom communities in the field. We incubated single concrete blocks (20 X 20 X 40 cm) from the Poole Bay artificial reef, supporting a mixed algal and faunal community, in a clear acrylic chamber on the seabed under d…	Ices Journal of Marine Science	Respiration study (o2 production) on concrete reef blocks from Poole Harbour AR
MG5116	Sherman, R.L.; Gilliam, D.S.; Spieler, R.E.	1999	A preliminary examination of depth associated spatial variation in fish assemblages on small artificial reefs	Small concrete artificial reef modules (hemisphere-shaped, approximately 1.3 m diameter, l m high) were placed at two sites, eight modules per site. The sites were in 7 m and 21 m of water, 1.6 km apart, off the coast of southeast Florida, USA. The reefs were censused monthly for fish over a 19-month period. Species, number of fish, and estimated total length of each individual were recorded by d…	Journal of Applied Ichthyology	Fish census (abudance, diversity, size) across two depth zones on an AR of reef balls in Fort Lauderdale, FL, USA
MH2908	Powers, Sean P.; Drymon, J. Marcus; Hightower, Crystal L.; Spearman, Trey; Bosarge, George S.; Jefferson, Amanda	2018	Distribution and Age Composition of Red Snapper across the Inner Continental Shelf of the North-Central Gulf of Mexico	The Red Snapper Lutjanus campechanus is an economically and ecologically important species in the northern Gulf of Mexico, where it often dominates the reef fish community in shallow to mid water depths along the continental shelf. The affinity of Red Snapper for artificial and natural reefs is well established; however, this affinity appears to vary with age. We used a multigear survey that targ…	Transactions of the American Fisheries Society	Assessment of snapper population characteristics (age, size, biomass, CPUE, MaxN) on and around AR structures in GoM
MI3868	D'Anna, G.; Giacalone, V. M.; Pipitone, C.; Badalamenti, F.	2011	Movement pattern of white seabream, Diplodus sargus (L., 1758) (Osteichthyes, Sparidae) acoustically tracked in an artificial reef area	This paper presents the results of an application of ultrasonic telemetry on white seabream, Diplodus sargus inhabiting an artificial reef (AR) in NW Sicily (western Mediterranean Sea). The objective of the study was to investigate the movement pattern of seabreams, verify their homing behaviour and site fidelity, determine their home range and describe their use of the habitat. Four seabreams we…	Italian Journal of Zoology	Acoustic tracking of habitat use by white seabream
MJ4026	Falace, A.; Zanelli, E.; Bressan, G.	2006	Algal transplantation as a potential tool for artificial reef management and environmental mitigation	In this study, transplantation techniques for the macroalgae Cystoseira barbata (Stackhouse) C. Agardh and Cystoseira compressa (Esper) Gerloff & Nizamuddin were investigated to improve habitat enhancement procedures and to test their feasibility as a restoration tool. Adult thalli were transplanted onto artificial modules in two locations in the Northern Adriatic Sea (Mediterranean Sea). Differe…	Bulletin of Marine Science	Transplantation expt using Cystoceira spp. Measuring growth and sporophyte survival
MJ8573	Walraven, L. van; Driessen, F.; Bleijswijk, J. van; Bol, A.; Luttikhuizen, P.; Coolen, J. W. P.; Bos, Oscar; Gittenberger, A.; Schrieken, N.; Langenberg, V. T.; Veer, H. W. van der	2016	Where are the polyps? Molecular identification, distribution and population differentiation of Aurelia aurita jellyfish polyps in the southern North Sea area	For many species of metagenic jellyfish the location of the benthic polyps is unknown. To gain insight in the distribution, species composition and population structure of scyphozoan jellyfish polyps in the southern North Sea area, polyp samples were collected from natural and artificial substrates (settling plates, marina floats and wrecks) at ten inshore locations in the Netherlands, seven offs…	Marine Biology	Examined polyp community structure using settlement plates, floats, hulls and decom oil rig. Used genetics to id species and genetic diversity
MQ2821	Shelamoff, Victor; Layton, Cayne; Tatsumi, Masayuki; Cameron, Matthew J.; Edgar, Graham J.; Wright, Jeffrey T.; Johnson, Craig R.	2020	Kelp patch size and density influence secondary productivity and diversity of epifauna	Habitat-forming ecosystem engineers are the foundation of many marine ecosystems where they support diverse and productive food-webs. A reduction in their patch size or density may affect the productivity, biodiversity and stability of these ecosystems. We determined the effects of different densities and patch sizes of Ecklonia radiata (the dominant kelp in southern Australia) on the secondary p…	Oikos	A study examining how changes in kelp density and patch size affects diversity, productivity and community structure with links to biotic and abiotic drivers.
MR7079	Savva, Ioannis; Chartosia, Niki; Antoniou, Charalampos; Kleitou, Periklis; Georgiou, Andreas; Stern, Nir; Hadjioannou, Louis; Jimenez, Carlos; Andreou, Vasilis; Hall-Spencer, Jason M.; Kletou, Demetris	2020	They are here to stay: the biology and ecology of lionfish (Pterois miles) in the Mediterranean Sea	The lionfish, Pterois miles, is one of the most recent Lessepsian immigrants into the Mediterranean Sea, and it poses a serious threat to marine ecosystems in the region. This study assesses the basic biology and ecology of lionfish in the Mediterranean, examining morphometrics, reproduction and diet as well as population structure and distribution. The population density of lionfish has increase…	Journal of Fish Biology	A comprehensive comparison of 260 sites around Cyprus, documenting lionfish size, abundance, fecundity, age, growth, stomach contents etc
MS1430	Krone, R.; Dederer, G.; Kanstinger, P.; Kraemer, P.; Schneider, C.; Schmalenbach, I.	2017	Mobile demersal megafauna at common offshore wind turbine foundations in the German Bight (North Sea) two years after deployment - increased production rate of Cancer pagurus	Within the next decades the construction of thousands of different types of large wind turbine foundations in the North Sea will substantially increase the amount of habitat available to reef fauna. To gain first insights which effect these substantial changes in habitat structure and diversity might have on faunal stocks settling on hard substrata, we compared the mobile demersal megafauna assoc…	Marine Environmental Research	Examines abundance, size and recruitment (production) of C. pagarus and other crustacea and fish on two OWF comprised of jackets, tripod and monopile foundations.
MS7991	Noh, Junsung; Ryu, Jongseong; Lee, Dowon; Khim, Jong Seong	2017	Distribution characteristics of the fish assemblages to varying environmental conditions in artificial reefs of the Jeju Island, Korea	Artificial reefs (ARs) have long been practiced to manage and enhance fisheries resources worldwide. Here, we aimed to identify relevant indicator species for the specific environmental conditions of ARs by comparing fish diversity against control sites (Conts). We used a combination of non-metric multidimensional scaling and indicator value analysis to identify the indicator species of the speci…	Marine Pollution Bulletin	Examines fish population around an island surrounded by Ars
MS8155	Whitton, T.A.; Jackson, S.E.; Hiddink, J.G.; Scoulding, B.; Bowers, D.; Powell, B.; D'Urban Jackson, T.; Gimenez, L.; Davies, A.G.	2020	Vertical migrations of fish schools determine overlap with a mobile tidal stream marine renewable energy device		Journal of Applied Ecology	Links environmental conditions and fish schooling/distribution in an area for a potential MREI.
MV8213	Renzi, Monia; Romeo, Teresa; Guerranti, Cristiana; Perra, Guido; Canese, Simonepietro; Consoli, Pierpaolo; Focardi, Silvano E.; Berti, Claudio; Sprovieri, Mario; Gherardi, Serena; Salvagio, Daniela; Giaramita, Luigi; Esposito, Valentina; Battaglia, Pietro; Giacobbe, Salvatore; Andaloro, Franco	2017	Are shipwrecks a real hazard for the ecosystem in the Mediterranean Sea?	The aim of the present study was to evaluate the hazard from shipwrecks on communities by a holistic approach taking into account different effects on biological communities. Multibeam and Remotely Operated Vehicles surveys recorded ecological assessment of fish and benthic species on three shipwrecks flooded during the Second World War on Maerl beds habitats in the strait of Sicily. Pollution le…	Marine Pollution Bulletin	A study of the fish community associated with 3 shipwrecks c.f to a control sandy area. Examined community structure (species, abundance, size) and chemicals in tissues of fish based on ROV and captured specimens.
MV8219	Koeck, Barbara; Tessier, Anne; Brind'Amour, Anik; Pastor, Jeremy; Bijaoui, Benjamin; Dalias, Nicolas; Astruch, Patrick; Saragoni, Gilles; Lenfant, Philippe	2014	Functional differences between fish communities on artificial and natural reefs: a case study along the French Catalan coast	In the context of growing anthropogenic disturbances that deeply alter marine coastal ecosystems, various management tools are used to protect biodiversity, such as fishing gear limitations, fishing quotas, protected areas or the creation of artificial reefs (ARs). In contrast to the other management tools, ARs require a modification of natural habitats. We used under water visual censuses to inv…	Aquatic Biology	A comparison of fish community structure on 3 different artificial reef types in comparison to a control area off the coast of France.
MV9839	LUCY, JA; BARR, CG	1994	EXPERIMENTAL MONITORING OF VIRGINIA ARTIFICIAL REEFS USING FISHERMEN CATCH DATA	Catch and effort data were compiled in 1987-1988 from recreational fishing trips targeting artificial reefs and other structure sites in Virginia waters. Data were collected from boat-owning fishermen by a random telephone survey. Within target species groups, catch rates were compared among five fishing sites inside Chesapeake Bay and two offshore reefs. Fishermen's target species options were m…	Bulletin of Marine Science	A phone survey of fishermen describing fish communities associated with reefs and other MMS.
MZ9506	Fabi, G.; Manoukian, S.; Spagnolo, A.	2006	Feeding behavior of three common fishes at an artificial reef in the northern Adriatic Sea	The trophic role played by the Senigallia artificial reef (northern Adriatic Sea) in the diet of three finfish (Sciaena umbra Linnaeus, 1758, Diplodus annularis Linnaeus, 1758, and Lithognathus mormyrus Linnaeus, 1758) was investigated seasonally from 1997 to 1999. The gut contents of each species were compared with the benthic communities on the manmade structures, in the surrounding soft bottom…	Bulletin of Marine Science	A study of benthic (soft/hard substrate) and fish communities and diversity on an AR and in comparison to a control area. Fish stomach contents assessed.
NA567	Dahl, Kristen A.; Patterson, William F.	2014	Habitat-Specific Density and Diet of Rapidly Expanding Invasive Red Lionfish, Pterois volitans, Populations in the Northern Gulf of Mexico	Invasive Indo-Pacific red lionfish, Pterois volitans, were first reported in the northern Gulf of Mexico (nGOM) in summer 2010. To examine potential impacts on native reef fish communities, lionfish density and size distributions were estimated from fall 2010 to fall 2013 with a remotely operated vehicle at natural (n = 16) and artificial (n = 22) reef sites. Lionfish (n = 934) also were sampled …	Plos One	A study of lionfish gut contents and stable isotope analysis on natural and artificial habitats in the Gulf of Mexico
NB7584	Fraschetti, S.; Guarnieri, G.; Gambi, C.; Bevilacqua, S.; Terlizzi, A.; Danovaro, R.	2016	Impact of offshore gas platforms on the structural and functional biodiversity of nematodes	The Mediterranean Sea hosts hundreds of offshore gas platforms, whose activity represents a potential threat to marine ecosystems. Evidence from several studies indicates that nematodes can be highly sensitive to changes in the environmental quality. Here, we investigated the response of nematode assemblages to the presence of offshore gas platforms (located in the central Mediterranean Sea) in t…	Marine Environmental Research	A study of nematode functional and community diversity around O&G platforms in comparison to control locations.
ND5128	Cresson, Pierre; Ruitton, Sandrine; Harmelin-Vivien, Mireille	2014	Artificial reefs do increase secondary biomass production: mechanisms evidenced by stable isotopes	Artificial reefs (ARs) are used worldwide as a tool to manage and restore marine coastal ecosystems and to support small-scale fisheries, as increases in fish biomass around them commonly occur. Whether ARs actually produce biomass, or only attract fish from natural zones, is strongly debated. Using stable isotope ratios to elucidate the trophic organization of the largest Mediterranean artificia…	Marine Ecology Progress Series	A study using stable isotopes to assess biomass and primary production across multiple trophic levels.
NE853	Cresson, Pierre; Le Direach, Laurence; Rouanet, Elodie; Goberville, Eric; Astruch, Patrick; Ourgaud, Melanie; Harmelin-Vivien, Mireille	2019	Functional traits unravel temporal changes in fish biomass production on artificial reefs	Artificial reefs (ARs) are deployed worldwide as they are expected to support fisheries management. While the underlying mechanisms remain widely debated, production was recently determined as the most probable cause of increases in fish biomass. Changes in fish biomass in a temperate AR system were investigated from December 2008 to November 2015 by considering seven distinct functional groups, …	Marine Environmental Research	A study estimating biomass per fucntional trophic group and isotopic composition of the fish community associated with the AR units
NI704	Alexander, Karen A.; Meyjes, Sophie A.; Heymans, Johanna J.	2016	Spatial ecosystem modelling of marine renewable energy installations: Gauging the utility of Ecospace	The deployment of offshore structures for renewable energy generation (wind/wave/tidal) will lead to the alteration of access to the area of installation for several users of the sea including: shipping, fishing, tourism and recreational users. Arguably, the largest impact will be upon the fishing industry where access loss may lead to displacement and reduced catch per unit effort in turn leadin…	Ecological Modelling	A modelling study testing a series of scenarious on fish and shellfish community compostion and biomass, abundance
NM1601	Arney, Rachel N.; Froehlich, Catheline Y. M.; Kline, Richard J.	2017	Recruitment Patterns of Juvenile Fish at an Artificial Reef Area in the Gulf of Mexico	dIn 2011 the Texas Parks and Wildlife Department and the Coastal Conservation Association of Texas deployed over 4,000 concrete culverts in a designated artificial reef area off PortMansfield, Texas, to enhance habitat for sport fish species in the Gulf of Mexico. A study was conducted to assess juvenile fish recruitment at varying culvert densities within the artificial reef area. Standard monit…	Marine and Coastal Fisheries	Scuba surveys of ARs in the GoM to assess habitat features, diversity, abundance, size, and community structure of fish.
NM266	Clark, S.; Edwards, A.J.	1994	Use of artificial reef structures to rehabilitate reef flats degraded by coral mining in the Maldives	Reef flats of low-lying atoll coral islands are not only barriers against wave action but also the source of sediments of which the islands are built. Degradation of the reef flats by human activities may seriously impair these functions and lead to erosion and inundation. In the Maldives, large areas of reef flats have been degraded by mining of coral for the construction industry. This study wa…	Bulletin of Marine Science	Diver surveys of fish abundance, community composition, and colonisation of surfaces by corals and invertebrates on artificial reefs in Maldives
NM6417	Walker, Simon J.; Schlacher, Thomas A.; Schlacher-Hoenlinger, Monika A.	2007	Spatial heterogeneity of epibenthos on artificial reefs: fouling communities in the early stages of colonization on an East Australian shipwreck	Artificial reefs are spatially complex habitats and serve as good model systems to study patterns of community succession and the response of epibiota to environmental clines over small spatial scales. Here, we quantified spatial heterogeneity in community composition and diversity of fouling communities across a number of environmental gradients that included water depth, surface orientation of …	Marine Ecology	Comparison of invert communities associated with a new shipwreck for diving/artificial reef. Assessed how wreck surfaces (orientation,depth,inside-out) affected composition, diversity, abundance, richness etc
NN8605	Roach, Michael; Cohen, Mike; Forster, Rodney; Revill, Andrew S.; Johnson, Magnus	2018	The effects of temporary exclusion of activity due to wind farm construction on a lobster (Homarus gammarus) fishery suggests a potential management approach	Offshore wind farms (OWF) form an important part of many countries strategy for responding to the threat of climate change, their development can conflict with other offshore activities. Static gear fisheries targeting sedentary benthic species are particularly affected by spatial management that involves exclusion of fishers. Here we investigate the ecological effect of a short-term closure of a…	Ices Journal of Marine Science	Comparison of size distribution and abundance (CPUE) of lobster before and after construction of wind turbines.
NN9358	Claisse, Jeremy T.; Love, Milton S.; Meyer-Gutbrod, Erin L.; Williams, Chelsea M.; Pondella, Daniel J.	2019	Fishes with high reproductive output potential on California offshore oil and gas platforms	Reproductive output can serve as an important metric to assess the value of a marine habitat as it combines fish densities, size at maturity, and the exponential increase of fecundity with body length. California may permit some portion of the structures of offshore oil and gas platforms to remain in place if a "net benefit to the marine environment" can be demonstrated. Here we assess habitats a…	Bulletin of Marine Science	A comparison of O&G rigs vs. natural habitat for purposes of informing decommissioning. Compared fish assemblages using submersibles and transects.
NO4251	Champion, Curtis; Suthers, Iain M.; Smith, James A.	2015	Zooplanktivory is a key process for fish production on a coastal artificial reef	Artificial reefs continue to be deployed in coastal areas to enhance local fisheries. An important factor influencing the success of artificial reefs may be the provision of refuge for zooplanktivorous fishes, which use artificial reefs as a base to forage the surrounding zooplankton. A numerical model was developed to quantify this trophic pathway on a designed coastal artificial reef, using fie…	Marine Ecology Progress Series	Assessment of fish usage of an artificial reef and effects on fish diveristy, feeding and environmental conditions
NS3392	Sbragaglia, Valerio; Nunez, Jesus D.; Dominoni, Davide; Coco, Salvatore; Fanelli, Emanuela; Azzurro, Ernesto; Marini, Simone; Nogueras, Marc; Ponti, Massimo; del Rio Fernandez, Joaquin; Aguzzi, Jacopo	2019	Annual rhythms of temporal niche partitioning in the Sparidae family are correlated to different environmental variables	The seasonal timing of recurring biological processes is essential for organisms living in temperate regions. While ample knowledge of these processes exists for terrestrial environments, seasonal timing in the marine environment is relatively understudied. Here, we characterized the annual rhythm of habitat use in six fish species belonging to the Sparidae family, highlighting the main environme…	Scientific Reports	Uses a video observatory of fish communities and environmental conditions over a 3-y window around a artificial reef
NS8175	I.A.K. Ward, P. Larcombe*, R. Brinkmanand R.M. Carter, R.M.	1999	Sedimentary processes and the Pandora wreck, Great Barrier Reef, Australia.	The hydrodynamic and sedimentary processes at the seabed are particularly relevant to wreck formation processes. In conjunction with archaeological work in 1997, seismic and sediment surveys were undertaken around the wreck site of the H.M.S. Pandora (1791), on the eastern edge of the Great Barrier Reef northern Australia. Further, wave and current meters were deployed at the wreck site for a one…	Journal of Field Archaeology	An assessment of current flows and sedimentation around a shipwreck off the north coast of Australia
NS8603	Jeffers, Sarah A.; Patterson, William F.; Cowan, James H.	2008	Habitat and bycatch effects on population parameters of inshore lizardfish (Synodus foetens) in the north central Gulf of Mexico	We examined the effect of habitat and shrimp trawl bycatch on the density, size, growth, and mortality of inshore lizardfish (Synodus foetens), a nonexploited species that is among the most widespread and abundant benthic fishes in the north central Gulf of Mexico. Results of quarterly trawl sampling conducted from spring 2004 through spring 2005 revealed that inshore lizardfish are most abundant…	Fishery Bulletin	A test of affect of shrimp trawl and habitat and role of artificial reefs in lizardfish community structure in GoM
NT22	Neill, Simon P.; Jordan, James R.; Couch, Scott J.	2012	Impact of tidal energy converter (TEC) arrays on the dynamics of headland sand banks	Previous results from one-dimensional model studies have demonstrated that large-scale exploitation of the tidal stream resource could have a significant impact on large-scale sediment dynamics. In this research, we model the impact that such exploitation would have on the dynamics of headland sand banks. Such sand banks, formed by the large eddies generated by strong tidal flow past headlands, h…	Renewable Energy	A modelling study assessing the potential change in hydrodynamics following the hypothetical introduction of MREI
NT4977	Nakamura, Takeshi; Hamano, Akira	2009	Seasonal differences in the vertical distribution pattern of Japanese jack mackerel, Trachurus japonicus: changes according to age?	The Japanese jack mackerel, Trachurus japonicus, is commercially and ecologically one of the most important fishery resources in Japanese waters. A clear understanding of the age-dependent, vertical distribution pattern is important for the effective and sustainable management of this resource. In this study, acoustic surveys were conducted from June to November 2001 in the western Sea of Japan t…	Ices Journal of Marine Science	Assessment of fish age, distribution, size and environmental conditions associated with occurrences on and around artificial reefs and non-AR habitats
NU2091	Consoli, Pierpaolo; Martino, Andrea; Romeo, Teresa; Sinopoli, Mauro; Perzia, Patrizia; Canese, Simonepietro; Vivona, Pietro; Andaloro, Franco	2015	The effect of shipwrecks on associated fish assemblages in the central Mediterranean Sea	Understanding the role played by sunken vessels in Mediterranean marine ecosystems is acquiring increasing importance. The aim of this research was to study the fish communities associated with four shipwrecks, by means of underwater visual censuses performed by a remotely operated vehicle, and to test the differences in composition of fish assemblages between these shipwrecks and the adjacent so…	Journal of the Marine Biological Association of the United Kingdom	Assessment of fish assemblage around shipwrecks
NV5231	Fagundes-Netto, Eduardo Barros; Gaelzer, Luiz Ricardo; Coutinho, Ricardo; Zalmon, Ilana R.	2011	Influence of a shipwreck on a nearshore-reef fish assemblages off the coast of Rio de Janeiro, Brazil	The effect of the Orion shipwreck on fish assemblage distribution near the reef was studied to the northeast of Rio de Janeiro with six different fishing gears: gillnets, mid-water longlines, circular traps, rectangular traps, vertical longlines, and bottom trawling. The study consisted of a pre-monitoring survey four months before the shipwreck in the area (A) and in two control areas (B and C).…	Latin American Journal of Aquatic Research	A study examining change in fish community and abiotic variables (nutrients/temp) associated with the sinking of a ship. Surveys conducted before sinking and upto 32 months after around wreck and compared with a control
NV5840	Mavraki, Ninon; Degraer, Steven; Moens, Tom; Vanaverbeke, Jan	2020	Functional differences in trophic structure of offshore wind farm communities: A stable isotope study	The proliferation of offshore wind energy installations causes a local change in biodiversity because these structures become heavily colonised by large quantities of fouling fauna, attract large mobile crustaceans and fish, and alter the macmfaunal communities in the soft sediments surrounding the wind turbines. Here, we analysed the stable isotope signals (delta C-13 and delta N-15) of the faun…	Marine Environmental Research	An evaluation of community structure and trophic structure associated with OWF turbine foundations
NW6506	Pearce, Bryony; Farinas-Franco, Jose M.; Wilson, Christian; Pitts, Jack; deBurgh, Angela; Somerfield, Paul J.	2014	Repeated mapping of reefs constructed by Sabellaria spinulosa Leuckart 1849 at an offshore wind farm site	Sabellaria spinulosa reefs are considered to be sensitive and of high conservation status. This article evaluates the feasibility of using remote sensing technology to delineate S. spinulosa reefs. S. spinulosa reef habitats associated with the Thanet Offshore Windfarm site were mapped using high resolution sidescan sonar (410 kHz) and multibeam echo sounder (< 1 m(2)) data in 2005 (baseline), 20…	Continental Shelf Research	An assessment of extent of S. spinulosa before and after OWF construction
NW6927	Jaxion-Harm, J.; Szedlmayer, S. T.	2015	Depth and Artificial Reef Type Effects on Size and Distribution of Red Snapper in the Northern Gulf of Mexico	The Red Snapper Lutjanus campechanus is a highly exploited commercial and recreational species that dominates the artificial reef systems in the northern Gulf of Mexico. Off coastal Alabama there are few natural reefs, but in the last 50 years government programs and private fishers have placed numerous artificial reefs in the northeast Gulf of Mexico with the goal of increasing fisheries product…	North American Journal of Fisheries Management	An assessment of red snapper size and abundance on a range of artificial reefs around the GOM
NX3789	Benjamins, Steven; Masden, Elizabeth; Collu, Maurizio	2020	Integrating Wind Turbines and Fish Farms: An Evaluation of Potential Risks to Marine and Coastal Bird Species	Expansion of marine aquaculture into more remote areas will likely accelerate over the next decade. Integrating Marine Renewable Energy (MRE) generation technologies (e.g., wind turbines) into remote, off-grid aquaculture sites will reduce reliance on fossil fuels by allowing localised low-carbon power generation, but may also result in novel environmental pressures. In this study, we undertook a…	Journal of Marine Science and Engineering	A modelling study to test effect of barge wind turbines on bird migration, foraging, sensitivity index
NX5684	Epstein, Graham; Smale, Dan A.	2018	Environmental and ecological factors influencing the spillover of the non-native kelp, Undaria pinnatifida, from marinas into natural rocky reef communities	The non-native kelp, Undaria pinnatifida, is considered one of the world's worst invasive species. The northeast Atlantic is a hotspot of Undaria invasion, yet there is limited knowledge on its invasion dynamics. In the UK its distribution is strongly associated with artificial structures, primarily marina and harbour pontoons, with relatively few records of Undaria on natural substrates. Here, t…	Biological Invasions	An assessment of distribution and abundance of invasive seaweed Undaria around the UK.
NY2128	Ali, A.; Abdullah, M.P.; Hazizi, R.; Marzuki, A.H.; Raja Hassan, R.B.	2013	Protecting coastal habitats and enhancing fisheries resources using big size artificial reefs in the east coast of Peninsular Malaysia	Artificial reefs (ARs) program in the east coast of Peninsular Malaysia commenced in 1979 with the objective to promote and establish fish sanctuaries, enhance coastal fisheries resources and deter the encroachment of prohibited inshore areas by trawlers. The program initially started off with the utilization of discarded materials such as tyres and derelict wooden boats. However, in 2006, the De…	Malaysian Journal of Science	Abundance, community assemblage and percent cover of a range of taxa
NZ8892	Reeves, Randall R.; Ewins, Peter J.; Agbayani, Selina; Heide-Jorgensen, Mads Peter; Kovacs, Kit M.; Lydersen, Christian; Suydam, Robert; Elliott, Wendy; Polet, Gert; van Dijk, Yvette; Blijleven, Rosanne	2014	Distribution of endemic cetaceans in relation to hydrocarbon development and commercial shipping in a warming Arctic	The Arctic is one of the fastest-changing parts of the planet. Global climate change is already having major impacts on Arctic ecosystems. Increasing temperatures and reductions in sea ice are particular conservation concerns for ice-associated species, including three endemic cetaceans that have evolved in or joined the Arctic sympagic community over the last 5 M years. Sea ice losses are also a…	Marine Policy	An assessment of distribution of 3 spp. Of whale in the Arctic and their potential overlap with O&G and shipping.
OA6743	Pine, Matthew K.; Schmitt, Pal; Culloch, Ross M.; Lieber, Lilian; Kregting, Louise T.	2019	Providing ecological context to anthropogenic subsea noise: Assessing listening space reductions of marine mammals from tidal energy devices	The deployment of tidal energy arrays is gaining momentum to provide marine renewable energy (MRE) to the global market. However, there are concerns over the potential impacts underwater noise emissions from operational devices may have on marine fauna. Auditory masking (the interference of important biological signals by anthropogenic noise) is a highly pervasive impact to marine fauna. We used …	Renewable & Sustainable Energy Reviews	Test of the effect of noise generated by tidal turbine and kite devices on the soundscape for porpoise and seals.
OB8029	Coll, Josep; Abad, Raquel; Alvarez, Elvira; Deudero, Salud; Mas, Ramon; Riera, Francesc; Moreno, Isabel	2009	STATE OF FISH POPULATIONS AND INFLUENCE ON THE TRAMMEL NET FISHERY AT THREE BALEARIC ISLAND (WESTERN MEDITERRANEAN) ARTIFICIAL REEFS A DECADE AFTER THEIR DEPLOYMENT	Aggregation/production artificial reefs (ARs) were first deployed in the Balearic Islands in the early 1990s. Early studies concluded that these ARs concentrated medium-and large-sized commercial fish, a fact that could lead to a risk of overfishing in the area. A decade after their deployment, the same ARs were re-examined using experimental fishing and visual censuses. Results from our study de…	Bulletin of Marine Science	An assessment of fish communities around artificial reefs vs. control.
OD6841	Collins, K. J.; Jensen, A. C.; Mallinson, J. J.; Roenelle, V.; Smith, I. P.	2002	Environmental impact assessment of a scrap tyre artificial reef	Scrap tyres have been widely used around the world to construct artificial reefs. They are a popular construction material, being readily available at no cost, durable, and with large void spaces. However, published information about the environmental impact of tyres in the marine environment is limited. When used, successful colonization by epibiota and mobile species seems to be taken as empiri…	Ices Journal of Marine Science	An assessment of epibiotic colonisation (% cover) and metal contamination in tissues on an artificial type reef over time from time of deployment for 1 year.
OD9058	Stephan, C.D.; Lindquist, D.G.	1989	A comparative analysis of the fish assemblages associated with old and new shipwrecks and fish aggregating devices in Onslow Bay, North Carolina	Examined the fish assemblages associated with three structurally different artificial reefs: an old dredge wreck (1940s); a new tugboat wreck (placed February 1985); and 4 arrays of fish aggregating devices (FADS) (deployed May, 1985). Species richness was highest at the dredge (40 species), high on the recently sunken tugboat (37 species), and, low on the FADs (16 species). Species diversity for…	Bulletin of Marine Science	A comparison of fish community structure (diversity) and species presence absence on shipwrecks (old vs. new) and an artificial reef over time
OE1107	Koenig, Christopher C.; Coleman, Felicia C.; Kingon, Kelly	2011	PATTERN OF RECOVERY OF THE GOLIATH GROUPER EPINEPHELUS ITAJARA POPULATION IN THE SOUTHEASTERN US	In the present study, we evaluate the past and current distribution and abundance of the Atlantic goliath grouper, Epinephelus itajara (Lichtenstein, 1822), in coastal waters of the southeastern United States. The study is based on quantitative surveys conducted by us (n = 190) and the Florida Fish and Wildlife Conservation Commission's Artificial Reef Program (n = 505), coupled with semi-quantit…	Bulletin of Marine Science
OE3217	Neff, Jerry M.; Johnsen, Stale; Frost, Tone K.; Utvik, Toril I. Roe; Durell, Gregory S.	2006	Oil well produced water discharges to the North Sea. Part II: Comparison of deployed mussels (Mytilus edulis) and the DREAM model to predict ecological risk	Large volumes of water often are produced with oil and gas from offshore platforms. The produced water is separated from the oil and gas and either reinjected into a deep formation or discharged to the ocean. The Norwegian oil and gas industry advocates ecological risk assessment as the basis for managing produced water discharges to the North Sea. In this paper, we compare estimates of ecologica…	Marine Environmental Research	Assessment of chemical uptake in mussels after 28days around operational oil rigs and in water concentrations. Study performed in two regions off Norway
OE5770	Smith, M.; Inglis, G. J.; Wilkens, S.; McDonald, S.	2016	Emergency surveillance for marine pests after the grounding of the container vessel, MV Rena	The grounding of the MV Rena in 2011 necessitated urgent entry of salvage vessels into New Zealand. Two, a cargo barge and tug, had been idle in Australia before mobilisation and had well-developed biofouling assemblages that included non-indigenous species new to New Zealand. Surveillance for the species was initiated in Tauranga harbour, Astrolabe Reef and Mtt Island, where the vessels had oper…	New Zealand Journal of Marine and Freshwater Research	An assessment of species presence absence on the grounded hull of a tug and carge barge and on natural reefs.
OF6033	Wilding, Thomas A.	2014	Effects of man-made structures on sedimentary oxygenation: Extent, seasonality and implications for offshore renewables	The number of man-made structures to be placed in the marine environment is set to increase massively in the near future as a consequence of the wide-scale adoption and commercialisation of offshore electricity generation. Marine renewable energy devices (MREDs) interact with their receiving environment and are de-facto artificial reefs. The Loch Linnhe Artificial Reef (LLR) complex is a large-sc…	Marine Environmental Research	An assessment of sediment DO (using redox), water flow and grain size around artificial reefs ('rp-rap') in Scotland
OG2712	Liu, Tsung-Lung; Su, Dong-Taur	2013	Numerical analysis of the influence of reef arrangements on artificial reef flow fields	Artificial reefs can be used to alter flow fields and provide many favorable habitat conditions for fish. Schools of fish are frequently attracted by reefs and it will gradually create artificial ecosystems. Therefore, reef deployment has been regarded as an effective method for resolving the depletion of inshore fishing and enriching marine resources. Actually previous studies on artificial reef…	Ocean Engineering	A modelling study testing how arrangement of artificial reef blocks can alter flow dynamics
OG3742	Teilmann, Jonas; Carstensen, Jacob	2012	Negative long term effects on harbour porpoises from a large scale offshore wind farm in the Baltic-evidence of slow recovery	Offshore wind farms constitute a new and fast growing industry all over the world. This study investigates the long term impact on harbour porpoises, Phocoena phocoena, for more than 10 years (2001-12) from the first large scale offshore wind farm in the world, Nysted Offshore Wind Farm, in the Danish western Baltic Sea (72 x 2.3 MW turbines). The wind farm was brought into full operation in Dece…	Environmental Research Letters	An assessment of behaviour and distribution of P. phocoena in an area of an OWF over 11 years pre and post-construction
OH4156	Brotto, Daniel Shimada; Zalmon, Ilana Rosental	2008	Structural complexity of substrata and antifouling paint effects on spatial distribution of Conodon nobilis Linnaeus, 1758 (Teleostei, Actinopterygii)	Artisanal fishery plays a secondary role in the economy of northern Rio de Janeiro state. The lack of rocky shores and safe moorings might be the main factors preventing higher fisheries activity in the region. Artificial reefs have been used worldwide as a strategy to increment fisheries justifying related researches in the area. The deployment of an artificial reef at Rio de Janeiro north coast…	Brazilian Journal of Oceanography	An assessment abudance, size, biomass and sex ratio of Conodon nobilis fish on 4 artificial reef types with/without cavaties and antifouling coating
OH7917	Bender, Anke; Langhamer, Olivia; Sundberg, Jan	2020	Colonisation of wave power foundations by mobile mega- and macrofauna - a 12 year study	Environmental impacts from wave energy generators on the local mobile mega- and macrofauna community have been investigated in the Lysekil project by Uppsala University. Offshore renewable energy installations provide hard, artificial substrates, and as such, they could act as artificial reefs. Foundations with manufactured holes served as complex habitats and foundations without served as non-co…	Marine Environmental Research	An assessment of colonisation of mobile fauna onto OWF foundations over time.
OI6371	Rahman, M.A.A.; Nazri, M.N.; Ahmad, M.F.; Kasiman, E.H.; Musa, M.A.; Alias, F.; Mohd, M.H.	2020	A fundamental cfd investigation of offshore structures for artificial coral reef development	Rigs-to-Reefs (R2R) is an alternative for oil and gas industry for decommissioning purpose. The program will benefit marine life as an artificial reef for a sustainable solution to promote ecosystem growth. For any oil platform considered for reefing, an extensive study on the suitability and performance of the artificial reef is essential. These studies will evaluate the stability and relevance …	CFD Letters	A modelling study to test how decomm of O&G could change physical conditions (e.g. current movements)
OI9873	Genzano, G. N.; Meretta, P. E.; Bremec, C.	2018	Macrobenthic colonization on the derelict Fisheries Vessel Khronometer, Cristo Rey Submarine Park, Argentina	We investigated the fouling community on the Fisheries Vessel (F/V) Khronometer during a 3-year period, from its sinking, by means of video transects. The results demonstrate that the shipwreck presented high macroinvertebrate coverage from the first survey (100days after sinking). The most conspicuous organisms were cnidarians, followed by amphipods and serpulids (tubes). The hydroid Ectopleura …	Marine Ecology	A study of change in fouling community associated with a shipwreck deliberately sunk in 2014.
OJ5920	Deng, Guizhong; Zhang, Zhaoru; Li, Ye; Liu, Hailong; Xu, Wentao; Pan, Yulin	2020	Prospective of development of large-scale tidal current turbine array: An example numerical investigation of Zhejiang, China	Despite the rapid development of tidal current energy, understanding of its potential environmental impacts is still far from complete, especially for the region with considerable input of freshwater and sediment. As the large-scale tidal energy stations were deployed in Canada, the UK, China, Netherlands, France, and the US, concerns about its harm to the environment are growing. To address such…	Applied Energy	A modelling assessment of the impact of tidal turbines of flow speeds and sedimentation
OJ8134	Coolen, Joop W. P.; van der Weide, Babeth; Cuperus, Joel; Blomberg, Maxime; Van Moorsel, Godfried W. N. M.; Faasse, Marco A.; Bos, Oscar G.; Degraer, Steven; Lindeboom, Han J.	2020	Benthic biodiversity on old platforms, young wind farms, and rocky reefs	The introduction of artificial hard substrates in an area dominated by a sandy seabed increases habitat available to epifouling organisms. To investigate this, samples were taken on old offshore oil and gas platforms, and data were compared with data of a young wind farm and a natural reef. Depth, sampling date, abundance of Mytilus edulis, Psammechinus miliaris, Metridium dianthus, and the prese…	Ices Journal of Marine Science	Comparative study of species richness and diversity and presence/absence of species on old O&G, new OWF foundations and natural reefs
OL5848	McLean, D. L.; Vaughan, B.; Malseed, B. E.; Taylor, M. D.	2020	Fish-habitat associations on a subsea pipeline within an Australian Marine Park	Subsea pipelines have been installed in all major hydrocarbon basins across the globe to support the offshore Oil & Gas (O&G) industry. These artificial structures provide hard substratum that can be colonised and utilised by sessile and mobile organisms. The present study utilises industry-collected remotely operated vehicle (ROV) video to assess fish species richness and abundance, and marine g…	Marine Environmental Research	An assessment of fish species richness and abundance, and marine growth type, extent and complexity on a sub-sea O&G pipeline
OL8230	Robins, Peter E.; Neill, Simon P.; Lewis, Matt J.	2014	Impact of tidal-stream arrays in relation to the natural variability of sedimentary processes	Tidal Energy Converter (TEC) arrays are expected to reduce tidal current speeds locally, thus impacting sediment processes, even when positioned above bedrock, as well as having potential impacts to nearby offshore sand banks. Furthermore, the tidal dissipation at potential TEC sites can produce high suspended sediment concentrations (turbidity maxima) which are important for biological productiv…	Renewable Energy	A modelling study testing the effect of tidal devices (TEC) on bed shear and sedimentation
OM4764	Simpson, Michael; Coleman, Ross A.; Morris, Rebecca L.; Harasti, David	2020	Seahorse Hotels: Use of artificial habitats to support populations of the endangered White's seahorse Hippocampus whitei	The provision of temporary, specially designed artificial habitat may help support populations of the Endangered Whites' seahorse Hippocampus whitei in the face of rapid coastal urbanisation and declining natural habitats. Three designs of artificial habitat (Seahorse Hotels) were installed in Port Stephens, New South Wales, Australia, where natural habitats had significantly declined. Mark recap…	Marine Environmental Research	Testing the value of 'Seahorse hotels' as habitat for seahorses in Australia. A 12-month study assessing occurrence, density, size, abundance, sex-ratio.
ON299	Junttila, Juho; Dijkstra, Noortje; Aagaard-Sorensen, Steffen	2018	Spreading of drill cuttings and sediment recovery of three exploration wells of different ages, SW Barents Sea, Norway	Five stations (<= 250 m from the well heads) from three exploration wells of different ages from the SW Barents Sea were studied to investigate the spreading of drill cuttings and sediment quality. Two of the wells were drilled before the restriction of use of oil-based drilling fluids (1993). Elevated concentrations of Ba were found in sediments near all the wells with the highest concentrations…	Marine Pollution Bulletin	Impacts of exploratory well drilling on metal contamination and sediment grain size
ON3988	Yan, T.; Yan, W.; Dong, Y.; Wang, H.; Yan, Y.; Liang, G.	2006	Marine fouling of offshore installations in the northern Beibu Gulf of China	Marine fouling on two offshore installations, one a buoy investigation station and the other a fixed oil platform, in the northern Beibu Gulf of China was investigated. The fouling communities were primarily composed of tropical and subtropical littoral species, such as algae, hydroids, anemones, bryozoans, acorn barnacles and bivalves. Oysters became the numerically dominant species of the fouli…	International Biodeterioration and Biodegradation	Comparison of fouling communities of settlement plates (BIS) and jacket of a fixed-oil platform (FOP) at different depths over time.
OO5454	Price, Kyra A.; Garrison, Cody E.; Richards, Nathan; Field, Erin K.	2020	A Shallow Water Ferrous-Hulled Shipwreck Reveals a Distinct Microbial Community	Shipwrecks act as artificial reefs and provide a solid surface in aquatic systems for many different forms of life to attach to, especially microbial communities, making them a hotspot of biogeochemical cycling. Depending on the microbial community and surrounding environment, they may either contribute to the wreck's preservation or deterioration. Even within a single wreck, preservation and det…	Frontiers in Microbiology	A comparison of microbial communities associated with the hull of a shipwreck and surrounding water
OO9627	OLSGARD, F.; GRAY, JS	1995	A COMPREHENSIVE ANALYSIS OF THE EFFECTS OF OFFSHORE OIL AND GAS EXPLORATION AND PRODUCTION ON THE BENTHIC COMMUNITIES OF THE NORWEGIAN CONTINENTAL-SHELF	Multivariate statistical analyses of data on environmental variables and benthic fauna from 14 oil and gas fields obtained from 24 surveys collected between 1985 and 1993 are presented. At all fields oil-based drilling mud was used. The purpose of this study was to investigate contamination gradients, assess effects on benthic fauna both spatially and temporally and to evaluate measures such as d…	Marine Ecology Progress Series	A study of chemical concentration and community composition associated with drilling muds around O&G wells
OP5268	Love, M. S.; Caselle, J.; Snook, L.	1999	Fish assemblages on mussel mounds surrounding seven oil platforms in the Santa Barbara Channel and Santa Maria Basin	Mussel shell mounds surround all offshore oil and gas platforms in California. These biotic reefs are formed when large clumps of mussels are dislodged from the superstructure. In 1997, we surveyed the fish assemblages on the mussel mounds surrounding seven platforms in the Santa Barbara Channel and in the Santa Maria Basin, California. The objectives of this study were (1) to document the fish a…	Bulletin of Marine Science	A comparison of fish assemblages associated with mussel mounds (open or under O&G platforms). Measured density, community structure, diversity
OR8104	Garcia, Ana Catarina; Barreiros, Joao Pedro	2018	Are underwater archaeological parks good for fishes? Symbiotic relation between cultural heritage preservation and marine conservation in the Azores	The Underwater Archaeological Parks (UAP) of the Azores are a cultural heritage protection initiative and an opportunity to promote fruition between archaeological sites and biodiversity. Respecting UNESCO's "Convention on the Protection of the Underwater Cultural Heritage'' principles, the UAPs were classified for the first time in 2005 and are unique in the Portuguese context. Due to the autono…	Regional Studies in Marine Science	An assessment of biodiversity associated with 'archaelogical' sites including shipping anchors in the Azores
OS5366	Felix-Hackardt, Fabiana Cezar; Hackradt, Carlos Werner	2008	Populational study and monitoring of the goliath grouper, Epinephelus itajara (Lichtenstein, 1822), in the coast of Parana, Brazil	Despite being an endangered species, the goliath grouper (Epinephelus itajara) has been reported as occurring in the artificial reef system (ARS) in Parana since its implementation in 1996. At a first evaluation the PROMERO program investigated the occurrence and abundance of the species at the sites. Through local ecological knowledge (LEK) the main points of occurrence of the species on the coa…	Natureza & Conservacao	An assessment of Goliath grouper in a marine partk which includes Ars and shipwrecks.
OS6997	Ross, P. M.; Battershill, C. N.; Loomb, C.	2016	The wreck of the MV Rena: spatio-temporal analysis of ship-derived contaminants in the sediments and fauna of Astrolabe Reef	The October 2011 sinking of the container ship MV Rena on Astrolabe Reef, New Zealand, provided a rare opportunity to examine the fate of shipwreck-derived contaminants on an offshore rocky reef and food chain. Analyses of trace metals, polycyclic aromatic hydrocarbons (PAHs) and organotins indicated significant but localised contamination of Astrolabe Reef but not of nearby Mtt Island. Three yea…	New Zealand Journal of Marine and Freshwater Research	An assessment of trace metal, PAH contamination and organotins in fish, gastropods, urchins, echinoderms and sediments in control vs. sunken ship
OT6045	Goñi-Urriza, Marisol; de Montaudouin, Xavier; Guyoneaud, Rémy; Bachelet, Guy; de Wit, Rutger	1999	Effect of macrofaunal bioturbation on bacterial distribution in marine sandy sediments, with special reference to sulphur-oxidising bacteria	We have studied the impact of the bioturbating macrofauna, in particular the lugworm Arenicola marina and the bivalve Cerastoderma edule, on abundances and distribution patterns of total bacteria and of bacteria of selected functional groups in sandy intertidal sediments. The selected groups comprised the colourless sulphur-oxidising bacteria and the anoxygenic phototrophic bacteria, which are ex…	Journal of Sea Research	Comparison of inverts and sediments on a ship wreck vs. control
OT806	Jablonski, Silvio	2008	The interaction of the oil and gas offshore industry with fisheries in Brazil: the" Stena Tay" experience		Brazilian Journal of Oceanography	An assessment of fish communities in and outside an O&G platform determined from observers of tuna boats
OU4318	Sheng, Huaxiang; Tang, Yanli; Wang, Xin	2018	Relationship between environmental factors and benthic macroalgae communities of artificial reefs in Laoshan Bay	It observed that a total of 22 species of macroalgae were recorded during the study period in the artificial reef. This included 17 Rhodophyta; algae communities were the most abundant in the spring; the succession in the algae vegetation in them was similar to that in surrounding natural reefs. Clustering analysis and MDS indicated that the algae communities in the artificial were most similar b…	Indian Journal of Geo-Marine Sciences	An assessment of algal communities on Ars in China. Describes diversity, biomass, presence/absence, and composition
OU5933	Charbonnel, E.; Serre, C.; Ruitton, S.; Harmelin, J. G.; Jensen, A.	2002	Effects of increased habitat complexity on fish assemblages associated with large artificial reef units (French Mediterranean coast)	Large artificial reef units (LARUs; 158 m(3)) comprise 38% of 40 000 m(3) of artificial reefs deployed in France since 1985. Habitat complexity of one LARU was increased in situ in 1991 when 37 m(3) of small-sized building materials was placed randomly inside the empty chambers. The fish fauna, before and after added complexity, was compared with the fauna of an unmodified control LARD through 19…	Ices Journal of Marine Science	An assessment of fish communities around two different types of Artificial reef in France
OV9981	Sedano, F.; Tierno de Figueroa, J. M.; Navarro-Barranco, C.; Ortega, E.; Guerra-Garcia, J. M.; Espinosa, F.	2020	Do artificial structures cause shifts in epifaunal communities and trophic guilds across different spatial scales?	In the current frame of proliferation of artificial structures in the sea, the ecological effects of artificial substrates on marine environments and their associate biota become a topic of great scientific and conservationist interest. This study was focused on the amphipod communities from western Mediterranean Sea and tested, using the same secondary substrate, Ellisolandia elongata, if the co…	Marine Environmental Research	An assessment of amphipod community and trophic structure on natural and artificlal habitats off the coast of Spain.
OW173	Reeves, David B.; Chesney, Edward J.; Munnelly, Ryan T.; Baltz, Donald M.; Maiti, Kanchan	2019	Trophic Ecology of Sheepshead and Stone Crabs at Oil and Gas Platforms in the Northern Gulf of Mexico's Hypoxic Zone	Oil and gas platforms (platforms) may provide important habitat for reef-associated organisms in the Gulf of Mexico's hypoxic zone. While summer hypoxia typically affects the bottom 3.0 m of the water column, platforms span from the bottom to above the surface and provide hard substrate in oxygenated waters overlaying hypoxia. However, little is known about the effects of hypoxia on organisms liv…	Transactions of the American Fisheries Society	A study of stable isotopes to assess community structure and diet preference of fish and crabs on different platform types (seaward/shoreward) in the GoM
OY2912	Gratwicke, B.; Speight, M. R.	2005	Effects of habitat complexity on Caribbean marine fish assemblages	Sets of artificial reefs were replicated in 5 bays off Tortola in the British Virgin Islands to investigate the effects of habitat complexity on fish assemblages. Increasing percentage hard substrate and the number of small reef holes increased fish abundance on reefs. The observed number of species (S-obs) occurring on each reef increased with increasing rugosity, variety of growth forms, percen…	Marine Ecology Progress Series	An assessment of value of artificial reefs for fish communities (number of species and abundance) in the British Virgin Islands.
OZ7833	Biesinger, Zy; Bolker, Benjamin M.; Marcinek, Douglas; Lindberg, William J.	2013	Gag (Mycteroperca microlepis) space-use correlations with landscape structure and environmental conditions	To explore variation in space use under different environmental conditions, we acoustically tagged gag (Mycteroperca microlepis) established on experimental artificial reefs in the Gulf of Mexico and used an acoustic positioning array to record animal positions during the winters of 2007 and 2008. From side-scan sonar imagery, we created a categorical habitat map of the hard- and sand-bottom habi…	Journal of Experimental Marine Biology and Ecology	An assessment of usage of artificial reefs by the gag grouper assessed using telemetry
PA7621	Tassetti, A.N.; Minelli, A.; Ferrà, C.; Guicciardi, S.; Gaetani, A.; Fabi, G.	2020	An integrated approach to assess fish spatial pattern around offshore gas platforms: A pilot study in the Adriatic Sea	Research on abundance and composition of fish assemblages surrounding offshore extraction platforms is essential to evaluate their impact as well as to understand relationships between natural and artificial habitats. Also decommissioning practice, which belongs to the lifecycle of these structures, can be encouraged or discouraged if fish school behaviour in the close proximity of the platform i…	Marine Environmental Research	Assessment of fish and invert communities associated with offshore O&G structure in the Adriatic Sea
PG2726	Whomersley, P.; Picken, G.B.	2003	Long-term dynamics of fouling communities found on offshore installations in the North Sea	Inspection videos of four offshore platforms in the central and northern North Sea were used to study the development of fouling communities on clamps and guides of oil export risers over an 11-y period (1989-2000). Results from multivariate analyses (multi-dimensional scaling and analysis of similarities) indicated that distinct assemblages developed in different geographical locations. These di…	Journal of the Marine Biological Association of the United Kingdom	An assessment of fouling community (% cover) on export risers on 4 oil platforms in the North Sea
PG8868	Achilleos, Katerina; Patsalidou, Maria; Jimenez, Carlos; Kamidis, Nikolaos; Georgiou, Andreas; Petrou, Antonis; Kallianiotis, Argyris	2018	Epibenthic Communities on Artificial Reefs in Greece, Mediterranean Sea	The marine ecosystems in the Mediterranean are in alarming condition due to the complex and cumulative impacts of anthropogenic activities and natural disturbances. Management, conservation, and restoration of resources in these impacted ecosystems are among the priorities set by Mediterranean countries. Artificial reefs (ARs) are one of the countermeasures widely promoted. The present study desc…	Water
PH6089	Edgar, Graham J.; Marshall, Paul A.; Mooney, Peter	2003	The effect of the Jessica grounding on Galápagos reef fish communities adjacent to the wreck site		Marine pollution bulletin	An assessment of fish community (abundance/species; structure and diversity) with a wreck (Jessica) vs. control sites
PI7705	Zalmon, Ilana Rosental; Boina, Catarina Dalvi; Almeida, T. C. M.	2012	Artificial reef influence on the surrounding infauna-north coast of Rio de Janeiro State, Brazil	There have been many efforts to appraise the extent to which artificial reefs affect the surrounding community, but few studies addressed whether benthic assemblages change with distance from the reef. We experimentally assessed the relationship between infauna abundance and richness with increased distance (0, 5, 25, 50, 100 and 300 m) from reefballs deployed on a flat and homogeneous bottom, 9-…	Journal of the Marine Biological Association of the United Kingdom	An assessment of infauna diversity and abundance, sediment grain size and community structure around reef balls off Brazil
PI9865	Folpp, Heath R.; Schilling, Hayden T.; Clark, Graeme F.; Lowry, Michael B.; Maslen, Ben; Gregson, Marcus; Suthers, Iain M.	2020	Artificial reefs increase fish abundance in habitat-limited estuaries	Human activities have reduced the carrying capacity of many estuarine systems by degrading and removing habitat. Artificial reefs may increase estuarine rocky-reef habitat, but our understanding of their ecological impact is limited. In particular, the question of whether fish on artificial structures are produced by the habitat or attracted from nearby natural rocky-reefs is of concern. We used …	Journal of Applied Ecology	A study of fish assemblages on natural vs. artificial reefs at 3 sites in Australia. Measured size of fish, abundance and diversity
PK4362	da Silva, Guilherme Vieira; Hamilton, Daniel; Murray, Thomas; Strauss, Darrell; Shaeri, Saeed; Faivre, Gaelle; da Silva, Ana Paula; Tomlinson, Rodger	2020	Impacts of a Multi-Purpose Artificial Reef on Hydrodynamics, Waves and Long-Term Beach Morphology	Multipurpose Artificial Reefs (MPARs) are structures placed in the nearshore to protect the coast, enhance surfing conditions and ecology. Narrowneck reef is the first MPAR aimed to protect the coast with secondary goal of enhance surfing. Since then, few other structures such as Narrowneck have been deployed and limited data is available in terms of their performance. This paper looks into the i…	Journal of Coastal Research	A study assessing the effect of an artificial reef on hydrodynamics and siltation
PK621	Rouse, Sally; Lacey, Nichola C; Hayes, Peter; Wilding, Thomas A	2019	Benthic Conservation Features and Species Associated With Subsea Pipelines: Considerations for Decommissioning	Oil and gas pipelines that lie exposed on the seabed can function as “artificial reefs”, providing habitat for fish and benthic species, including some that are listed under conservation designations. As the offshore hydrocarbon industry matures, operators and national governments must decide whether decommissioned pipelines should be left in situ or removed for onshore disposal. In most jurisdic…	Frontiers in Marine Science	A study of species on subsea pipelines in the north sea using ROV images. Estimated density.
PK8279	Abanades, J.; Greaves, D.; Iglesias, G.	2015	Wave farm impact on beach modal state	The extraction of wave energy by the Wave Energy Converters (WECs) forming a wave farm results in a milder wave climate in its lee, which can have an impact on coastal processes. The objective of this work is to determine whether the beach morphology can be altered by the operation of the wave farm, and if so, to quantify this alteration. For this purpose, we examine how the farm affects the moda…	Marine Geology	A study assessing impact of a wave energy device on significant wave height and beach morphology
PM2315	Danovaro, R.; Gambi, C.; Mazzola, A.; Mirto, S.	2002	Influence of artificial reefs on the surrounding infauna: analysis of meiofauna	We adopted a bottom-up approach in studying the effect of two artificial reefs in contrasting environmental conditions (sandy-mud and meso-eutrophic in the Adriatic Sea versus coarse sands and oligotrophic in the Tyrrhenian Sea) on the surrounding environment by assessing changes in the meiofauna. The spatial distribution of meiofaunal assemblages was established along a transect running from wit…	Ices Journal of Marine Science	A comparison of sediment type (grain size, fractions), meiofauna density at two Ars in winter and summer in Adriatic and Tyrrhenian Sea
PM3759	Santos, Miguel N.; Leitao, Francisco; Moura, Ana; Cerqueira, Marco; Monteiro, Carlos C.	2011	Diplodus spp. on artificial reefs of different ages: influence of the associated macrobenthic community	Although artificial reefs (ARs) have been deployed and studied worldwide, few studies have attempted to link the benthic community to fish populations. Three AR fish species (Diplodus bellottii, D. sargus, and D. vulgaris) were tested for the influence of the macrobenthic community at three similar ARs deployed in 1990, 1998, and 2002 off the Algarve (southern Portugal). Diplodus sargus density a…	Ices Journal of Marine Science	Comparison of macrobenthic community and fish community, biomass, abundance, age around Ars over time.
PO7010	Becker, Alistair; Smith, James A.; Taylor, Matthew D.; McLeod, James; Lowry, Michael B.	2019	Distribution of pelagic and epi-benthic fish around a multi-module artificial reef-field: Close module spacing supports a connected assemblage	The deployment of artificial reef systems is rapidly increasing, typically using modules constructed from concrete or steel in a "reef-field" configuration. Such reefs provide habitat for a range of pelagic and benthic reef associated fish species, yet little is understood of how the configuration of reef fields may affect the distribution of fish. Observations of fish from 930 camera deployments…	Fisheries Research	An assessment of fish species and community abundance and distribution around artificial reef structures
PP8268	Shapiro, G. I.	2011	Effect of tidal stream power generation on the region-wide circulation in a shallow sea	This paper quantifies the backward effect on the ocean currents caused by a tidal stream farm located in the open shallow sea. Recent studies in channels with 1-D models have indicated that the power potential is not given purely by the flux of kinetic energy, as has been commonly assumed. In this study, a 3-D ocean circulation model is used to estimate (i) practically extractable energy resource…	Ocean Science	A modelling study examining reduction in water flow (energy dissipation) as a result of introducing tidal energy device
PP8880	J. van der Molen*, P. Ruardij and N. Greenwood*	2016	Potential environmental impact of tidal energy extraction in the Pentland Firth at large spatial scales: results of a biogeochemical model	A model study was carried out of the potential large-scale (> 100 km) effects of marine renewable tidal energy generation in the Pentland Firth, using the 3-D hydrodynamics–biogeochemistry model GETM-ERSEM-BFM. A realistic 800 MW scenario and a high-impact scenario with massive expansion of tidal energy extraction to 8 GW scenario were considered. The realistic 800 MW scenario suggested minor eff…	Biogeosciences	A modelling study testing effects of smart buoys on tida flow, and productivity at 4 locations
PQ3001	Hammar, Linus; Andersson, Sandra; Eggertsen, Linda; Haglund, Johan; Gullström, Martin; Ehnberg, Jimmy; Molander, Sverker	2013	Hydrokinetic Turbine Effects on Fish Swimming Behaviour	Hydrokinetic turbines, targeting the kinetic energy of fast-flowing currents, are under development with some turbines already deployed at ocean sites around the world. It remains virtually unknown as to how these technologies affect fish, and rotor collisions have been postulated as a major concern. In this study the effects of a vertical axis hydrokinetic rotor with rotational speeds up to 70 r…	PLoS One	A test of impact of a tidal turbine on fish movement and abundance
PR4881	Horswill, Cat; O'Brien, Susan H.; Robinson, Robert A.	2017	Density dependence and marine bird populations: are wind farm assessments precautionary?	1. Although density-dependent regulation of population growth is thought to be relatively widespread in nature, density-independent models are often used to project the population response to drivers of change. Such models are often considered to provide a maximum estimate of mortality and therefore offer a precautionary approach to impact assessment. However, this perception assumes that density…	Journal of Applied Ecology	A meta-analysis evaluating impact of wind farms on bird populations
PS519	Dahl, Kristen A.; Patterson, William F.	2020	Movement, home range, and depredation of invasive lionfish revealed by fine-scale acoustic telemetry in the northern Gulf of Mexico	Fine-scale movement dynamics of adult invasive lionfish may inform the spatial scale of negative impacts to local food webs, the design and efficacy of ongoing removal efforts, and the speed at which lionfish may spread into new habitats, but have not previously been characterized. An acoustic Vemco positioning system (VPS) was used to track fine-scale (<10 m) movements of adult lionfish (288-395…	Marine Biology	We estimated the spatial scale of movement, activity patterns, and individual home ranges, as well as whether these variables were affected by lionfish size or density on artificial reefs in GoM
PS9478	Jutapruet, Suwat; Kittiwattanawong, Kongkiat; Pradit, Siriporn	2015	Population Size and Habitat Patterns of Indo-Pacific Humpback Dolphins (Sousa chinensis) off Donsak, Surat Thani, Thailand	This study investigated the population size and distribution pattern of the Indo-Pacific humpback dolphin (Soasa chinesis) off Donsak, Surat Thani, Thailand. The field surveys were conducted along the coastline of the mainland and the offshore area of the Angthong Marine National Park. The population size was estimated by applying a mark-recapture model to the individual photo-identification reco…	Chiang Mai Journal of Science	A correlative study assessing abundance and association of humpback dolphins with natural and man-made habitats based on visual surveys
PU8257	Wenker, Rebecca P.; Stevens, Bradley G.	2020	Sea whip coral Leptogorgia virgulata in the Mid-Atlantic Bight: Colony complexity, age, and growth	Sea whip coral Leptogorgia virgulata are a common structural component of both natural and artificial hard-bottom reef habitats in the mid-Atlantic region and may serve as essential habitat for commercially valuable species. However, they are slow-growing, easily damaged, and especially vulnerable to damage by passive fishing gear such as pots and traps. Despite their potential importance, until …	Peerj	Assessment of coral size, age, growth and rugosity on 4 different shipwrecks off Maryland, USA
PW3325	D'Anna, G.; Giacalone, V. M.; Badalamenti, F.; Pipitone, C.	2004	Releasing of hatchery-reared juveniles of the white seabream Diplodus sargus (L., 1758) in the Gulf of Castellammare artificial reef area (NW Sicily)	A pilot experiment of marine ranching using hatchery-reared juveniles of white seabream, Diplodus sargus, was made in the Gulf of Castellammare (NW Sicily). The research aimed at evaluating (i) if artificial reefs are suitable for the settlement of reared young seabreams, (ii) what are the main causes of mortality and (iii) the growth rate of released fishes in the open sea. A total of 6930 tagge…	Aquaculture	An assessment of size, abundance, behaviour, movement and predation of sea bream on Ar, breakwater, open reef and in harbours
PX4705	Lanham, B.S.; Vergés, A.; Hedge, L.H.; Johnston, E.L.; Poore, A.G.B.	2018	Altered fish community and feeding behaviour in close proximity to boat moorings in an urban estuary	Coastal urbanization has led to large-scale transformation of estuaries, with artificial structures now commonplace. Boat moorings are known to reduce seagrass cover, but little is known about their effect on fish communities. We used underwater video to quantify abundance, diversity, composition and feeding behaviour of fish assemblages on two scales: with increasing distance from moorings on fi…	Marine Pollution Bulletin	An assessment of fish communities associated with boat moorings in and around Port Jackson, Australia.
PX507	BUCHANAN, CC; STONE, RB; PARKER, RO	1974	EFFECTS OF ARTIFICIAL REEFS ON A MARINE SPORT FISHERY OFF SOUTH-CAROLINA		Marine Fisheries Review	Surveys of fishers to quantify fish abundance and identity in an around artificial reefs depending on fishing method used
PX5110	Sinis, A.; Chintiroglou, C. C.; Stergiou, K. I.	2000	Preliminary results from the establishment of experimental artificial reefs in the N. Aegean Sea (Chalkidiki, Greece)	Twenty-four artificial reef units were designed and set in the coastal waters off Neos Marmaras (Chalkidiki, North Aegean Sea, Greece) in July 1998, at depths ranging between 7 and 22 in. The volume of each unit was between 0.8 and 2.25 m(3) and the maximum weight was up to one t. Three different types of material were used for the construction of the units, namely cement, ceramic and car tyres. …	Belgian Journal of Zoology	A comparison of fish abundance, biomass and community structure around different artificial reefs
PY6038	Zalmon, Liana Rosental; de Sa, Fabricio Saleme; Dornellas Neto, Eurico Jose; De Rezende, Carlos Eduardo; Mota, Phillipe Machado; Marques De Almeida, Tito Cesar	2014	Impacts of artificial reef spatial configuration on infaunal community structure - Southeastern Brazil	Degree of isolation among reef modules is a habitat variable that can alter the structure and dynamics of reef-associated groups. This study evaluated the influence of the small-scale spatial distribution of artificial modules on infaunal community structure and associated it with the hydrodynamic and geochemical characteristics of the surrounding sediments and with fish predation pressure. Reefb…	Journal of Experimental Marine Biology and Ecology	An assessment of infauna diversity and abundance, sediment grain size and community structure around reef balls off Brazil
PZ5685	BAYLESEMPERE, JT; RAMOSESPLA, AA; CHARTON, JAG	1994	INTRAANNUAL VARIABILITY OF AN ARTIFICIAL REEF FISH ASSEMBLAGE IN THE MARINE RESERVE OF TABARCA (ALICANTE, SPAIN, SW MEDITERRANEAN)	An experimental artificial reef was designed and placed in the Marine Reserve at Tabarca (Alicante, SE Spain) to avoid trawl-fishing activities on the Posidonia oceanica seagrass bed and to provide alternative fishing sites. The fish assemblage monitoring of the experimental artificial reef for 1 year is presented. The number of fish species recorded (21 spp.) is lower than that found for nearby …	Bulletin of Marine Science	Assessment of fish assemblage structure around a AR in Spain. Numbers of species, abundance and cmmunity composition as welll as habitat association determined
PZ8536	Paxton, Avery B; Pickering, Emily A; Adler, Alyssa M; Taylor, J Christopher; Peterson, Charles H	2017	Flat and complex temperate reefs provide similar support for fish: Evidence for a unimodal species-habitat relationship	Structural complexity, a form of habitat heterogeneity, influences the structure and function of ecological communities, generally supporting increased species density, richness, and diversity. Recent research, however, suggests the most complex habitats may not harbor the highest density of individuals and number of species, especially in areas with elevated human influence. Understanding nuance…	PLoS One	Assessment of fish community structure (diversity, abundance, biomass ) over a number of AR off of North Carolina
PZ9954	Tessier, E.; Chabanet, P.; Pothin, K.; Soria, M.; Lasserre, G.	2005	Visual censuses of tropical fish aggregations on artificial reefs: slate versus video recording techniques	Artificial coastal reefs were initially installed off Reunion Island (SW Indian Ocean) in order to attract and catch small pelagic fish of economic importance for the local fishery. These artificial reefs also attract a high density of juvenile coral reef fish, especially after recruitment. Because of high species richness and density, a suitable method of evaluating diversity and abundance in su…	Journal of Experimental Marine Biology and Ecology	Assessment of fish communities around Ars using diver census using slates vs. video
QA9055	Ng, Chin Soon Lionel; Toh, Tai Chong; Chou, Loke Ming	2017	Artificial reefs as a reef restoration strategy in sediment-affected environments: Insights from long-term monitoring	1. Artificial reefs provide substrates that facilitate the rapid recruitment of marine biota such as corals and fish, and are commonly employed as coral restoration tools to assist recovery in degraded areas. While this strategy is successful in the immediate years post-deployment, its contribution to restoration over longer time scales is less well understood. 2. The biological communities on Re…	Aquatic Conservation: Marine and Freshwater Ecosystems	A study examining the benthic community, spp. Percentage cover, abundance, size and reproductivity assessed on a number of Ars around Singapore
DY5146	Scarcella, Giuseppe; Grati, Fabio; Fabi, Gianna	2011	Temporal and Spatial Variation of the Fish Assemblage Around a Gas Platform in the Northern Adriatic Sea, Italy	The "Barbara NW" platform, located in the northern Adriatic Sea 56 km offshore and at 68.5 in depth, was monitored for investigating the temporal and the horizontally spatial extent to which the gas platform attracted different fish species during the three years after its deployment (2000-2002). Fish were sampled with a trammel net both at the rig and at an opensea control site placed at a dista…	Turkish Journal of Fisheries and Aquatic Sciences	Study comparing fish assemblages at different distances from a platform and at a control site (1.8Km from the platform, same sandy-mud type seabed as platform site); sampling monthly for the 3 years following installation
DZ1972	Haolin, Yu; Wenzhao, Yang; Changdong, Liu; Yanli, Tang; Xiefa, Song; Guangjie, Fang	2020	Relationships Between Community Structure and Environmental Factors in Xixiakou Artificial Reef Area	The construction of artificial reefs has unparallelly developed for a few decades in China. Artificial reefs can be used to manage and conserve commercially exploited fish and crustacea. However, their suitability as ecological niche is poorly characterized. Therefore, in this study, we detected the seasonal variation of community biodiversity and the corresponding driving environmental factors. …	Journal of Ocean University of China	Fish community study and how it's affected by season and environmental variables (chl-a, dissolved oxy, pH, salinity), with mention of some dominant fish and invert species; NO comparison over time (eg. spring 17 to winter 18). AR was deployed through time between 2006-2014, hence the range in age.
DZ4553	Alam, Jamaluddin Fitrah; Yamamoto, Tamiji; Umino, Tetsuya; Nakahara, Shinya; Hiraoka, Kiyonori	2020	Modeling the Efficacy of Three Types of Artificial Timber Reefs in Mitsu Bay, Japan	With the aim of simultaneously improving fishery production and utilizing forestry and oyster fishery wastes, three types of artificial timber reefs (ATRs)—constructed from simple timbers, timbers with oyster shells from local oyster farms, and timbers with leaves/branches from forest thinning—were deployed in Mitsu Bay, Japan. We developed a food web model to investigate the relative efficacies …	Water	Modelling based control impact study investigating 3 different types of AR and how they affect prey and fish at 2 different sites. Supplementary info used.
EB2124	Plumlee, J.D.; Dance, K.M.; Dance, M.A.; Rooker, J.R.; TinHan, T.C.; Brooke Shipley, J.; David Wells, R.J.	2020	Fish assemblages associated with artificial reefs assessed using multiple gear types in the northwest Gulf of Mexico		Bulletin of Marine Science	Comparison of fish communities on different AR across years (2 were shipwrecks, plus 6 different AR), using different survey methods (authors consider AR both AR and shipwrecks)
EB2256	Fadli, Nur; Campbell, Stuart J.; Ferguson, Kathryn; Keyse, Jude; Rudi, Edi; Riedel, Arthur; Baird, Andrew H.	2012	The role of habitat creation in coral reef conservation: a case study from Aceh, Indonesia	We describe the successful creation of new reef habitat on Pulau Weh, Indonesia. Coral cover on artificial reef modules increased from a mean of 24 +/- SE 2.4% 1 year after the initial attachment of Acropora spp. coral fragments to 64 +/- SE 4.8% after 3 years. The artificial reef modules were also rapidly colonized by coral recruits. Recruit densities were 53 +/- SE 3.2 m(-2) on modules that had…	Oryx	Study of coral and fish around an AR off Indonesia, some comparison with a control, natural reef 'Teupin Reudeup'
EC7610	Kasim, H. Mohamad; Rao, G. Syda; Rajagopalan, M.; Vivekanandan, E.; Mohanraj, G.; Kandasami, D.; Muthiah, P.; Jagdis, I.; Gopakumar, G.; Mohan, S.	2013	Economic performance of artificial reefs deployed along Tamil Nadu coast, South India	The economics of fishery from artificial reef (AR) and non-artificial reef (NAR) sites by gillnet and hooks & line was studied during 2007-08 from 11 fishing villages in 6 coastal districts of Tamil Nadu. The Tamil Nadu State Fisheries Department fabricated and deployed the reefs under the technical guidance of the Central Marine Fisheries Research Institute (CMFRI). Based on species composition …	Indian Journal of Fisheries	Annual average of fish landings quanities compared from nonartificial reef sites and artificial reefs sites. Two different gear types and benefits were also condsidered as part of this study.
ED9620	Leeworthy, V. R.; Maher, T.; Stone, E. A.	2006	Can artificial reefs alter user pressure on adjacent natural reefs?	We test the hypothesis that introducing an artificial reef into a natural reef environment by sinking a decommissioned ship will result in a win-win situation for the local environment (reduced user pressure), the local dive charter industry, and the larger local economy. Dive Shop logbooks combined with on-water observation was used to derive estimates of total use on both artificial and natural…	Bulletin of Marine Science	Before after study assessing the change of use of enviroenment by divers and fisherman derived by purposly sinking an artificial reef
EE4035	Mendoza, Maritza; Henkel, Sarah K.	2017	Benthic effects of artificial structures deployed in a tidal estuary	There has been increased enthusiasm to mitigate the negative effects of fossil fuel consumption through the use of cleaner sources of energy, like marine renewable energy (MRE). Concerns about MRE deployments have motivated research on the ecological effects of these new man-made structures in marine environments. We assessed the extent to which soft-sediment habitats are influenced by the presen…	Plankton & Benthos Research	Site comparison study investigating 3 artificial reef structures and comparing them with 2 reference sites petaining to macrofaunal abundance
EE7095	Tidbury, Hannah; Taylor, Nick; van der Molen, Johan; Garcia, Luz; Posen, Paulette; Gill, Andrew; Lincoln, Susana; Judd, Adrian; Hyder, Kieran	2020	Social network analysis as a tool for marine spatial planning: Impacts of decommissioning on connectivity in the North Sea	Connectivity of marine populations and ecosystems is crucial to maintaining and enhancing their structure, distribution, persistence, resilience and productivity. Artificial hard substrate, such as that associated with oil and gas platforms, provides settlement opportunities for species adapted to hard substrates in areas of soft sediment. The contribution of artificial hard substrate and the con…	Journal of Applied Ecology	Modelling study looking at the contribution of ARTIFICIAL hard substrate (HS) to the HS network and the role of HS for larval connectivity; for OWF, wrecks and O&G and for O&G it also considers 5 decom scenarios (4 partial removal and 1 full removal).
EE9936	Robin Brabant, Nicolas Vanermen, Eric W.M. Stienen, Steven Degraer	2015	Towards a cumulative collision risk assessment of local and migrating birds in North Sea offshore wind farms.	Bird collision assessments are generally made at the scale of a single wind farm. While especially in offshore situations such assessments already hold several assumptions, even bigger challenges exist on estimating the cumulative impact of multiple wind farms and the impacts at population level. In this paper, the number of collision victims at Belgian offshore wind farms was estimated with a(th…	Hydrobiologia	Modelling study using a) visual census (for data on seabird density and flight altitude) and b)radar research (for data on FLUX of migrating birds and flight altitude) to then estimate 'collision casualties' at each of the wind farms, and then further extrapolate death estimates for a future scenario of 10,000 wind turbines for the whole of the North Sea
[truncated: 439 more rows]

## Sheet: Rejected studies (with reasons)
New Study ID	Author	Year	Title	Abstract	Publication Title	Search Source (Streategy)	Person extracting	Date of screen2/extraction	Included at screen 2?	Reason for exclusion
[truncated: 1,800 more rows]
