# Supplementary material for: Evidence for the effects of decommissioning man-made structures on marine ecosystems globally: a systematic map
Source: Environ Evid. 2022 Nov 1;11:35. doi: 10.1186/s13750-022-00285-9 (PMC11378805; doi:10.1186/s13750-022-00285-9)
Supplement: Supplementary file 4 — Additional file 4. DREAMS systematic map database. [file 13750_2022_285_MOESM4_ESM.xlsx]

## Sheet: READ ME
READ ME
This Excel file consists of one tab: 'Accepted studies metadata'
Accepted studies metadata	This tab hold the database behind the systematic map. It contains all the accepted articles/studies following both screening stages, from our initial searches and the snowballing exercise, as well as all coded meta-data from them.

## Sheet: Accepted studies metadata
New Study ID	Author	Year	Title	Abstract	Publication Title	Search Source (Streategy)	Person extracting	Date of screen2/extraction	Intervention - level 1	Intervention - level 2	Population - level 1	Population - level 2	Population - level 3	Outcome - level 1	Outcome - level 2	Presence or mention of non-native or invasive species?	Presence or mention of commercial species?	Study design - level 1	Study design - level 2	Study year(s)	Structure ID-name	Structure type	Structure type - level 2	Structure typology	Structure age (at time of study)	Structure depth	Water temperature	Geographical marine location - level 1	Geographical marine location - level 2	Country	Additional information
AA2370	Brennan, Michael L.; Ballard, Robert D.; Roman, Chris; Bell, Katherine L. C.; Buxton, Bridget; Coleman, Dwight F.; Inglis, Gabrielle; Koyagasioklu, Orkan; Turanli, Tufan	2012	Evaluation of the modern submarine landscape off southwestern Turkey through the documentation of ancient shipwreck sites	The issue of damage to shipwreck sites caused by the operation of mobile fishing gear has only recently begun to be addressed by the archaeological community. However, the nature, extent, and intensity of this damage has yet to be quantified. Acoustic and video surveys conducted between 2008 and 2010 located and imaged sixteen ancient shipwrecks around the Bodrum and Datca Peninsulas, Turkey, man…	Continental Shelf Research	Initial search string, manual searches or keyword searches	SW	2021-06-11	Presence of MMS		Human/social	Humans	Shipwreck condition	Social or cultural	Preferences (e.g. using photos,geo-tagged photos, or social media data)	No or Unspecified	No or Unspecified	Empirical or observational study	No comparator	2008-2010	Yalikavak I, Yalikavak II, Knidos A, B, C, F,G,H,J, Chersonesos A, Skerki D, Elissa, Tanit, Marmaris B	Shipwreck	Unspecified	Unspecified	Unspecified	50-850m	Unspecified	Atlantic	north-east Atlantic - Mediterranean Sea - around the Bodrum and Datca Peninsulas	Turkey	Effects of trawl fishing activity on shipwrecks. The gear can cause damage to the sites. A baseline to document shipwrecks. Includes details about the wreck and artifacts.
AA4755	Loek, Altan; Guel, Benal; Ulas, Ali; Duezbastilar, F. Ozan; Metin, Cengiz	2008	Diel variations on the fish assemblages at artificial reefs in two different environments of the Aegean Sea (Western coast of Turkey)	Determination of diel variations of fish assemblages around artificial reefs may provide a better understanding of the ecological and biological process occurring in these man-made structures, as well as more accurate evaluation of their effectiveness. The aim of this study was to determine the diel variations of the fish assemblages on artificial reefs on muddy and sea grass meadow areas of West…	Turkish Journal of Fisheries and Aquatic Sciences	Initial search string, manual searches or keyword searches	CP	2021-04-12	Presence of MMS		Community/assemblage	Fish	All fish species present	Species or biological	Abundance, density, or % cover	No or Unspecified	Yes	Empirical or observational study	Control-impact, reference site or site comparison	2004	Dalyankoy artificial reef	Artificial reef		Concrete modules, 50 hollow cubic modules 100x100x100cm, 15cm column width and 50 modules in a cross shaped design, (measurements and volume as the cubic modules). Deployed in 4 sets of 25 cubic or cross shaped units. Each set 50m from the next set.	9 years	20-21m	Unspecified	Atlantic	north-east Atlantic - Mediterranean Sea - Aegean Sea - Bay of Ildir	Turkey	Study and comparison of fish communities at 2 artificial reef sites in 2 different environments. Observations made in 4 different time periods within 24 hours, to look at diel variations.
AA4755	Loek, Altan; Guel, Benal; Ulas, Ali; Duezbastilar, F. Ozan; Metin, Cengiz	2008	Diel variations on the fish assemblages at artificial reefs in two different environments of the Aegean Sea (Western coast of Turkey)	Determination of diel variations of fish assemblages around artificial reefs may provide a better understanding of the ecological and biological process occurring in these man-made structures, as well as more accurate evaluation of their effectiveness. The aim of this study was to determine the diel variations of the fish assemblages on artificial reefs on muddy and sea grass meadow areas of West…	Turkish Journal of Fisheries and Aquatic Sciences	Initial search string, manual searches or keyword searches	CP	2021-04-12	Presence of MMS		Community/assemblage	Fish	All fish species present	Species or biological	Biomass	No or Unspecified	Yes	Empirical or observational study	Control-impact, reference site or site comparison	2004	Dalyankoy artificial reef	Artificial reef		Concrete modules, 50 hollow cubic modules 100x100x100cm, 15cm column width and 50 modules in a cross shaped design, (measurements and volume as the cubic modules). Deployed in 4 sets of 25 cubic or cross shaped units. Each set 50m from the next set.	9 years	20-21m	Unspecified	Atlantic	north-east Atlantic - Mediterranean Sea - Aegean Sea - Bay of Ildir	Turkey	Study and comparison of fish communities at 2 artificial reef sites in 2 different environments. Observations made in 4 different time periods within 24 hours, to look at diel variations.
AA4755	Loek, Altan; Guel, Benal; Ulas, Ali; Duezbastilar, F. Ozan; Metin, Cengiz	2008	Diel variations on the fish assemblages at artificial reefs in two different environments of the Aegean Sea (Western coast of Turkey)	Determination of diel variations of fish assemblages around artificial reefs may provide a better understanding of the ecological and biological process occurring in these man-made structures, as well as more accurate evaluation of their effectiveness. The aim of this study was to determine the diel variations of the fish assemblages on artificial reefs on muddy and sea grass meadow areas of West…	Turkish Journal of Fisheries and Aquatic Sciences	Initial search string, manual searches or keyword searches	CP	2021-04-12	Presence of MMS		Community/assemblage	Fish	All fish species present	Species or biological	Behaviour (reproductive, avoidance, migration, use)	No or Unspecified	Yes	Empirical or observational study	Control-impact, reference site or site comparison	2004	Dalyankoy artificial reef	Artificial reef		Concrete modules, 50 hollow cubic modules 100x100x100cm, 15cm column width and 50 modules in a cross shaped design, (measurements and volume as the cubic modules). Deployed in 4 sets of 25 cubic or cross shaped units. Each set 50m from the next set.	9 years	20-21m	Unspecified	Atlantic	north-east Atlantic - Mediterranean Sea - Aegean Sea - Bay of Ildir	Turkey	Study and comparison of fish communities at 2 artificial reef sites in 2 different environments. Observations made in 4 different time periods within 24 hours, to look at diel variations.
AA4755	Loek, Altan; Guel, Benal; Ulas, Ali; Duezbastilar, F. Ozan; Metin, Cengiz	2008	Diel variations on the fish assemblages at artificial reefs in two different environments of the Aegean Sea (Western coast of Turkey)	Determination of diel variations of fish assemblages around artificial reefs may provide a better understanding of the ecological and biological process occurring in these man-made structures, as well as more accurate evaluation of their effectiveness. The aim of this study was to determine the diel variations of the fish assemblages on artificial reefs on muddy and sea grass meadow areas of West…	Turkish Journal of Fisheries and Aquatic Sciences	Initial search string, manual searches or keyword searches	CP	2021-04-12	Presence of MMS		Community/assemblage	Fish	All fish species present	Functional	Predation, Herbivory, or Diet composition	No or Unspecified	Yes	Empirical or observational study	Control-impact, reference site or site comparison	2004	Dalyankoy artificial reef	Artificial reef		Concrete modules, 50 hollow cubic modules 100x100x100cm, 15cm column width and 50 modules in a cross shaped design, (measurements and volume as the cubic modules). Deployed in 4 sets of 25 cubic or cross shaped units. Each set 50m from the next set.	9 years	20-21m	Unspecified	Atlantic	north-east Atlantic - Mediterranean Sea - Aegean Sea - Bay of Ildir	Turkey	Study and comparison of fish communities at 2 artificial reef sites in 2 different environments. Observations made in 4 different time periods within 24 hours, to look at diel variations.
AA4755	Loek, Altan; Guel, Benal; Ulas, Ali; Duezbastilar, F. Ozan; Metin, Cengiz	2008	Diel variations on the fish assemblages at artificial reefs in two different environments of the Aegean Sea (Western coast of Turkey)	Determination of diel variations of fish assemblages around artificial reefs may provide a better understanding of the ecological and biological process occurring in these man-made structures, as well as more accurate evaluation of their effectiveness. The aim of this study was to determine the diel variations of the fish assemblages on artificial reefs on muddy and sea grass meadow areas of West…	Turkish Journal of Fisheries and Aquatic Sciences	Initial search string, manual searches or keyword searches	CP	2021-04-12	Presence of MMS		Community/assemblage	Fish	All fish species present	Ecological or community	Community composition or structure	No or Unspecified	Yes	Empirical or observational study	Control-impact, reference site or site comparison	2004	Dalyankoy artificial reef	Artificial reef		Concrete modules, 50 hollow cubic modules 100x100x100cm, 15cm column width and 50 modules in a cross shaped design, (measurements and volume as the cubic modules). Deployed in 4 sets of 25 cubic or cross shaped units. Each set 50m from the next set.	9 years	20-21m	Unspecified	Atlantic	north-east Atlantic - Mediterranean Sea - Aegean Sea - Bay of Ildir	Turkey	Study and comparison of fish communities at 2 artificial reef sites in 2 different environments. Observations made in 4 different time periods within 24 hours, to look at diel variations.
AA4755	Loek, Altan; Guel, Benal; Ulas, Ali; Duezbastilar, F. Ozan; Metin, Cengiz	2008	Diel variations on the fish assemblages at artificial reefs in two different environments of the Aegean Sea (Western coast of Turkey)	Determination of diel variations of fish assemblages around artificial reefs may provide a better understanding of the ecological and biological process occurring in these man-made structures, as well as more accurate evaluation of their effectiveness. The aim of this study was to determine the diel variations of the fish assemblages on artificial reefs on muddy and sea grass meadow areas of West…	Turkish Journal of Fisheries and Aquatic Sciences	Initial search string, manual searches or keyword searches	CP	2021-04-12	Presence of MMS		Community/assemblage	Fish	All fish species present	Ecological or community	Diversity (H, J, Δ, richness, genetic)	No or Unspecified	Yes	Empirical or observational study	Control-impact, reference site or site comparison	2004	Dalyankoy artificial reef	Artificial reef		Concrete modules, 50 hollow cubic modules 100x100x100cm, 15cm column width and 50 modules in a cross shaped design, (measurements and volume as the cubic modules). Deployed in 4 sets of 25 cubic or cross shaped units. Each set 50m from the next set.	9 years	20-21m	Unspecified	Atlantic	north-east Atlantic - Mediterranean Sea - Aegean Sea - Bay of Ildir	Turkey	Study and comparison of fish communities at 2 artificial reef sites in 2 different environments. Observations made in 4 different time periods within 24 hours, to look at diel variations.
AA4755	Loek, Altan; Guel, Benal; Ulas, Ali; Duezbastilar, F. Ozan; Metin, Cengiz	2008	Diel variations on the fish assemblages at artificial reefs in two different environments of the Aegean Sea (Western coast of Turkey)	Determination of diel variations of fish assemblages around artificial reefs may provide a better understanding of the ecological and biological process occurring in these man-made structures, as well as more accurate evaluation of their effectiveness. The aim of this study was to determine the diel variations of the fish assemblages on artificial reefs on muddy and sea grass meadow areas of West…	Turkish Journal of Fisheries and Aquatic Sciences	Initial search string, manual searches or keyword searches	CP	2021-04-12	Presence of MMS		Community/assemblage	Fish	All fish species present	Species or biological	Abundance, density, or % cover	No or Unspecified	Yes	Empirical or observational study	Control-impact, reference site or site comparison	2004	Gumuldur-Urkmez artificial reef	Artificial reef		Concrete modules, 180 cubic, hollow 120x120x120cm occupying 1.7m3. Deployed in 9 reef sets of 20 modules. Also 160 pentagon-dome shape modules, each pentagon side 80cm and height 150cm occupying 2m3, 25cm column width. 200m between reef sets.	6 years	18-21m	Unspecified	Atlantic	north-east Atlantic - Mediterranean Sea - Aegean Sea - Gulf of Kusadasi	Turkey	Study and comparison of fish communities at 2 artificial reef sites in 2 different environments. Observations made in 4 different time periods within 24 hours, to look at diel variations.
AA4755	Loek, Altan; Guel, Benal; Ulas, Ali; Duezbastilar, F. Ozan; Metin, Cengiz	2008	Diel variations on the fish assemblages at artificial reefs in two different environments of the Aegean Sea (Western coast of Turkey)	Determination of diel variations of fish assemblages around artificial reefs may provide a better understanding of the ecological and biological process occurring in these man-made structures, as well as more accurate evaluation of their effectiveness. The aim of this study was to determine the diel variations of the fish assemblages on artificial reefs on muddy and sea grass meadow areas of West…	Turkish Journal of Fisheries and Aquatic Sciences	Initial search string, manual searches or keyword searches	CP	2021-04-12	Presence of MMS		Community/assemblage	Fish	All fish species present	Species or biological	Biomass	No or Unspecified	Yes	Empirical or observational study	Control-impact, reference site or site comparison	2004	Gumuldur-Urkmez artificial reef	Artificial reef		Concrete modules, 180 cubic, hollow 120x120x120cm occupying 1.7m3. Deployed in 9 reef sets of 20 modules. Also 160 pentagon-dome shape modules, each pentagon side 80cm and height 150cm occupying 2m3, 25cm column width. 200m between reef sets.	6 years	18-21m	Unspecified	Atlantic	north-east Atlantic - Mediterranean Sea - Aegean Sea - Gulf of Kusadasi	Turkey	Study and comparison of fish communities at 2 artificial reef sites in 2 different environments. Observations made in 4 different time periods within 24 hours, to look at diel variations.
AA4755	Loek, Altan; Guel, Benal; Ulas, Ali; Duezbastilar, F. Ozan; Metin, Cengiz	2008	Diel variations on the fish assemblages at artificial reefs in two different environments of the Aegean Sea (Western coast of Turkey)	Determination of diel variations of fish assemblages around artificial reefs may provide a better understanding of the ecological and biological process occurring in these man-made structures, as well as more accurate evaluation of their effectiveness. The aim of this study was to determine the diel variations of the fish assemblages on artificial reefs on muddy and sea grass meadow areas of West…	Turkish Journal of Fisheries and Aquatic Sciences	Initial search string, manual searches or keyword searches	CP	2021-04-12	Presence of MMS		Community/assemblage	Fish	All fish species present	Species or biological	Behaviour (reproductive, avoidance, migration, use)	No or Unspecified	Yes	Empirical or observational study	Control-impact, reference site or site comparison	2004	Gumuldur-Urkmez artificial reef	Artificial reef		Concrete modules, 180 cubic, hollow 120x120x120cm occupying 1.7m3. Deployed in 9 reef sets of 20 modules. Also 160 pentagon-dome shape modules, each pentagon side 80cm and height 150cm occupying 2m3, 25cm column width. 200m between reef sets.	6 years	18-21m	Unspecified	Atlantic	north-east Atlantic - Mediterranean Sea - Aegean Sea - Gulf of Kusadasi	Turkey	Study and comparison of fish communities at 2 artificial reef sites in 2 different environments. Observations made in 4 different time periods within 24 hours, to look at diel variations.
AA4755	Loek, Altan; Guel, Benal; Ulas, Ali; Duezbastilar, F. Ozan; Metin, Cengiz	2008	Diel variations on the fish assemblages at artificial reefs in two different environments of the Aegean Sea (Western coast of Turkey)	Determination of diel variations of fish assemblages around artificial reefs may provide a better understanding of the ecological and biological process occurring in these man-made structures, as well as more accurate evaluation of their effectiveness. The aim of this study was to determine the diel variations of the fish assemblages on artificial reefs on muddy and sea grass meadow areas of West…	Turkish Journal of Fisheries and Aquatic Sciences	Initial search string, manual searches or keyword searches	CP	2021-04-12	Presence of MMS		Community/assemblage	Fish	All fish species present	Functional	Predation, Herbivory, or Diet composition	No or Unspecified	Yes	Empirical or observational study	Control-impact, reference site or site comparison	2004	Gumuldur-Urkmez artificial reef	Artificial reef		Concrete modules, 180 cubic, hollow 120x120x120cm occupying 1.7m3. Deployed in 9 reef sets of 20 modules. Also 160 pentagon-dome shape modules, each pentagon side 80cm and height 150cm occupying 2m3, 25cm column width. 200m between reef sets.	6 years	18-21m	Unspecified	Atlantic	north-east Atlantic - Mediterranean Sea - Aegean Sea - Gulf of Kusadasi	Turkey	Study and comparison of fish communities at 2 artificial reef sites in 2 different environments. Observations made in 4 different time periods within 24 hours, to look at diel variations.
AA4755	Loek, Altan; Guel, Benal; Ulas, Ali; Duezbastilar, F. Ozan; Metin, Cengiz	2008	Diel variations on the fish assemblages at artificial reefs in two different environments of the Aegean Sea (Western coast of Turkey)	Determination of diel variations of fish assemblages around artificial reefs may provide a better understanding of the ecological and biological process occurring in these man-made structures, as well as more accurate evaluation of their effectiveness. The aim of this study was to determine the diel variations of the fish assemblages on artificial reefs on muddy and sea grass meadow areas of West…	Turkish Journal of Fisheries and Aquatic Sciences	Initial search string, manual searches or keyword searches	CP	2021-04-12	Presence of MMS		Community/assemblage	Fish	All fish species present	Ecological or community	Community composition or structure	No or Unspecified	Yes	Empirical or observational study	Control-impact, reference site or site comparison	2004	Gumuldur-Urkmez artificial reef	Artificial reef		Concrete modules, 180 cubic, hollow 120x120x120cm occupying 1.7m3. Deployed in 9 reef sets of 20 modules. Also 160 pentagon-dome shape modules, each pentagon side 80cm and height 150cm occupying 2m3, 25cm column width. 200m between reef sets.	6 years	18-21m	Unspecified	Atlantic	north-east Atlantic - Mediterranean Sea - Aegean Sea - Gulf of Kusadasi	Turkey	Study and comparison of fish communities at 2 artificial reef sites in 2 different environments. Observations made in 4 different time periods within 24 hours, to look at diel variations.
AA4755	Loek, Altan; Guel, Benal; Ulas, Ali; Duezbastilar, F. Ozan; Metin, Cengiz	2008	Diel variations on the fish assemblages at artificial reefs in two different environments of the Aegean Sea (Western coast of Turkey)	Determination of diel variations of fish assemblages around artificial reefs may provide a better understanding of the ecological and biological process occurring in these man-made structures, as well as more accurate evaluation of their effectiveness. The aim of this study was to determine the diel variations of the fish assemblages on artificial reefs on muddy and sea grass meadow areas of West…	Turkish Journal of Fisheries and Aquatic Sciences	Initial search string, manual searches or keyword searches	CP	2021-04-12	Presence of MMS		Community/assemblage	Fish	All fish species present	Ecological or community	Diversity (H, J, Δ, richness, genetic)	No or Unspecified	Yes	Empirical or observational study	Control-impact, reference site or site comparison	2004	Gumuldur-Urkmez artificial reef	Artificial reef		Concrete modules, 180 cubic, hollow 120x120x120cm occupying 1.7m3. Deployed in 9 reef sets of 20 modules. Also 160 pentagon-dome shape modules, each pentagon side 80cm and height 150cm occupying 2m3, 25cm column width. 200m between reef sets.	6 years	18-21m	Unspecified	Atlantic	north-east Atlantic - Mediterranean Sea - Aegean Sea - Gulf of Kusadasi	Turkey	Study and comparison of fish communities at 2 artificial reef sites in 2 different environments. Observations made in 4 different time periods within 24 hours, to look at diel variations.
AA548	Pondella II, D.J.; Allen, L.G.; Craig, M.T.; Gintert, B.	2006	Evaluation of eelgrass mitigation and fishery enhancement structures in San Diego Bay, California	To offset habitat loss and increase fishery production, an eelgrass mitigation habitat was completed in San Diego Bay, California in 1997. This mitigation effort consisted of the transplantation of eelgrass, Zostera marina L., in the western portion of the bay. In addition to the establishment of a new eelgrass bed, four enhancement reefs made of either quarry rock or concrete rubble were created…	Bulletin of Marine Science	Initial search string, manual searches or keyword searches	CP	2021-04-14	Presence of MMS		Species/population	Fish	All fish species present	Species or biological	Abundance, density, or % cover	No or Unspecified	Yes	Empirical or observational study	Control-impact, reference site or site comparison	1997-2002	Reef 1	Artificial reef		Quarry rock with cobble added along the upper perimeter in a horseshoe design	0-5 years	4-8m	Unspecified	Pacific	north-east Pacific - San Diego Bay - off North Island	USA	Study looking at mitigation efforts for habitat loss and increasing fishery production. It compares designs and materials of AR in regard to fish utilisation and by age class. A control eelgrass site, a transplanted eel grass site, sandy bottom site and a sunken jetty are also surveyed.
AA548	Pondella II, D.J.; Allen, L.G.; Craig, M.T.; Gintert, B.	2006	Evaluation of eelgrass mitigation and fishery enhancement structures in San Diego Bay, California	To offset habitat loss and increase fishery production, an eelgrass mitigation habitat was completed in San Diego Bay, California in 1997. This mitigation effort consisted of the transplantation of eelgrass, Zostera marina L., in the western portion of the bay. In addition to the establishment of a new eelgrass bed, four enhancement reefs made of either quarry rock or concrete rubble were created…	Bulletin of Marine Science	Initial search string, manual searches or keyword searches	CP	2021-04-14	Presence of MMS		Species/population	Fish	All fish species present	Species or biological	Fecundity, Reproductive output (incl fertility, hatchling success), egg/sperm quality, or recruitment	No or Unspecified	Yes	Empirical or observational study	Control-impact, reference site or site comparison	1997-2002	Reef 1	Artificial reef		Quarry rock with cobble added along the upper perimeter in a horseshoe design	0-5 years	4-8m	Unspecified	Pacific	north-east Pacific - San Diego Bay - off North Island	USA	Study looking at mitigation efforts for habitat loss and increasing fishery production. It compares designs and materials of AR in regard to fish utilisation and by age class. A control eelgrass site, a transplanted eel grass site, sandy bottom site and a sunken jetty are also surveyed.
AA548	Pondella II, D.J.; Allen, L.G.; Craig, M.T.; Gintert, B.	2006	Evaluation of eelgrass mitigation and fishery enhancement structures in San Diego Bay, California	To offset habitat loss and increase fishery production, an eelgrass mitigation habitat was completed in San Diego Bay, California in 1997. This mitigation effort consisted of the transplantation of eelgrass, Zostera marina L., in the western portion of the bay. In addition to the establishment of a new eelgrass bed, four enhancement reefs made of either quarry rock or concrete rubble were created…	Bulletin of Marine Science	Initial search string, manual searches or keyword searches	CP	2021-04-14	Presence of MMS		Species/population	Fish	All fish species present	Ecological or community	Diversity (H, J, Δ, richness, genetic)	No or Unspecified	Yes	Empirical or observational study	Control-impact, reference site or site comparison	1997-2002	Reef 1	Artificial reef		Quarry rock with cobble added along the upper perimeter in a horseshoe design	0-5 years	4-8m	Unspecified	Pacific	north-east Pacific - San Diego Bay - off North Island	USA	Study looking at mitigation efforts for habitat loss and increasing fishery production. It compares designs and materials of AR in regard to fish utilisation and by age class. A control eelgrass site, a transplanted eel grass site, sandy bottom site and a sunken jetty are also surveyed.
AA548	Pondella II, D.J.; Allen, L.G.; Craig, M.T.; Gintert, B.	2006	Evaluation of eelgrass mitigation and fishery enhancement structures in San Diego Bay, California	To offset habitat loss and increase fishery production, an eelgrass mitigation habitat was completed in San Diego Bay, California in 1997. This mitigation effort consisted of the transplantation of eelgrass, Zostera marina L., in the western portion of the bay. In addition to the establishment of a new eelgrass bed, four enhancement reefs made of either quarry rock or concrete rubble were created…	Bulletin of Marine Science	Initial search string, manual searches or keyword searches	CP	2021-04-14	Presence of MMS		Species/population	Fish	All fish species present	Species or biological	Abundance, density, or % cover	No or Unspecified	Yes	Empirical or observational study	Control-impact, reference site or site comparison	1997-2002	Reef 2	Artificial reef		Recycled concrete blocks in block design	0-5 years	4-8m	Unspecified	Pacific	north-east Pacific - San Diego Bay - off North Island	USA	Study looking at mitigation efforts for habitat loss and increasing fishery production. It compares designs and materials of AR in regard to fish utilisation and by age class. A control eelgrass site, a transplanted eel grass site, sandy bottom site and a sunken jetty are also surveyed.
AA548	Pondella II, D.J.; Allen, L.G.; Craig, M.T.; Gintert, B.	2006	Evaluation of eelgrass mitigation and fishery enhancement structures in San Diego Bay, California	To offset habitat loss and increase fishery production, an eelgrass mitigation habitat was completed in San Diego Bay, California in 1997. This mitigation effort consisted of the transplantation of eelgrass, Zostera marina L., in the western portion of the bay. In addition to the establishment of a new eelgrass bed, four enhancement reefs made of either quarry rock or concrete rubble were created…	Bulletin of Marine Science	Initial search string, manual searches or keyword searches	CP	2021-04-14	Presence of MMS		Species/population	Fish	All fish species present	Species or biological	Fecundity, Reproductive output (incl fertility, hatchling success), egg/sperm quality, or recruitment	No or Unspecified	Yes	Empirical or observational study	Control-impact, reference site or site comparison	1997-2002	Reef 2	Artificial reef		Recycled concrete blocks in block design	0-5 years	4-8m	Unspecified	Pacific	north-east Pacific - San Diego Bay - off North Island	USA	Study looking at mitigation efforts for habitat loss and increasing fishery production. It compares designs and materials of AR in regard to fish utilisation and by age class. A control eelgrass site, a transplanted eel grass site, sandy bottom site and a sunken jetty are also surveyed.
AA548	Pondella II, D.J.; Allen, L.G.; Craig, M.T.; Gintert, B.	2006	Evaluation of eelgrass mitigation and fishery enhancement structures in San Diego Bay, California	To offset habitat loss and increase fishery production, an eelgrass mitigation habitat was completed in San Diego Bay, California in 1997. This mitigation effort consisted of the transplantation of eelgrass, Zostera marina L., in the western portion of the bay. In addition to the establishment of a new eelgrass bed, four enhancement reefs made of either quarry rock or concrete rubble were created…	Bulletin of Marine Science	Initial search string, manual searches or keyword searches	CP	2021-04-14	Presence of MMS		Species/population	Fish	All fish species present	Ecological or community	Diversity (H, J, Δ, richness, genetic)	No or Unspecified	Yes	Empirical or observational study	Control-impact, reference site or site comparison	1997-2002	Reef 2	Artificial reef		Recycled concrete blocks in block design	0-5 years	4-8m	Unspecified	Pacific	north-east Pacific - San Diego Bay - off North Island	USA	Study looking at mitigation efforts for habitat loss and increasing fishery production. It compares designs and materials of AR in regard to fish utilisation and by age class. A control eelgrass site, a transplanted eel grass site, sandy bottom site and a sunken jetty are also surveyed.
AA548	Pondella II, D.J.; Allen, L.G.; Craig, M.T.; Gintert, B.	2006	Evaluation of eelgrass mitigation and fishery enhancement structures in San Diego Bay, California	To offset habitat loss and increase fishery production, an eelgrass mitigation habitat was completed in San Diego Bay, California in 1997. This mitigation effort consisted of the transplantation of eelgrass, Zostera marina L., in the western portion of the bay. In addition to the establishment of a new eelgrass bed, four enhancement reefs made of either quarry rock or concrete rubble were created…	Bulletin of Marine Science	Initial search string, manual searches or keyword searches	CP	2021-04-14	Presence of MMS		Species/population	Fish	All fish species present	Species or biological	Abundance, density, or % cover	No or Unspecified	Yes	Empirical or observational study	Control-impact, reference site or site comparison	1997-2002	Reef 3	Artificial reef		Quarry rock in block design	0-5 years	4-8m	Unspecified	Pacific	north-east Pacific - San Diego Bay - off North Island	USA	Study looking at mitigation efforts for habitat loss and increasing fishery production. It compares designs and materials of AR in regard to fish utilisation and by age class. A control eelgrass site, a transplanted eel grass site, sandy bottom site and a sunken jetty are also surveyed.
AA548	Pondella II, D.J.; Allen, L.G.; Craig, M.T.; Gintert, B.	2006	Evaluation of eelgrass mitigation and fishery enhancement structures in San Diego Bay, California	To offset habitat loss and increase fishery production, an eelgrass mitigation habitat was completed in San Diego Bay, California in 1997. This mitigation effort consisted of the transplantation of eelgrass, Zostera marina L., in the western portion of the bay. In addition to the establishment of a new eelgrass bed, four enhancement reefs made of either quarry rock or concrete rubble were created…	Bulletin of Marine Science	Initial search string, manual searches or keyword searches	CP	2021-04-14	Presence of MMS		Species/population	Fish	All fish species present	Species or biological	Fecundity, Reproductive output (incl fertility, hatchling success), egg/sperm quality, or recruitment	No or Unspecified	Yes	Empirical or observational study	Control-impact, reference site or site comparison	1997-2002	Reef 3	Artificial reef		Quarry rock in block design	0-5 years	4-8m	Unspecified	Pacific	north-east Pacific - San Diego Bay - off North Island	USA	Study looking at mitigation efforts for habitat loss and increasing fishery production. It compares designs and materials of AR in regard to fish utilisation and by age class. A control eelgrass site, a transplanted eel grass site, sandy bottom site and a sunken jetty are also surveyed.
AA548	Pondella II, D.J.; Allen, L.G.; Craig, M.T.; Gintert, B.	2006	Evaluation of eelgrass mitigation and fishery enhancement structures in San Diego Bay, California	To offset habitat loss and increase fishery production, an eelgrass mitigation habitat was completed in San Diego Bay, California in 1997. This mitigation effort consisted of the transplantation of eelgrass, Zostera marina L., in the western portion of the bay. In addition to the establishment of a new eelgrass bed, four enhancement reefs made of either quarry rock or concrete rubble were created…	Bulletin of Marine Science	Initial search string, manual searches or keyword searches	CP	2021-04-14	Presence of MMS		Species/population	Fish	All fish species present	Ecological or community	Diversity (H, J, Δ, richness, genetic)	No or Unspecified	Yes	Empirical or observational study	Control-impact, reference site or site comparison	1997-2002	Reef 3	Artificial reef		Quarry rock in block design	0-5 years	4-8m	Unspecified	Pacific	north-east Pacific - San Diego Bay - off North Island	USA	Study looking at mitigation efforts for habitat loss and increasing fishery production. It compares designs and materials of AR in regard to fish utilisation and by age class. A control eelgrass site, a transplanted eel grass site, sandy bottom site and a sunken jetty are also surveyed.
AA548	Pondella II, D.J.; Allen, L.G.; Craig, M.T.; Gintert, B.	2006	Evaluation of eelgrass mitigation and fishery enhancement structures in San Diego Bay, California	To offset habitat loss and increase fishery production, an eelgrass mitigation habitat was completed in San Diego Bay, California in 1997. This mitigation effort consisted of the transplantation of eelgrass, Zostera marina L., in the western portion of the bay. In addition to the establishment of a new eelgrass bed, four enhancement reefs made of either quarry rock or concrete rubble were created…	Bulletin of Marine Science	Initial search string, manual searches or keyword searches	CP	2021-04-14	Presence of MMS		Species/population	Fish	All fish species present	Species or biological	Abundance, density, or % cover	No or Unspecified	Yes	Empirical or observational study	Control-impact, reference site or site comparison	1997-2002	Reef 4	Artificial reef		Recycled concrete blocks with cobble added along the upper perimeter in a horseshoe design	0-5 years	4-8m	Unspecified	Pacific	north-east Pacific - San Diego Bay - off North Island	USA	Study looking at mitigation efforts for habitat loss and increasing fishery production. It compares designs and materials of AR in regard to fish utilisation and by age class. A control eelgrass site, a transplanted eel grass site, sandy bottom site and a sunken jetty are also surveyed.
AA548	Pondella II, D.J.; Allen, L.G.; Craig, M.T.; Gintert, B.	2006	Evaluation of eelgrass mitigation and fishery enhancement structures in San Diego Bay, California	To offset habitat loss and increase fishery production, an eelgrass mitigation habitat was completed in San Diego Bay, California in 1997. This mitigation effort consisted of the transplantation of eelgrass, Zostera marina L., in the western portion of the bay. In addition to the establishment of a new eelgrass bed, four enhancement reefs made of either quarry rock or concrete rubble were created…	Bulletin of Marine Science	Initial search string, manual searches or keyword searches	CP	2021-04-14	Presence of MMS		Species/population	Fish	All fish species present	Species or biological	Fecundity, Reproductive output (incl fertility, hatchling success), egg/sperm quality, or recruitment	No or Unspecified	Yes	Empirical or observational study	Control-impact, reference site or site comparison	1997-2002	Reef 4	Artificial reef		Recycled concrete blocks with cobble added along the upper perimeter in a horseshoe design	0-5 years	4-8m	Unspecified	Pacific	north-east Pacific - San Diego Bay - off North Island	USA	Study looking at mitigation efforts for habitat loss and increasing fishery production. It compares designs and materials of AR in regard to fish utilisation and by age class. A control eelgrass site, a transplanted eel grass site, sandy bottom site and a sunken jetty are also surveyed.
AA548	Pondella II, D.J.; Allen, L.G.; Craig, M.T.; Gintert, B.	2006	Evaluation of eelgrass mitigation and fishery enhancement structures in San Diego Bay, California	To offset habitat loss and increase fishery production, an eelgrass mitigation habitat was completed in San Diego Bay, California in 1997. This mitigation effort consisted of the transplantation of eelgrass, Zostera marina L., in the western portion of the bay. In addition to the establishment of a new eelgrass bed, four enhancement reefs made of either quarry rock or concrete rubble were created…	Bulletin of Marine Science	Initial search string, manual searches or keyword searches	CP	2021-04-14	Presence of MMS		Species/population	Fish	All fish species present	Ecological or community	Diversity (H, J, Δ, richness, genetic)	No or Unspecified	Yes	Empirical or observational study	Control-impact, reference site or site comparison	1997-2002	Reef 4	Artificial reef		Recycled concrete blocks with cobble added along the upper perimeter in a horseshoe design	0-5 years	4-8m	Unspecified	Pacific	north-east Pacific - San Diego Bay - off North Island	USA	Study looking at mitigation efforts for habitat loss and increasing fishery production. It compares designs and materials of AR in regard to fish utilisation and by age class. A control eelgrass site, a transplanted eel grass site, sandy bottom site and a sunken jetty are also surveyed.
AB1134	Syc, Tara S.; Szedlmayer, Stephen T.	2012	A comparison of size and age of red snapper (Lutjanus campechanus) with the age of artificial reefs in the northern Gulf of Mexico	Despite extensive study, it still is not clear whether artificial reefs produce new fish biomass or whether they only attract various species and make them more vulnerable to fishing mortality. To further evaluate this question, the size and age of red snapper (Lutjanus campechanus) were sampled from April to November 2010 at artificial reefs south of Mobile Bay off the coast of Alabama and compa…	Fishery Bulletin	Initial search string, manual searches or keyword searches	CP	2021-04-14	Presence of MMS		Species/population	Fish	Red snapper(Lutjanus campechanus)	Species or biological	Abundance, density, or % cover	No or Unspecified	Yes	Empirical or observational study	Control-impact, reference site or site comparison	2010	Not specified	Artificial reef		20 metal cages 4.4 x 1.3 x 1.3m	4 years	27-32m	Unspecified	Atlantic	north-west Atlantic - Gulf of Mexico - 20-30km south of Mobile Bay off the Alabama coast	USA	Looks at whether AR generate new fish biomass or just attract in fish, by comparing the age of fish with the age of the AR.
AB1134	Syc, Tara S.; Szedlmayer, Stephen T.	2012	A comparison of size and age of red snapper (Lutjanus campechanus) with the age of artificial reefs in the northern Gulf of Mexico	Despite extensive study, it still is not clear whether artificial reefs produce new fish biomass or whether they only attract various species and make them more vulnerable to fishing mortality. To further evaluate this question, the size and age of red snapper (Lutjanus campechanus) were sampled from April to November 2010 at artificial reefs south of Mobile Bay off the coast of Alabama and compa…	Fishery Bulletin	Initial search string, manual searches or keyword searches	CP	2021-04-14	Presence of MMS		Species/population	Fish	Red snapper(Lutjanus campechanus)	Species or biological	Size/growth, or age	No or Unspecified	Yes	Empirical or observational study	Control-impact, reference site or site comparison	2010	Not specified	Artificial reef		20 metal cages 4.4 x 1.3 x 1.3m	4 years	27-32m	Unspecified	Atlantic	north-west Atlantic - Gulf of Mexico - 20-30km south of Mobile Bay off the Alabama coast	USA	Looks at whether AR generate new fish biomass or just attract in fish, by comparing the age of fish with the age of the AR.
AB1134	Syc, Tara S.; Szedlmayer, Stephen T.	2012	A comparison of size and age of red snapper (Lutjanus campechanus) with the age of artificial reefs in the northern Gulf of Mexico	Despite extensive study, it still is not clear whether artificial reefs produce new fish biomass or whether they only attract various species and make them more vulnerable to fishing mortality. To further evaluate this question, the size and age of red snapper (Lutjanus campechanus) were sampled from April to November 2010 at artificial reefs south of Mobile Bay off the coast of Alabama and compa…	Fishery Bulletin	Initial search string, manual searches or keyword searches	CP	2021-04-14	Presence of MMS		Species/population	Fish	Red snapper(Lutjanus campechanus)	Species or biological	Biomass	No or Unspecified	Yes	Empirical or observational study	Control-impact, reference site or site comparison	2010	Not specified	Artificial reef		20 metal cages 4.4 x 1.3 x 1.3m	4 years	27-32m	Unspecified	Atlantic	north-west Atlantic - Gulf of Mexico - 20-30km south of Mobile Bay off the Alabama coast	USA	Looks at whether AR generate new fish biomass or just attract in fish, by comparing the age of fish with the age of the AR.
AB1134	Syc, Tara S.; Szedlmayer, Stephen T.	2012	A comparison of size and age of red snapper (Lutjanus campechanus) with the age of artificial reefs in the northern Gulf of Mexico	Despite extensive study, it still is not clear whether artificial reefs produce new fish biomass or whether they only attract various species and make them more vulnerable to fishing mortality. To further evaluate this question, the size and age of red snapper (Lutjanus campechanus) were sampled from April to November 2010 at artificial reefs south of Mobile Bay off the coast of Alabama and compa…	Fishery Bulletin	Initial search string, manual searches or keyword searches	CP	2021-04-14	Presence of MMS		Species/population	Fish	Red snapper(Lutjanus campechanus)	Species or biological	Abundance, density, or % cover	No or Unspecified	Yes	Empirical or observational study	Control-impact, reference site or site comparison	2010	Not specified	Artificial reef		10 metal cages 4.4 x 1.3 x 1.3m	1 year	18-24m	Unspecified	Atlantic	north-west Atlantic - Gulf of Mexico - 20-30km south of Mobile Bay off the Alabama coast	USA	Looks at whether AR generate new fish biomass or just attract in fish, by comparing the age of fish with the age of the AR.
AB1134	Syc, Tara S.; Szedlmayer, Stephen T.	2012	A comparison of size and age of red snapper (Lutjanus campechanus) with the age of artificial reefs in the northern Gulf of Mexico	Despite extensive study, it still is not clear whether artificial reefs produce new fish biomass or whether they only attract various species and make them more vulnerable to fishing mortality. To further evaluate this question, the size and age of red snapper (Lutjanus campechanus) were sampled from April to November 2010 at artificial reefs south of Mobile Bay off the coast of Alabama and compa…	Fishery Bulletin	Initial search string, manual searches or keyword searches	CP	2021-04-14	Presence of MMS		Species/population	Fish	Red snapper(Lutjanus campechanus)	Species or biological	Size/growth, or age	No or Unspecified	Yes	Empirical or observational study	Control-impact, reference site or site comparison	2010	Not specified	Artificial reef		10 metal cages 4.4 x 1.3 x 1.3m	1 year	18-24m	Unspecified	Atlantic	north-west Atlantic - Gulf of Mexico - 20-30km south of Mobile Bay off the Alabama coast	USA	Looks at whether AR generate new fish biomass or just attract in fish, by comparing the age of fish with the age of the AR.
AB1134	Syc, Tara S.; Szedlmayer, Stephen T.	2012	A comparison of size and age of red snapper (Lutjanus campechanus) with the age of artificial reefs in the northern Gulf of Mexico	Despite extensive study, it still is not clear whether artificial reefs produce new fish biomass or whether they only attract various species and make them more vulnerable to fishing mortality. To further evaluate this question, the size and age of red snapper (Lutjanus campechanus) were sampled from April to November 2010 at artificial reefs south of Mobile Bay off the coast of Alabama and compa…	Fishery Bulletin	Initial search string, manual searches or keyword searches	CP	2021-04-14	Presence of MMS		Species/population	Fish	Red snapper(Lutjanus campechanus)	Species or biological	Biomass	No or Unspecified	Yes	Empirical or observational study	Control-impact, reference site or site comparison	2010	Not specified	Artificial reef		10 metal cages 4.4 x 1.3 x 1.3m	1 year	18-24m	Unspecified	Atlantic	north-west Atlantic - Gulf of Mexico - 20-30km south of Mobile Bay off the Alabama coast	USA	Looks at whether AR generate new fish biomass or just attract in fish, by comparing the age of fish with the age of the AR.
AB1134	Syc, Tara S.; Szedlmayer, Stephen T.	2012	A comparison of size and age of red snapper (Lutjanus campechanus) with the age of artificial reefs in the northern Gulf of Mexico	Despite extensive study, it still is not clear whether artificial reefs produce new fish biomass or whether they only attract various species and make them more vulnerable to fishing mortality. To further evaluate this question, the size and age of red snapper (Lutjanus campechanus) were sampled from April to November 2010 at artificial reefs south of Mobile Bay off the coast of Alabama and compa…	Fishery Bulletin	Initial search string, manual searches or keyword searches	CP	2021-04-14	Presence of MMS		Species/population	Fish	Red snapper(Lutjanus campechanus)	Species or biological	Abundance, density, or % cover	No or Unspecified	Yes	Empirical or observational study	Control-impact, reference site or site comparison	2010	Not specified	Artificial reef		10 metal cages 4.4 x 1.3 x 1.3m	0.5 year	23-31m	Unspecified	Atlantic	north-west Atlantic - Gulf of Mexico - 20-30km south of Mobile Bay off the Alabama coast	USA	Looks at whether AR generate new fish biomass or just attract in fish, by comparing the age of fish with the age of the AR.
AB1134	Syc, Tara S.; Szedlmayer, Stephen T.	2012	A comparison of size and age of red snapper (Lutjanus campechanus) with the age of artificial reefs in the northern Gulf of Mexico	Despite extensive study, it still is not clear whether artificial reefs produce new fish biomass or whether they only attract various species and make them more vulnerable to fishing mortality. To further evaluate this question, the size and age of red snapper (Lutjanus campechanus) were sampled from April to November 2010 at artificial reefs south of Mobile Bay off the coast of Alabama and compa…	Fishery Bulletin	Initial search string, manual searches or keyword searches	CP	2021-04-14	Presence of MMS		Species/population	Fish	Red snapper(Lutjanus campechanus)	Species or biological	Size/growth, or age	No or Unspecified	Yes	Empirical or observational study	Control-impact, reference site or site comparison	2010	Not specified	Artificial reef		10 metal cages 4.4 x 1.3 x 1.3m	0.5 year	23-31m	Unspecified	Atlantic	north-west Atlantic - Gulf of Mexico - 20-30km south of Mobile Bay off the Alabama coast	USA	Looks at whether AR generate new fish biomass or just attract in fish, by comparing the age of fish with the age of the AR.
AB1134	Syc, Tara S.; Szedlmayer, Stephen T.	2012	A comparison of size and age of red snapper (Lutjanus campechanus) with the age of artificial reefs in the northern Gulf of Mexico	Despite extensive study, it still is not clear whether artificial reefs produce new fish biomass or whether they only attract various species and make them more vulnerable to fishing mortality. To further evaluate this question, the size and age of red snapper (Lutjanus campechanus) were sampled from April to November 2010 at artificial reefs south of Mobile Bay off the coast of Alabama and compa…	Fishery Bulletin	Initial search string, manual searches or keyword searches	CP	2021-04-14	Presence of MMS		Species/population	Fish	Red snapper(Lutjanus campechanus)	Species or biological	Biomass	No or Unspecified	Yes	Empirical or observational study	Control-impact, reference site or site comparison	2010	Not specified	Artificial reef		10 metal cages 4.4 x 1.3 x 1.3m	0.5 year	23-31m	Unspecified	Atlantic	north-west Atlantic - Gulf of Mexico - 20-30km south of Mobile Bay off the Alabama coast	USA	Looks at whether AR generate new fish biomass or just attract in fish, by comparing the age of fish with the age of the AR.
AC7211	Kim, J.-H.; Nam, J.; Yoo, S.-H.	2020	Public acceptance of a large-scale offshore wind power project in South Korea		Marine Policy	Initial search string, manual searches or keyword searches	SW	2021-06-11	Presence of MMS		Human/social	Humans	South Korea Citizens (1000 people)	Social or cultural	Other attitude, perception or value metrics	No or Unspecified	No or Unspecified	Qualitative or quantitative social study	Survey/questionnaire	2019	Unspecified	Offshore wind farm	Unspecified	Unspecified	Unspecified	Unspecified	Unspecified	Pacific	north-west Pacific	South Korea	Public acceptance of OWF developments in South Korea
AE8626	Balotari-Chiebao, Fabio; Brommer, Jon E.; Saurola, Pertti; Ijas, Asko; Laaksonen, Toni	2018	Assessing space use by pre-breeding white-tailed eagles in the context of wind-energy development in Finland	The expansion of wind energy over large areas may be accompanied by major conflicts with birds, including birds of prey. Hence, it is desirable that the space use of species known to be vulnerable to wind energy be assessed in light of current and future developments. Here, we report on the large-scale dispersal movements of pre-breeding white-tailed eagles (Haliaeetus albicilla) in Finland, wher…	Landscape and Urban Planning	Initial search string, manual searches or keyword searches	CP	2021-04-21	Presence of MMS		Species/population	Birds	White-tailed eagles (Haliaeetus albicilla)	Species or biological	Range or distribution or larval dispersal/connectivity	No or Unspecified	No or Unspecified	Empirical or observational study	No comparator	2009-2015	Many	Offshore wind farm	Turbines	Unspecified	Unspecified	Unspecified	Unspecified	Atlantic	north-east Atlantic - Baltic Sea - Gulf of Bothnia	Finland	Transmitters fitted to White-tailed eagle nestlings (Annex I of EU's bird directive) and assesses their space use against many existing and proposed OWF sites. Only a few of the sites are offshore. 2x supplementary data.
AE8626	Balotari-Chiebao, Fabio; Brommer, Jon E.; Saurola, Pertti; Ijas, Asko; Laaksonen, Toni	2018	Assessing space use by pre-breeding white-tailed eagles in the context of wind-energy development in Finland	The expansion of wind energy over large areas may be accompanied by major conflicts with birds, including birds of prey. Hence, it is desirable that the space use of species known to be vulnerable to wind energy be assessed in light of current and future developments. Here, we report on the large-scale dispersal movements of pre-breeding white-tailed eagles (Haliaeetus albicilla) in Finland, wher…	Landscape and Urban Planning	Initial search string, manual searches or keyword searches	CP	2021-04-21	Presence of MMS		Species/population	Birds	White-tailed eagles (Haliaeetus albicilla)	Species or biological	Survival/mortality	No or Unspecified	No or Unspecified	Empirical or observational study	No comparator	2009-2015	Many	Offshore wind farm	Turbines	Unspecified	Unspecified	Unspecified	Unspecified	Atlantic	north-east Atlantic - Baltic Sea - Gulf of Bothnia	Finland	Transmitters fitted to White-tailed eagle nestlings (Annex I of EU's bird directive) and assesses their space use against many existing and proposed OWF sites. Only a few of the sites are offshore. 2x supplementary data.
AF3906	Griffin, Ross A; Robinson, Gary J; West, Ashley; Gloyne-Phillips, Ian T; Unsworth, Richard K F	2016	Assessing Fish and Motile Fauna around Offshore Windfarms Using Stereo Baited Video	There remains limited knowledge of how offshore windfarm developments influence fish assemblages, particularly at a local scale around the turbine structures. Considering the existing levels of anthropogenic pressures on coastal fish populations it is becoming increasingly important for developers and environmental regulators to gain a more comprehensive understanding of the factors influencing f…	PLoS One	Initial search string, manual searches or keyword searches	CP	2021-04-21	Presence of MMS		Community/assemblage	Fish, Invertebrates	All fish and motile invertebrate fauna	Species or biological	Abundance, density, or % cover	No or Unspecified	Yes	Empirical or observational study	Control-impact, reference site or site comparison	2014	Walney OWF	Offshore wind farm	Wind turbines on a monopile	Each wind turbine supported on a steel monopile up to 6.5m diameter. Surrounding seabed has a 20m rock armour.	2 years	20-29.8m	Unspecified	Atlantic	north-east Atlantic - Irish Sea - west of Walney Island	UK	Use of Baited Remote Underwater Video system to assess fish and invertebrates at distances away from the OWF. Supplementary data provided.
AF3906	Griffin, Ross A; Robinson, Gary J; West, Ashley; Gloyne-Phillips, Ian T; Unsworth, Richard K F	2016	Assessing Fish and Motile Fauna around Offshore Windfarms Using Stereo Baited Video	There remains limited knowledge of how offshore windfarm developments influence fish assemblages, particularly at a local scale around the turbine structures. Considering the existing levels of anthropogenic pressures on coastal fish populations it is becoming increasingly important for developers and environmental regulators to gain a more comprehensive understanding of the factors influencing f…	PLoS One	Initial search string, manual searches or keyword searches	CP	2021-04-21	Presence of MMS		Community/assemblage	Fish, Invertebrates	All fish and motile invertebrate fauna	Species or biological	Size/growth, or age	No or Unspecified	Yes	Empirical or observational study	Control-impact, reference site or site comparison	2014	Walney OWF	Offshore wind farm	Wind turbines on a monopile	Each wind turbine supported on a steel monopile up to 6.5m diameter. Surrounding seabed has a 20m rock armour.	2 years	20-29.8m	Unspecified	Atlantic	north-east Atlantic - Irish Sea - west of Walney Island	UK	Use of Baited Remote Underwater Video system to assess fish and invertebrates at distances away from OWF. Supplementary data provided.
AF3906	Griffin, Ross A; Robinson, Gary J; West, Ashley; Gloyne-Phillips, Ian T; Unsworth, Richard K F	2016	Assessing Fish and Motile Fauna around Offshore Windfarms Using Stereo Baited Video	There remains limited knowledge of how offshore windfarm developments influence fish assemblages, particularly at a local scale around the turbine structures. Considering the existing levels of anthropogenic pressures on coastal fish populations it is becoming increasingly important for developers and environmental regulators to gain a more comprehensive understanding of the factors influencing f…	PLoS One	Initial search string, manual searches or keyword searches	CP	2021-04-21	Presence of MMS		Community/assemblage	Fish, Invertebrates	All fish and motile invertebrate fauna	Ecological or community	Diversity (H, J, Δ, richness, genetic)	No or Unspecified	Yes	Empirical or observational study	Control-impact, reference site or site comparison	2014	Walney OWF	Offshore wind farm	Wind turbines on a monopile	Each wind turbine supported on a steel monopile up to 6.5m diameter. Surrounding seabed has a 20m rock armour.	2 years	20-29.8m	Unspecified	Atlantic	north-east Atlantic - Irish Sea - west of Walney Island	UK	Use of Baited Remote Underwater Video system to assess fish and invertebrates at distances away from OWF. Supplementary data provided.
AF3906	Griffin, Ross A; Robinson, Gary J; West, Ashley; Gloyne-Phillips, Ian T; Unsworth, Richard K F	2016	Assessing Fish and Motile Fauna around Offshore Windfarms Using Stereo Baited Video	There remains limited knowledge of how offshore windfarm developments influence fish assemblages, particularly at a local scale around the turbine structures. Considering the existing levels of anthropogenic pressures on coastal fish populations it is becoming increasingly important for developers and environmental regulators to gain a more comprehensive understanding of the factors influencing f…	PLoS One	Initial search string, manual searches or keyword searches	CP	2021-04-21	Presence of MMS		Community/assemblage	Fish, Invertebrates	All fish and motile invertebrate fauna	Ecological or community	Community composition or structure	No or Unspecified	Yes	Empirical or observational study	Control-impact, reference site or site comparison	2014	Walney OWF	Offshore wind farm	Wind turbines on a monopile	Each wind turbine supported on a steel monopile up to 6.5m diameter. Surrounding seabed has a 20m rock armour.	2 years	20-29.8m	Unspecified	Atlantic	north-east Atlantic - Irish Sea - west of Walney Island	UK	Use of Baited Remote Underwater Video system to assess fish and invertebrates at distances away from OWF. Supplementary data provided.
AG1056	Santos, Miguel N.; Oliveira, Miguel T.; Curdia, Joao	2013	A comparison of the fish assemblages on natural and artificial reefs off Sal Island (Cape Verde)	Tourism is a growing activity in Cape Verde, which can lead to more intensive and uncontrolled fishing and diving activities, affecting the quality of marine habitats. To mitigate this biodiversity problem, a private diving operator, supported by the local authorities, decided to deploy the first artificial reefs (ARs) in the Archipelago just off Santa Maria Bay (Sal Island). To evaluate the ARs …	Journal of the Marine Biological Association of the United Kingdom	Initial search string, manual searches or keyword searches	CP	2021-04-21	Presence of MMS		Community/assemblage	Fish	All fish species present	Species or biological	Abundance, density, or % cover	No or Unspecified	Yes	Empirical or observational study	Control-impact, reference site or site comparison	2009	Santos Antao	Shipwreck		Former cargo vessel, 53mx9m, maximum height 5m. Now broken up and covers an area of 50m x20m	44 years	11m	Unspecified	Atlantic	north-east Atlantic - Sal Island, off Santa Maria bay	Cape Verde	Comparison of fish assemblages at 2 shipwrecks and 2 natural reefs, one NR comparable to each of the shipwreck artificial reefs. Also data on spatial categorys of fish found ie where they frequent.
AG1056	Santos, Miguel N.; Oliveira, Miguel T.; Curdia, Joao	2013	A comparison of the fish assemblages on natural and artificial reefs off Sal Island (Cape Verde)	Tourism is a growing activity in Cape Verde, which can lead to more intensive and uncontrolled fishing and diving activities, affecting the quality of marine habitats. To mitigate this biodiversity problem, a private diving operator, supported by the local authorities, decided to deploy the first artificial reefs (ARs) in the Archipelago just off Santa Maria Bay (Sal Island). To evaluate the ARs …	Journal of the Marine Biological Association of the United Kingdom	Initial search string, manual searches or keyword searches	CP	2021-04-21	Presence of MMS		Community/assemblage	Fish	All fish species present	Species or biological	Size/growth, or age	No or Unspecified	Yes	Empirical or observational study	Control-impact, reference site or site comparison	2009	Santos Antao	Shipwreck		Former cargo vessel, 53mx9m, maximum height 5m. Now broken up and covers an area of 50m x20m	44 years	11m	Unspecified	Atlantic	north-east Atlantic - Sal Island, off Santa Maria bay	Cape Verde	Comparison of fish assemblages at 2 shipwrecks and 2 natural reefs, one NR comparable to each of the shipwreck artificial reefs. Also data on spatial categorys of fish found ie where they frequent.
AG1056	Santos, Miguel N.; Oliveira, Miguel T.; Curdia, Joao	2013	A comparison of the fish assemblages on natural and artificial reefs off Sal Island (Cape Verde)	Tourism is a growing activity in Cape Verde, which can lead to more intensive and uncontrolled fishing and diving activities, affecting the quality of marine habitats. To mitigate this biodiversity problem, a private diving operator, supported by the local authorities, decided to deploy the first artificial reefs (ARs) in the Archipelago just off Santa Maria Bay (Sal Island). To evaluate the ARs …	Journal of the Marine Biological Association of the United Kingdom	Initial search string, manual searches or keyword searches	CP	2021-04-21	Presence of MMS		Community/assemblage	Fish	All fish species present	Ecological or community	Diversity (H, J, Δ, richness, genetic)	No or Unspecified	Yes	Empirical or observational study	Control-impact, reference site or site comparison	2009	Santos Antao	Shipwreck		Former cargo vessel, 53mx9m, maximum height 5m. Now broken up and covers an area of 50m x20m	44 years	11m	Unspecified	Atlantic	north-east Atlantic - Sal Island, off Santa Maria bay	Cape Verde	Comparison of fish assemblages at 2 shipwrecks and 2 natural reefs, one NR comparable to each of the shipwreck artificial reefs. Also data on spatial categorys of fish found ie where they frequent.
AG1056	Santos, Miguel N.; Oliveira, Miguel T.; Curdia, Joao	2013	A comparison of the fish assemblages on natural and artificial reefs off Sal Island (Cape Verde)	Tourism is a growing activity in Cape Verde, which can lead to more intensive and uncontrolled fishing and diving activities, affecting the quality of marine habitats. To mitigate this biodiversity problem, a private diving operator, supported by the local authorities, decided to deploy the first artificial reefs (ARs) in the Archipelago just off Santa Maria Bay (Sal Island). To evaluate the ARs …	Journal of the Marine Biological Association of the United Kingdom	Initial search string, manual searches or keyword searches	CP	2021-04-21	Presence of MMS		Community/assemblage	Fish	All fish species present	Ecological or community	Community composition or structure	No or Unspecified	Yes	Empirical or observational study	Control-impact, reference site or site comparison	2009	Santos Antao	Shipwreck		Former cargo vessel, 53mx9m, maximum height 5m. Now broken up and covers an area of 50m x20m	44 years	11m	Unspecified	Atlantic	north-east Atlantic - Sal Island, off Santa Maria bay	Cape Verde	Comparison of fish assemblages at 2 shipwrecks and 2 natural reefs, one NR comparable to each of the shipwreck artificial reefs. Also data on spatial categorys of fish found ie where they frequent.
AG1056	Santos, Miguel N.; Oliveira, Miguel T.; Curdia, Joao	2013	A comparison of the fish assemblages on natural and artificial reefs off Sal Island (Cape Verde)	Tourism is a growing activity in Cape Verde, which can lead to more intensive and uncontrolled fishing and diving activities, affecting the quality of marine habitats. To mitigate this biodiversity problem, a private diving operator, supported by the local authorities, decided to deploy the first artificial reefs (ARs) in the Archipelago just off Santa Maria Bay (Sal Island). To evaluate the ARs …	Journal of the Marine Biological Association of the United Kingdom	Initial search string, manual searches or keyword searches	CP	2021-04-21	Presence of MMS		Ecosystem	Hard habitat	Natural reef	Habitat	Habitat quantity, quality or extant (natural)	No or Unspecified	Yes	Empirical or observational study	Control-impact, reference site or site comparison	2009	Santos Antao	Shipwreck		Former cargo vessel, 53mx9m, maximum height 5m. Now broken up and covers an area of 50m x20m	44 years	11m	Unspecified	Atlantic	north-east Atlantic - Sal Island, off Santa Maria bay	Cape Verde	Comparison of fish assemblages at 2 shipwrecks and 2 natural reefs, one NR comparable to each of the shipwreck artificial reefs. Also data on spatial categorys of fish found ie where they frequent.
AG1056	Santos, Miguel N.; Oliveira, Miguel T.; Curdia, Joao	2013	A comparison of the fish assemblages on natural and artificial reefs off Sal Island (Cape Verde)	Tourism is a growing activity in Cape Verde, which can lead to more intensive and uncontrolled fishing and diving activities, affecting the quality of marine habitats. To mitigate this biodiversity problem, a private diving operator, supported by the local authorities, decided to deploy the first artificial reefs (ARs) in the Archipelago just off Santa Maria Bay (Sal Island). To evaluate the ARs …	Journal of the Marine Biological Association of the United Kingdom	Initial search string, manual searches or keyword searches	CP	2021-04-21	Presence of MMS		Ecosystem	Hard habitat	Shipwreck artificial reef	Habitat	Habitat quantity, quality or extant (artificial)	No or Unspecified	Yes	Empirical or observational study	Control-impact, reference site or site comparison	2009	Santos Antao	Shipwreck		Former cargo vessel, 53mx9m, maximum height 5m. Now broken up and covers an area of 50m x20m	44 years	11m	Unspecified	Atlantic	north-east Atlantic - Sal Island, off Santa Maria bay	Cape Verde	Comparison of fish assemblages at 2 shipwrecks and 2 natural reefs, one NR comparable to each of the shipwreck artificial reefs. Also data on spatial categorys of fish found ie where they frequent.
AG1056	Santos, Miguel N.; Oliveira, Miguel T.; Curdia, Joao	2013	A comparison of the fish assemblages on natural and artificial reefs off Sal Island (Cape Verde)	Tourism is a growing activity in Cape Verde, which can lead to more intensive and uncontrolled fishing and diving activities, affecting the quality of marine habitats. To mitigate this biodiversity problem, a private diving operator, supported by the local authorities, decided to deploy the first artificial reefs (ARs) in the Archipelago just off Santa Maria Bay (Sal Island). To evaluate the ARs …	Journal of the Marine Biological Association of the United Kingdom	Initial search string, manual searches or keyword searches	CP	2021-04-21	Presence of MMS		Community/assemblage	Fish	All fish species present	Species or biological	Abundance, density, or % cover	No or Unspecified	Yes	Empirical or observational study	Control-impact, reference site or site comparison	2009	Kwarcit	Shipwreck		Soviet beam trawler, 27m x 7m, 10m high	3 years	28m	Unspecified	Atlantic	north-east Atlantic - Sal Island, off Santa Maria bay	Cape Verde	Comparison of fish assemblages at 2 shipwrecks and 2 natural reefs, one NR comparable to each of the shipwreck artificial reefs. Also data on spatial categorys of fish found ie where they frequent.
AG1056	Santos, Miguel N.; Oliveira, Miguel T.; Curdia, Joao	2013	A comparison of the fish assemblages on natural and artificial reefs off Sal Island (Cape Verde)	Tourism is a growing activity in Cape Verde, which can lead to more intensive and uncontrolled fishing and diving activities, affecting the quality of marine habitats. To mitigate this biodiversity problem, a private diving operator, supported by the local authorities, decided to deploy the first artificial reefs (ARs) in the Archipelago just off Santa Maria Bay (Sal Island). To evaluate the ARs …	Journal of the Marine Biological Association of the United Kingdom	Initial search string, manual searches or keyword searches	CP	2021-04-21	Presence of MMS		Community/assemblage	Fish	All fish species present	Species or biological	Size/growth, or age	No or Unspecified	Yes	Empirical or observational study	Control-impact, reference site or site comparison	2009	Kwarcit	Shipwreck		Soviet beam trawler, 27m x 7m, 10m high	3 years	28m	Unspecified	Atlantic	north-east Atlantic - Sal Island, off Santa Maria bay	Cape Verde	Comparison of fish assemblages at 2 shipwrecks and 2 natural reefs, one NR comparable to each of the shipwreck artificial reefs. Also data on spatial categorys of fish found ie where they frequent.
AG1056	Santos, Miguel N.; Oliveira, Miguel T.; Curdia, Joao	2013	A comparison of the fish assemblages on natural and artificial reefs off Sal Island (Cape Verde)	Tourism is a growing activity in Cape Verde, which can lead to more intensive and uncontrolled fishing and diving activities, affecting the quality of marine habitats. To mitigate this biodiversity problem, a private diving operator, supported by the local authorities, decided to deploy the first artificial reefs (ARs) in the Archipelago just off Santa Maria Bay (Sal Island). To evaluate the ARs …	Journal of the Marine Biological Association of the United Kingdom	Initial search string, manual searches or keyword searches	CP	2021-04-21	Presence of MMS		Community/assemblage	Fish	All fish species present	Ecological or community	Diversity (H, J, Δ, richness, genetic)	No or Unspecified	Yes	Empirical or observational study	Control-impact, reference site or site comparison	2009	Kwarcit	Shipwreck		Soviet beam trawler, 27m x 7m, 10m high	3 years	28m	Unspecified	Atlantic	north-east Atlantic - Sal Island, off Santa Maria bay	Cape Verde	Comparison of fish assemblages at 2 shipwrecks and 2 natural reefs, one NR comparable to each of the shipwreck artificial reefs. Also data on spatial categorys of fish found ie where they frequent.
AG1056	Santos, Miguel N.; Oliveira, Miguel T.; Curdia, Joao	2013	A comparison of the fish assemblages on natural and artificial reefs off Sal Island (Cape Verde)	Tourism is a growing activity in Cape Verde, which can lead to more intensive and uncontrolled fishing and diving activities, affecting the quality of marine habitats. To mitigate this biodiversity problem, a private diving operator, supported by the local authorities, decided to deploy the first artificial reefs (ARs) in the Archipelago just off Santa Maria Bay (Sal Island). To evaluate the ARs …	Journal of the Marine Biological Association of the United Kingdom	Initial search string, manual searches or keyword searches	CP	2021-04-21	Presence of MMS		Community/assemblage	Fish	All fish species present	Ecological or community	Community composition or structure	No or Unspecified	Yes	Empirical or observational study	Control-impact, reference site or site comparison	2009	Kwarcit	Shipwreck		Soviet beam trawler, 27m x 7m, 10m high	3 years	28m	Unspecified	Atlantic	north-east Atlantic - Sal Island, off Santa Maria bay	Cape Verde	Comparison of fish assemblages at 2 shipwrecks and 2 natural reefs, one NR comparable to each of the shipwreck artificial reefs. Also data on spatial categorys of fish found ie where they frequent.
AG1056	Santos, Miguel N.; Oliveira, Miguel T.; Curdia, Joao	2013	A comparison of the fish assemblages on natural and artificial reefs off Sal Island (Cape Verde)	Tourism is a growing activity in Cape Verde, which can lead to more intensive and uncontrolled fishing and diving activities, affecting the quality of marine habitats. To mitigate this biodiversity problem, a private diving operator, supported by the local authorities, decided to deploy the first artificial reefs (ARs) in the Archipelago just off Santa Maria Bay (Sal Island). To evaluate the ARs …	Journal of the Marine Biological Association of the United Kingdom	Initial search string, manual searches or keyword searches	CP	2021-04-21	Presence of MMS		Ecosystem	Hard habitat	Natural reef	Habitat	Habitat quantity, quality or extant (natural)	No or Unspecified	Yes	Empirical or observational study	Control-impact, reference site or site comparison	2009	Kwarcit	Shipwreck		Soviet beam trawler, 27m x 7m, 10m high	3 years	28m	Unspecified	Atlantic	north-east Atlantic - Sal Island, off Santa Maria bay	Cape Verde	Comparison of fish assemblages at 2 shipwrecks and 2 natural reefs, one NR comparable to each of the shipwreck artificial reefs. Also data on spatial categorys of fish found ie where they frequent.
AG1056	Santos, Miguel N.; Oliveira, Miguel T.; Curdia, Joao	2013	A comparison of the fish assemblages on natural and artificial reefs off Sal Island (Cape Verde)	Tourism is a growing activity in Cape Verde, which can lead to more intensive and uncontrolled fishing and diving activities, affecting the quality of marine habitats. To mitigate this biodiversity problem, a private diving operator, supported by the local authorities, decided to deploy the first artificial reefs (ARs) in the Archipelago just off Santa Maria Bay (Sal Island). To evaluate the ARs …	Journal of the Marine Biological Association of the United Kingdom	Initial search string, manual searches or keyword searches	CP	2021-04-21	Presence of MMS		Ecosystem	Hard habitat	Shipwreck artificial reef	Habitat	Habitat quantity, quality or extant (artificial)	No or Unspecified	Yes	Empirical or observational study	Control-impact, reference site or site comparison	2009	Kwarcit	Shipwreck		Soviet beam trawler, 27m x 7m, 10m high	3 years	28m	Unspecified	Atlantic	north-east Atlantic - Sal Island, off Santa Maria bay	Cape Verde	Comparison of fish assemblages at 2 shipwrecks and 2 natural reefs, one NR comparable to each of the shipwreck artificial reefs. Also data on spatial categorys of fish found ie where they frequent.
AG3510	Honorio, P. P. F.; Ramos, R. T. C.; Feitoza, B. M.	2010	Composition and structure of reef fish communities in Paraiba State, north-eastern Brazil	The composition and trophic structure of reef fish communities in two natural and two artificial reefs along the coast of Paraiba State in north-eastern Brazil were investigated. A total of 114 species of fish belonging to 47 families were recorded during 120 stationary visual surveys, slightly less than half (46 center dot 55%) of which were recorded at all four surveyed localities. Most species…	Journal of Fish Biology	Initial search string, manual searches or keyword searches	CP	2021-04-26	Presence of MMS		Community/assemblage	Fish	All fish species present	Species or biological	Abundance, density, or % cover	No or Unspecified	No or Unspecified	Empirical or observational study	Control-impact, reference site or site comparison	2007-2008	Queimado	Shipwreck	Includes structures of various size. Wreckage distributed	Steam ship Erie, spread over an area of 100m x 15m and consists of various size structures	Unspecified	17m	Unspecified	Atlantic	south-west Atlantic - 9.2km off the Coast of Paraiba state	Brazil	Comparison of the benthic cover and Ichthiofauna of 2 natural reefs and 2 shipwrecks. Also includes a grouping analysis of reef environments based on fish species presence or absence, including previously published data of 4 other reefs in the area.
AG3510	Honorio, P. P. F.; Ramos, R. T. C.; Feitoza, B. M.	2010	Composition and structure of reef fish communities in Paraiba State, north-eastern Brazil	The composition and trophic structure of reef fish communities in two natural and two artificial reefs along the coast of Paraiba State in north-eastern Brazil were investigated. A total of 114 species of fish belonging to 47 families were recorded during 120 stationary visual surveys, slightly less than half (46 center dot 55%) of which were recorded at all four surveyed localities. Most species…	Journal of Fish Biology	Initial search string, manual searches or keyword searches	CP	2021-04-26	Presence of MMS		Community/assemblage	Fish	All fish species present	Ecological or community	Diversity (H, J, Δ, richness, genetic)	No or Unspecified	No or Unspecified	Empirical or observational study	Control-impact, reference site or site comparison	2007-2008	Queimado	Shipwreck	Includes structures of various size. Wreckage distributed	Steam ship Erie, spread over an area of 100m x 15m and consists of various size structures	Unspecified	17m	Unspecified	Atlantic	south-west Atlantic - 9.2km off the Coast of Paraiba state	Brazil	Comparison of the benthic cover and Ichthiofauna of 2 natural reefs and 2 shipwrecks. Also includes a grouping analysis of reef environments based on fish species presence or absence, including previously published data of 4 other reefs in the area.
AG3510	Honorio, P. P. F.; Ramos, R. T. C.; Feitoza, B. M.	2010	Composition and structure of reef fish communities in Paraiba State, north-eastern Brazil	The composition and trophic structure of reef fish communities in two natural and two artificial reefs along the coast of Paraiba State in north-eastern Brazil were investigated. A total of 114 species of fish belonging to 47 families were recorded during 120 stationary visual surveys, slightly less than half (46 center dot 55%) of which were recorded at all four surveyed localities. Most species…	Journal of Fish Biology	Initial search string, manual searches or keyword searches	CP	2021-04-26	Presence of MMS		Community/assemblage	Fish, Invertebrates	Substratum components & benthic cover, all fish species present	Ecological or community	Community composition or structure	No or Unspecified	No or Unspecified	Empirical or observational study	Control-impact, reference site or site comparison	2007-2008	Queimado	Shipwreck	Includes structures of various size. Wreckage distributed	Steam ship Erie, spread over an area of 100m x 15m and consists of various size structures	Unspecified	17m	Unspecified	Atlantic	south-west Atlantic - 9.2km off the Coast of Paraiba state	Brazil	Comparison of the benthic cover and Ichthiofauna of 2 natural reefs and 2 shipwrecks. Also includes a grouping analysis of reef environments based on fish species presence or absence, including previously published data of 4 other reefs in the area.
AG3510	Honorio, P. P. F.; Ramos, R. T. C.; Feitoza, B. M.	2010	Composition and structure of reef fish communities in Paraiba State, north-eastern Brazil	The composition and trophic structure of reef fish communities in two natural and two artificial reefs along the coast of Paraiba State in north-eastern Brazil were investigated. A total of 114 species of fish belonging to 47 families were recorded during 120 stationary visual surveys, slightly less than half (46 center dot 55%) of which were recorded at all four surveyed localities. Most species…	Journal of Fish Biology	Initial search string, manual searches or keyword searches	CP	2021-04-26	Presence of MMS		Community/assemblage	Fish	All fish species present	Ecological or community	Trophic structure	No or Unspecified	No or Unspecified	Empirical or observational study	Control-impact, reference site or site comparison	2007-2008	Queimado	Shipwreck	Includes structures of various size. Wreckage distributed	Steam ship Erie, spread over an area of 100m x 15m and consists of various size structures	Unspecified	17m	Unspecified	Atlantic	south-west Atlantic - 9.2km off the Coast of Paraiba state	Brazil	Comparison of the benthic cover and Ichthiofauna of 2 natural reefs and 2 shipwrecks. Also includes a grouping analysis of reef environments based on fish species presence or absence, including previously published data of 4 other reefs in the area.
AG3510	Honorio, P. P. F.; Ramos, R. T. C.; Feitoza, B. M.	2010	Composition and structure of reef fish communities in Paraiba State, north-eastern Brazil	The composition and trophic structure of reef fish communities in two natural and two artificial reefs along the coast of Paraiba State in north-eastern Brazil were investigated. A total of 114 species of fish belonging to 47 families were recorded during 120 stationary visual surveys, slightly less than half (46 center dot 55%) of which were recorded at all four surveyed localities. Most species…	Journal of Fish Biology	Initial search string, manual searches or keyword searches	CP	2021-04-26	Presence of MMS		Community/assemblage	Fish	All fish species present	Species or biological	Abundance, density, or % cover	No or Unspecified	No or Unspecified	Empirical or observational study	Control-impact, reference site or site comparison	2007-2008	Alvarenga	Shipwreck	Hull	Intact hull, 20m long, 5m wide	Unspecified	19m	Unspecified	Atlantic	south-west Atlantic - 10km off the coast of Paraiba state	Brazil	Comparison of the benthic cover and Ichthiofauna of 2 natural reefs and 2 shipwrecks. Also includes a grouping analysis of reef environments based on fish species presence or absence, including previously published data of 4 other reefs in the area.
AG3510	Honorio, P. P. F.; Ramos, R. T. C.; Feitoza, B. M.	2010	Composition and structure of reef fish communities in Paraiba State, north-eastern Brazil	The composition and trophic structure of reef fish communities in two natural and two artificial reefs along the coast of Paraiba State in north-eastern Brazil were investigated. A total of 114 species of fish belonging to 47 families were recorded during 120 stationary visual surveys, slightly less than half (46 center dot 55%) of which were recorded at all four surveyed localities. Most species…	Journal of Fish Biology	Initial search string, manual searches or keyword searches	CP	2021-04-26	Presence of MMS		Community/assemblage	Fish	All fish species present	Ecological or community	Diversity (H, J, Δ, richness, genetic)	No or Unspecified	No or Unspecified	Empirical or observational study	Control-impact, reference site or site comparison	2007-2008	Alvarenga	Shipwreck	Hull	Intact hull, 20m long, 5m wide	Unspecified	19m	Unspecified	Atlantic	south-west Atlantic - 10km off the coast of Paraiba state	Brazil	Comparison of the benthic cover and Ichthiofauna of 2 natural reefs and 2 shipwrecks. Also includes a grouping analysis of reef environments based on fish species presence or absence, including previously published data of 4 other reefs in the area.
AG3510	Honorio, P. P. F.; Ramos, R. T. C.; Feitoza, B. M.	2010	Composition and structure of reef fish communities in Paraiba State, north-eastern Brazil	The composition and trophic structure of reef fish communities in two natural and two artificial reefs along the coast of Paraiba State in north-eastern Brazil were investigated. A total of 114 species of fish belonging to 47 families were recorded during 120 stationary visual surveys, slightly less than half (46 center dot 55%) of which were recorded at all four surveyed localities. Most species…	Journal of Fish Biology	Initial search string, manual searches or keyword searches	CP	2021-04-26	Presence of MMS		Community/assemblage	Fish, Invertebrates	Substratum components & benthic cover, all fish species present	Ecological or community	Community composition or structure	No or Unspecified	No or Unspecified	Empirical or observational study	Control-impact, reference site or site comparison	2007-2008	Alvarenga	Shipwreck	Hull	Intact hull, 20m long, 5m wide	Unspecified	19m	Unspecified	Atlantic	south-west Atlantic - 10km off the coast of Paraiba state	Brazil	Comparison of the benthic cover and Ichthiofauna of 2 natural reefs and 2 shipwrecks. Also includes a grouping analysis of reef environments based on fish species presence or absence, including previously published data of 4 other reefs in the area.
AG3510	Honorio, P. P. F.; Ramos, R. T. C.; Feitoza, B. M.	2010	Composition and structure of reef fish communities in Paraiba State, north-eastern Brazil	The composition and trophic structure of reef fish communities in two natural and two artificial reefs along the coast of Paraiba State in north-eastern Brazil were investigated. A total of 114 species of fish belonging to 47 families were recorded during 120 stationary visual surveys, slightly less than half (46 center dot 55%) of which were recorded at all four surveyed localities. Most species…	Journal of Fish Biology	Initial search string, manual searches or keyword searches	CP	2021-04-26	Presence of MMS		Community/assemblage	Fish	All fish species present	Ecological or community	Trophic structure	No or Unspecified	No or Unspecified	Empirical or observational study	Control-impact, reference site or site comparison	2007-2008	Alvarenga	Shipwreck	Hull	Intact hull, 20m long, 5m wide	Unspecified	19m	Unspecified	Atlantic	south-west Atlantic - 10km off the coast of Paraiba state	Brazil	Comparison of the benthic cover and Ichthiofauna of 2 natural reefs and 2 shipwrecks. Also includes a grouping analysis of reef environments based on fish species presence or absence, including previously published data of 4 other reefs in the area.
AH9620	Black, Kerry P.; Reddy, Krishna S. K.; Kulkarni, Krishnamurthy B.; Naik, Gopal B.; Shreekantha, Perla; Mathew, Joseph	2020	Salient Evolution and Coastal Protection Effectiveness of Two Large Artificial Reefs	Two offshore reefs constructed at Ullal, Karnataka, on India's west coast, are exhibiting coastal protection benefits. The reefs are large (275 m and 325 m long) and uniquely placed well offshore (600 m and 760 m) in intermediate depths (6 and 7 m below chart datum). Their crests are between low-tide and midtide level. Bathymetric and beach surveys show that sand has accumulated to form two evolv…	Journal of Coastal Research	Initial search string, manual searches or keyword searches	CP	2021-04-26	Presence of MMS		Seabed/sediment	Sediments	Coastline	Physical or Chemical	Sedimentation	No or Unspecified	No or Unspecified	Empirical or observational study	Before-after study	2008-2018	North reef	Artificial reef		Rock core covered in concrete blocks at the crest. 4 tonne tetrapods armour layer. 275m long. Concave seaward cup shape.	1 year	6m	Unspecified	Indian Ocean	north-west Indian Ocean - Arabian Sea - coast off Ullal, Karnataka	India	Study looking at the bathymetry of coastline, before and after the construction of 2 artificial reefs.
AH9620	Black, Kerry P.; Reddy, Krishna S. K.; Kulkarni, Krishnamurthy B.; Naik, Gopal B.; Shreekantha, Perla; Mathew, Joseph	2020	Salient Evolution and Coastal Protection Effectiveness of Two Large Artificial Reefs	Two offshore reefs constructed at Ullal, Karnataka, on India's west coast, are exhibiting coastal protection benefits. The reefs are large (275 m and 325 m long) and uniquely placed well offshore (600 m and 760 m) in intermediate depths (6 and 7 m below chart datum). Their crests are between low-tide and midtide level. Bathymetric and beach surveys show that sand has accumulated to form two evolv…	Journal of Coastal Research	Initial search string, manual searches or keyword searches	CP	2021-04-26	Presence of MMS		Seabed/sediment	Sediments	Coastline	Physical or Chemical	Sedimentation	No or Unspecified	No or Unspecified	Empirical or observational study	Before-after study	2008-2018	South reef	Artificial reef		Rock core covered in concrete blocks at the crest. 325m long. Concave seaward cup shape.	1 year	7m	Unspecified	Indian Ocean	north-west Indian Ocean - Arabian Sea - coast off Ullal, Karnataka	India	Study looking at the bathymetry of coastline, before and after the construction of 2 artificial reefs.
AH9824	Lam, K.K.Y.	2003	Coral recruitment onto an experimental pulverised fuel ash-concrete artificial reef	An experimental artificial reef was deployed in December 1993 at Hoi Ha Wan Marine Park, Hong Kong. This is the first study documenting natural scleractinian coral recruitment onto a stabilised pulverised fuel ash (PFA)-concrete artificial reef. Visible recruits were first recorded 9-10 months after the placement of reef blocks, i.e., in the autumn of 1994. Two scleractinians, Oulastrea crispata …	Marine Pollution Bulletin	Initial search string, manual searches or keyword searches	CP	2021-04-26	Presence of MMS		Species/population	Invertebrates	Scleractinian corals Oulastrea crispata and Culicia japonica	Species or biological	Fecundity, Reproductive output (incl fertility, hatchling success), egg/sperm quality, or recruitment	No or Unspecified	No or Unspecified	Empirical or observational study	After only study (multiple time points/succession)	1993-1995	Not specified	Artificial reef	Test blocks	1000 cuboidal blocks, 500mm inlength with a hollow central cylinder 0.2m diameter. Deployed in a random fashion, roughly like a pyramid 10 x10m base, 2.5m height. Also 176 test blocks on the top, 0.15 x 0.15 x0.15m of 4 cement/pulverised fuel ash mixes. All blocks had smooth surfaces.	0.25-2 years	7m	Unspecified	Pacific	north-west Pacific - South China Sea - Hoi Ha Wan - Hong Kong	China	Coral recruitment onto an Artificial reef. Test blocks of different composition removed at different timepoints to look at coral recruitment and preference block composition, position and elevation.
AH9824	Lam, K.K.Y.	2003	Coral recruitment onto an experimental pulverised fuel ash-concrete artificial reef	An experimental artificial reef was deployed in December 1993 at Hoi Ha Wan Marine Park, Hong Kong. This is the first study documenting natural scleractinian coral recruitment onto a stabilised pulverised fuel ash (PFA)-concrete artificial reef. Visible recruits were first recorded 9-10 months after the placement of reef blocks, i.e., in the autumn of 1994. Two scleractinians, Oulastrea crispata …	Marine Pollution Bulletin	Initial search string, manual searches or keyword searches	CP	2021-04-26	Presence of MMS		Species/population	Invertebrates	Scleractinian corals Oulastrea crispata and Culicia japonica	Species or biological	Abundance, density, or % cover	No or Unspecified	No or Unspecified	Empirical or observational study	After only study (multiple time points/succession)	1993-1995	Not specified	Artificial reef	Test blocks	1000 cuboidal blocks, 500mm inlength with a hollow central cylinder 0.2m diameter. Deployed in a random fashion, roughly like a pyramid 10 x10m base, 2.5m height. Also 176 test blocks on the top, 0.15 x 0.15 x0.15m of 4 cement/pulverised fuel ash mixes. All blocks had smooth surfaces.	0.25-2 years	7m	Unspecified	Pacific	north-west Pacific - South China Sea - Hoi Ha Wan - Hong Kong	China	Coral recruitment onto an Artificial reef. Test blocks of different composition removed at different timepoints to look at coral recruitment and preference block composition, position and elevation.
AH9824	Lam, K.K.Y.	2003	Coral recruitment onto an experimental pulverised fuel ash-concrete artificial reef	An experimental artificial reef was deployed in December 1993 at Hoi Ha Wan Marine Park, Hong Kong. This is the first study documenting natural scleractinian coral recruitment onto a stabilised pulverised fuel ash (PFA)-concrete artificial reef. Visible recruits were first recorded 9-10 months after the placement of reef blocks, i.e., in the autumn of 1994. Two scleractinians, Oulastrea crispata …	Marine Pollution Bulletin	Initial search string, manual searches or keyword searches	CP	2021-04-26	Presence of MMS		Species/population	Invertebrates	Scleractinian corals Oulastrea crispata and Culicia japonica	Species or biological	Range or distribution or larval dispersal/connectivity	No or Unspecified	No or Unspecified	Empirical or observational study	After only study (multiple time points/succession)	1993-1995	Not specified	Artificial reef	Test blocks	1000 cuboidal blocks, 500mm inlength with a hollow central cylinder 0.2m diameter. Deployed in a random fashion, roughly like a pyramid 10 x10m base, 2.5m height. Also 176 test blocks on the top, 0.15 x 0.15 x0.15m of 4 cement/pulverised fuel ash mixes. All blocks had smooth surfaces.	0.25-2 years	7m	Unspecified	Pacific	north-west Pacific - South China Sea - Hoi Ha Wan - Hong Kong	China	Coral recruitment onto an Artificial reef. Test blocks of different composition removed at different timepoints to look at coral recruitment and preference block composition, position and elevation.
AH9824	Lam, K.K.Y.	2003	Coral recruitment onto an experimental pulverised fuel ash-concrete artificial reef	An experimental artificial reef was deployed in December 1993 at Hoi Ha Wan Marine Park, Hong Kong. This is the first study documenting natural scleractinian coral recruitment onto a stabilised pulverised fuel ash (PFA)-concrete artificial reef. Visible recruits were first recorded 9-10 months after the placement of reef blocks, i.e., in the autumn of 1994. Two scleractinians, Oulastrea crispata …	Marine Pollution Bulletin	Initial search string, manual searches or keyword searches	CP	2021-04-26	Presence of MMS		Species/population	Invertebrates	Scleractinian corals Oulastrea crispata and Culicia japonica	Species or biological	Size/growth, or age	No or Unspecified	No or Unspecified	Empirical or observational study	After only study (multiple time points/succession)	1993-1995	Not specified	Artificial reef	Test blocks	1000 cuboidal blocks, 500mm inlength with a hollow central cylinder 0.2m diameter. Deployed in a random fashion, roughly like a pyramid 10 x10m base, 2.5m height. Also 176 test blocks on the top, 0.15 x 0.15 x0.15m of 4 cement/pulverised fuel ash mixes. All blocks had smooth surfaces.	0.25-2 years	7m	Unspecified	Pacific	north-west Pacific - South China Sea - Hoi Ha Wan - Hong Kong	China	Coral recruitment onto an Artificial reef. Test blocks of different composition removed at different timepoints to look at coral recruitment and preference block composition, position and elevation.
AI5605	LIN, JC; SU, WC	1994	EARLY PHASE OF FISH HABITATION AROUND A NEW ARTIFICIAL REEF OFF SOUTHWESTERN TAIWAN	To understand the early phase of fish habitation and environmental factors around a new artificial reef off southwestern Taiwan, research was performed from 5 October 1990 to 21 June 1991. Habitations of various species of fish around an artificial reef built in June 1990 and composed of 80 hollow concrete blocks (1.9 m cube each) were studied by a color fishfinder, triple gill-net fishing, and d…	Bulletin of Marine Science	Initial search string, manual searches or keyword searches	CP	2021-04-28	Presence of MMS		Species/population	Fish, Invertebrates	Cuttlefish (Sepia pharaonis, Sepia esculenta) fish (Gazza minuta, Caranx ignobilis, Platax pinnatus, Auxis rochei, Dasyatis ushiei)	Species or biological	Size/growth, or age	No or Unspecified	No or Unspecified	Empirical or observational study	After only study (multiple time points/succession)	1990-1991	Not specified	Artificial reef		80 blocks of hollow concrete steel concrete, cubes with sides of 1.9m. Over 65x15m2 area in 3 distinct clusters. One cluster single blocks, 2nd with one double block and 3rd with single and double blocks.	0-1 year	25m	27-29.5°C	Pacific	north-west Pacific - South China Sea - off Fan-Liao	Taiwan	Assessment of fish and some invertebrate species found around an AR. Also contains environmental data such as salinity, temperature and current speeds. Data on catch per unit effort.
AI5605	LIN, JC; SU, WC	1994	EARLY PHASE OF FISH HABITATION AROUND A NEW ARTIFICIAL REEF OFF SOUTHWESTERN TAIWAN	To understand the early phase of fish habitation and environmental factors around a new artificial reef off southwestern Taiwan, research was performed from 5 October 1990 to 21 June 1991. Habitations of various species of fish around an artificial reef built in June 1990 and composed of 80 hollow concrete blocks (1.9 m cube each) were studied by a color fishfinder, triple gill-net fishing, and d…	Bulletin of Marine Science	Initial search string, manual searches or keyword searches	CP	2021-04-28	Presence of MMS		Species/population	Fish, Invertebrates	Fish crustacea and cuttlefish present	Species or biological	Abundance, density, or % cover	No or Unspecified	No or Unspecified	Empirical or observational study	Control-impact, reference site or site comparison	1990-1991	Not specified	Artificial reef		80 blocks of hollow concrete steel concrete, cubes with sides of 1.9m. Over 65x15m2 area in 3 distinct clusters. One cluster single blocks, 2nd with one double block and 3rd with single and double blocks.	0-1 year	25m	27-29.5°C	Pacific	north-west Pacific - South China Sea - off Fan-Liao	Taiwan	Assessment of fish and some invertebrate species found around an AR. Also contains environmental data such as salinity, temperature and current speeds. Data on catch per unit effort.
AI5605	LIN, JC; SU, WC	1994	EARLY PHASE OF FISH HABITATION AROUND A NEW ARTIFICIAL REEF OFF SOUTHWESTERN TAIWAN	To understand the early phase of fish habitation and environmental factors around a new artificial reef off southwestern Taiwan, research was performed from 5 October 1990 to 21 June 1991. Habitations of various species of fish around an artificial reef built in June 1990 and composed of 80 hollow concrete blocks (1.9 m cube each) were studied by a color fishfinder, triple gill-net fishing, and d…	Bulletin of Marine Science	Initial search string, manual searches or keyword searches	CP	2021-04-28	Presence of MMS		Species/population	Fish, Invertebrates	Fish crustacea and cuttlefish present	Ecological or community	Diversity (H, J, Δ, richness, genetic)	No or Unspecified	No or Unspecified	Empirical or observational study	Control-impact, reference site or site comparison	1990-1991	Not specified	Artificial reef		80 blocks of hollow concrete steel concrete, cubes with sides of 1.9m. Over 65x15m2 area in 3 distinct clusters. One cluster single blocks, 2nd with one double block and 3rd with single and double blocks.	0-1 year	25m	27-29.5°C	Pacific	north-west Pacific - South China Sea - off Fan-Liao	Taiwan	Assessment of fish and some invertebrate species found around an AR. Also contains environmental data such as salinity, temperature and current speeds. Data on catch per unit effort.
AJ3028	Consoli, P.; Mangano, M.C.; Sarà, G.; Romeo, T.; Andaloro, F.	2018	The influence of habitat complexity on fish assemblages associated with extractive platforms in the central mediterranean sea	In this work the influence of habitat complexity on fish assemblages associated with extractive platforms in the Mediterranean Sea was investigated. More specifically, at large spatial scale we tested the differences in fish assemblage between 4-legs vs 8-legs platforms, whereas at medium scale we evaluated, within each platform, the differences between internal structures with increasing complex…	Advances in Oceanography and Limnology	Initial search string, manual searches or keyword searches	CP	2021-04-28	Presence of MMS		Community/assemblage	Fish	All fish species present	Species or biological	Abundance, density, or % cover	No or Unspecified	No or Unspecified	Empirical or observational study	Control-impact, reference site or site comparison	2006	Luna A	Oil and gas	Platform	8 legged, fixed to the seafloor by concrete or steel legs. Connected by crossbeams	Unspecified	Unspecified	Unspecified	Atlantic	north-east Atlantic - Mediterranean Sea - Ionian Sea - 5.3km off the coast of Crotone	Italy	Looks at whether the complexity of the structure affects the fish assemblages present.
AJ3028	Consoli, P.; Mangano, M.C.; Sarà, G.; Romeo, T.; Andaloro, F.	2018	The influence of habitat complexity on fish assemblages associated with extractive platforms in the central mediterranean sea	In this work the influence of habitat complexity on fish assemblages associated with extractive platforms in the Mediterranean Sea was investigated. More specifically, at large spatial scale we tested the differences in fish assemblage between 4-legs vs 8-legs platforms, whereas at medium scale we evaluated, within each platform, the differences between internal structures with increasing complex…	Advances in Oceanography and Limnology	Initial search string, manual searches or keyword searches	CP	2021-04-28	Presence of MMS		Community/assemblage	Fish	All fish species present	Ecological or community	Diversity (H, J, Δ, richness, genetic)	No or Unspecified	No or Unspecified	Empirical or observational study	Control-impact, reference site or site comparison	2006	Luna A	Oil and gas	Platform	8 legged, fixed to the seafloor by concrete or steel legs. Connected by crossbeams	Unspecified	Unspecified	Unspecified	Atlantic	north-east Atlantic - Mediterranean Sea - Ionian Sea - 5.3km off the coast of Crotone	Italy	Looks at whether the complexity of the structure affects the fish assemblages present.
AJ3028	Consoli, P.; Mangano, M.C.; Sarà, G.; Romeo, T.; Andaloro, F.	2018	The influence of habitat complexity on fish assemblages associated with extractive platforms in the central mediterranean sea	In this work the influence of habitat complexity on fish assemblages associated with extractive platforms in the Mediterranean Sea was investigated. More specifically, at large spatial scale we tested the differences in fish assemblage between 4-legs vs 8-legs platforms, whereas at medium scale we evaluated, within each platform, the differences between internal structures with increasing complex…	Advances in Oceanography and Limnology	Initial search string, manual searches or keyword searches	CP	2021-04-28	Presence of MMS		Community/assemblage	Fish	All fish species present	Ecological or community	Community composition or structure	No or Unspecified	No or Unspecified	Empirical or observational study	Control-impact, reference site or site comparison	2006	Luna A	Oil and gas	Platform	8 legged, fixed to the seafloor by concrete or steel legs. Connected by crossbeams	Unspecified	Unspecified	Unspecified	Atlantic	north-east Atlantic - Mediterranean Sea - Ionian Sea - 5.3km off the coast of Crotone	Italy	Looks at whether the complexity of the structure affects the fish assemblages present.
AJ3028	Consoli, P.; Mangano, M.C.; Sarà, G.; Romeo, T.; Andaloro, F.	2018	The influence of habitat complexity on fish assemblages associated with extractive platforms in the central mediterranean sea	In this work the influence of habitat complexity on fish assemblages associated with extractive platforms in the Mediterranean Sea was investigated. More specifically, at large spatial scale we tested the differences in fish assemblage between 4-legs vs 8-legs platforms, whereas at medium scale we evaluated, within each platform, the differences between internal structures with increasing complex…	Advances in Oceanography and Limnology	Initial search string, manual searches or keyword searches	CP	2021-04-28	Presence of MMS		Community/assemblage	Fish	All fish species present	Species or biological	Abundance, density, or % cover	No or Unspecified	No or Unspecified	Empirical or observational study	Control-impact, reference site or site comparison	2006	Luna B	Oil and gas	Platform	8 legged, fixed to the seafloor by concrete or steel legs. Connected by crossbeams	Unspecified	Unspecified	Unspecified	Atlantic	north-east Atlantic - Mediterranean Sea - Ionian Sea - 5.3km off the coast of Crotone	Italy	Looks at whether the complexity of the structure affects the fish assemblages present.
AJ3028	Consoli, P.; Mangano, M.C.; Sarà, G.; Romeo, T.; Andaloro, F.	2018	The influence of habitat complexity on fish assemblages associated with extractive platforms in the central mediterranean sea	In this work the influence of habitat complexity on fish assemblages associated with extractive platforms in the Mediterranean Sea was investigated. More specifically, at large spatial scale we tested the differences in fish assemblage between 4-legs vs 8-legs platforms, whereas at medium scale we evaluated, within each platform, the differences between internal structures with increasing complex…	Advances in Oceanography and Limnology	Initial search string, manual searches or keyword searches	CP	2021-04-28	Presence of MMS		Community/assemblage	Fish	All fish species present	Ecological or community	Diversity (H, J, Δ, richness, genetic)	No or Unspecified	No or Unspecified	Empirical or observational study	Control-impact, reference site or site comparison	2006	Luna B	Oil and gas	Platform	8 legged, fixed to the seafloor by concrete or steel legs. Connected by crossbeams	Unspecified	Unspecified	Unspecified	Atlantic	north-east Atlantic - Mediterranean Sea - Ionian Sea - 5.3km off the coast of Crotone	Italy	Looks at whether the complexity of the structure affects the fish assemblages present.
AJ3028	Consoli, P.; Mangano, M.C.; Sarà, G.; Romeo, T.; Andaloro, F.	2018	The influence of habitat complexity on fish assemblages associated with extractive platforms in the central mediterranean sea	In this work the influence of habitat complexity on fish assemblages associated with extractive platforms in the Mediterranean Sea was investigated. More specifically, at large spatial scale we tested the differences in fish assemblage between 4-legs vs 8-legs platforms, whereas at medium scale we evaluated, within each platform, the differences between internal structures with increasing complex…	Advances in Oceanography and Limnology	Initial search string, manual searches or keyword searches	CP	2021-04-28	Presence of MMS		Community/assemblage	Fish	All fish species present	Ecological or community	Community composition or structure	No or Unspecified	No or Unspecified	Empirical or observational study	Control-impact, reference site or site comparison	2006	Luna B	Oil and gas	Platform	8 legged, fixed to the seafloor by concrete or steel legs. Connected by crossbeams	Unspecified	Unspecified	Unspecified	Atlantic	north-east Atlantic - Mediterranean Sea - Ionian Sea - 5.3km off the coast of Crotone	Italy	Looks at whether the complexity of the structure affects the fish assemblages present.
AJ3028	Consoli, P.; Mangano, M.C.; Sarà, G.; Romeo, T.; Andaloro, F.	2018	The influence of habitat complexity on fish assemblages associated with extractive platforms in the central mediterranean sea	In this work the influence of habitat complexity on fish assemblages associated with extractive platforms in the Mediterranean Sea was investigated. More specifically, at large spatial scale we tested the differences in fish assemblage between 4-legs vs 8-legs platforms, whereas at medium scale we evaluated, within each platform, the differences between internal structures with increasing complex…	Advances in Oceanography and Limnology	Initial search string, manual searches or keyword searches	CP	2021-04-28	Presence of MMS		Community/assemblage	Fish	All fish species present	Species or biological	Abundance, density, or % cover	No or Unspecified	No or Unspecified	Empirical or observational study	Control-impact, reference site or site comparison	2006	Hera Lacinia	Oil and gas	Platform	4 legged, fixed to the seafloor by concrete or steel legs. Connected by crossbeams	Unspecified	Unspecified	Unspecified	Atlantic	north-east Atlantic - Mediterranean Sea - Ionian Sea - 5.3km off the coast of Crotone	Italy	Looks at whether the complexity of the structure affects the fish assemblages present.
AJ3028	Consoli, P.; Mangano, M.C.; Sarà, G.; Romeo, T.; Andaloro, F.	2018	The influence of habitat complexity on fish assemblages associated with extractive platforms in the central mediterranean sea	In this work the influence of habitat complexity on fish assemblages associated with extractive platforms in the Mediterranean Sea was investigated. More specifically, at large spatial scale we tested the differences in fish assemblage between 4-legs vs 8-legs platforms, whereas at medium scale we evaluated, within each platform, the differences between internal structures with increasing complex…	Advances in Oceanography and Limnology	Initial search string, manual searches or keyword searches	CP	2021-04-28	Presence of MMS		Community/assemblage	Fish	All fish species present	Ecological or community	Diversity (H, J, Δ, richness, genetic)	No or Unspecified	No or Unspecified	Empirical or observational study	Control-impact, reference site or site comparison	2006	Hera Lacinia	Oil and gas	Platform	4 legged, fixed to the seafloor by concrete or steel legs. Connected by crossbeams	Unspecified	Unspecified	Unspecified	Atlantic	north-east Atlantic - Mediterranean Sea - Ionian Sea - 5.3km off the coast of Crotone	Italy	Looks at whether the complexity of the structure affects the fish assemblages present.
AJ3028	Consoli, P.; Mangano, M.C.; Sarà, G.; Romeo, T.; Andaloro, F.	2018	The influence of habitat complexity on fish assemblages associated with extractive platforms in the central mediterranean sea	In this work the influence of habitat complexity on fish assemblages associated with extractive platforms in the Mediterranean Sea was investigated. More specifically, at large spatial scale we tested the differences in fish assemblage between 4-legs vs 8-legs platforms, whereas at medium scale we evaluated, within each platform, the differences between internal structures with increasing complex…	Advances in Oceanography and Limnology	Initial search string, manual searches or keyword searches	CP	2021-04-28	Presence of MMS		Community/assemblage	Fish	All fish species present	Ecological or community	Community composition or structure	No or Unspecified	No or Unspecified	Empirical or observational study	Control-impact, reference site or site comparison	2006	Hera Lacinia	Oil and gas	Platform	4 legged, fixed to the seafloor by concrete or steel legs. Connected by crossbeams	Unspecified	Unspecified	Unspecified	Atlantic	north-east Atlantic - Mediterranean Sea - Ionian Sea - 5.3km off the coast of Crotone	Italy	Looks at whether the complexity of the structure affects the fish assemblages present.
AJ6573	Overholtzer-McLeod, K. L.	2004	Variance in reef spatial structure masks density dependence in Coral-Reef fish populations on natural versus artificial reefs	Understanding the role of density dependence in the regulation of marine fish populations is particularly crucial as species face increased risk of extinction. Yet, spatial and temporal heterogeneity can easily mask density dependence. By experimentally manipulating group sizes of the yellowhead wrasse Halichoeres garnoti on both natural and artificial reefs, I determined that the relationship be…	Marine Ecology Progress Series	Initial search string, manual searches or keyword searches	CP	2021-05-05	Presence of MMS		Species/population	Fish	Yellowhead Wrasse (Halichoeres garnoti	Species or biological	Survival/mortality	No or Unspecified	No or Unspecified	Empirical or observational study	Control-impact, reference site or site comparison	2000 and 2001	Not specified	Artificial reef		2 arrays of 12 reefs, arrays 400m apart. Reef of concrete blocks, 20.3x20.3x40.6cm in 3 blocks-high columns, 4 blocks deep. Held together by stainless steel and on plywood platforms. Small reef of 2 columns, large reef of 6 columns. 2x 15cm holes per block and added conch shells.	1-2 years	3m	Unspecified	Atlantic	north-west Atlantic - off Lee stocking Island	The Bahamas	Study of Yellow Wrasse and their predators on artificial and natural reefs
AJ6573	Overholtzer-McLeod, K. L.	2004	Variance in reef spatial structure masks density dependence in Coral-Reef fish populations on natural versus artificial reefs	Understanding the role of density dependence in the regulation of marine fish populations is particularly crucial as species face increased risk of extinction. Yet, spatial and temporal heterogeneity can easily mask density dependence. By experimentally manipulating group sizes of the yellowhead wrasse Halichoeres garnoti on both natural and artificial reefs, I determined that the relationship be…	Marine Ecology Progress Series	Initial search string, manual searches or keyword searches	CP	2021-05-05	Presence of MMS		Species/population	Fish	Yellowhead Wrasse (Halichoeres garnoti	Species or biological	Behaviour (reproductive, avoidance, migration, use)	No or Unspecified	No or Unspecified	Empirical or observational study	Control-impact, reference site or site comparison	2000 and 2001	Not specified	Artificial reef		2 arrays of 12 reefs, arrays 400m apart. Reef of concrete blocks, 20.3x20.3x40.6cm in 3 blocks-high columns, 4 blocks deep. Held together by stainless steel and on plywood platforms. Small reef of 2 columns, large reef of 6 columns. 2x 15cm holes per block and added conch shells.	1-2 years	3m	Unspecified	Atlantic	north-west Atlantic - off Lee stocking Island	The Bahamas	Study of Yellow Wrasse and their predators on artificial and natural reefs
AJ6573	Overholtzer-McLeod, K. L.	2004	Variance in reef spatial structure masks density dependence in Coral-Reef fish populations on natural versus artificial reefs	Understanding the role of density dependence in the regulation of marine fish populations is particularly crucial as species face increased risk of extinction. Yet, spatial and temporal heterogeneity can easily mask density dependence. By experimentally manipulating group sizes of the yellowhead wrasse Halichoeres garnoti on both natural and artificial reefs, I determined that the relationship be…	Marine Ecology Progress Series	Initial search string, manual searches or keyword searches	CP	2021-05-05	Presence of MMS		Species/population	Fish	Yellowhead Wrasse (Halichoeres garnoti	Species or biological	Abundance, density, or % cover	No or Unspecified	No or Unspecified	Empirical or observational study	Control-impact, reference site or site comparison	2000 and 2001	Not specified	Artificial reef		2 arrays of 12 reefs, arrays 400m apart. Reef of concrete blocks, 20.3x20.3x40.6cm in 3 blocks-high columns, 4 blocks deep. Held together by stainless steel and on plywood platforms. Small reef of 2 columns, large reef of 6 columns. 2x 15cm holes per block and added conch shells.	1-2 years	3m	Unspecified	Atlantic	north-west Atlantic - off Lee stocking Island	The Bahamas	Study of Yellow Wrasse and their predators on artificial and natural reefs
AJ6573	Overholtzer-McLeod, K. L.	2004	Variance in reef spatial structure masks density dependence in Coral-Reef fish populations on natural versus artificial reefs	Understanding the role of density dependence in the regulation of marine fish populations is particularly crucial as species face increased risk of extinction. Yet, spatial and temporal heterogeneity can easily mask density dependence. By experimentally manipulating group sizes of the yellowhead wrasse Halichoeres garnoti on both natural and artificial reefs, I determined that the relationship be…	Marine Ecology Progress Series	Initial search string, manual searches or keyword searches	CP	2021-05-05	Presence of MMS		Species/population	Fish	Predator fish: groupers (Serranidae:Cephalopholis cruentata [graysby], C. fulva [coney], Epinephelus guttatus [red hind], E. striatus [Nassau grouper], and Mycteroperca venenosa [yellowfin grouper]); jacks (Carangidae: Caranx ruber [bar jack], C. latus [horse-eye jack], and C. bartholomaei [yellow jack]); snappers (Lutjanidae: Lutjanus apodus [schoolmaster], L. analis [mutton snapper], and Ocyuru…	Species or biological	Abundance, density, or % cover	No or Unspecified	No or Unspecified	Empirical or observational study	Control-impact, reference site or site comparison	2000 and 2001	Not specified	Artificial reef		2 arrays of 12 reefs, arrays 400m apart. Reef of concrete blocks, 20.3x20.3x40.6cm in 3 blocks-high columns, 4 blocks deep. Held together by stainless steel and on plywood platforms. Small reef of 2 columns, large reef of 6 columns. 2x 15cm holes per block and added conch shells.	1-2 years	3m	Unspecified	Atlantic	north-west Atlantic - off Lee stocking Island	The Bahamas	Study of Yellow Wrasse and their predators on artificial and natural reefs
AJ6573	Overholtzer-McLeod, K. L.	2004	Variance in reef spatial structure masks density dependence in Coral-Reef fish populations on natural versus artificial reefs	Understanding the role of density dependence in the regulation of marine fish populations is particularly crucial as species face increased risk of extinction. Yet, spatial and temporal heterogeneity can easily mask density dependence. By experimentally manipulating group sizes of the yellowhead wrasse Halichoeres garnoti on both natural and artificial reefs, I determined that the relationship be…	Marine Ecology Progress Series	Initial search string, manual searches or keyword searches	CP	2021-05-05	Presence of MMS		Species/population	Fish	Predator fish: groupers (Serranidae:Cephalopholis cruentata [graysby], C. fulva [coney], Epinephelus guttatus [red hind], E. striatus [Nassau grouper], and Mycteroperca venenosa [yellowfin grouper]); jacks (Carangidae: Caranx ruber [bar jack], C. latus [horse-eye jack], and C. bartholomaei [yellow jack]); snappers (Lutjanidae: Lutjanus apodus [schoolmaster], L. analis [mutton snapper], and Ocyuru…	Ecological or community	Diversity (H, J, Δ, richness, genetic)	No or Unspecified	No or Unspecified	Empirical or observational study	Control-impact, reference site or site comparison	2000 and 2001	Not specified	Artificial reef		2 arrays of 12 reefs, arrays 400m apart. Reef of concrete blocks, 20.3x20.3x40.6cm in 3 blocks-high columns, 4 blocks deep. Held together by stainless steel and on plywood platforms. Small reef of 2 columns, large reef of 6 columns. 2x 15cm holes per block and added conch shells.	1-2 years	3m	Unspecified	Atlantic	north-west Atlantic - off Lee stocking Island	The Bahamas	Study of Yellow Wrasse and their predators on artificial and natural reefs
AJ7543	Soldal, A. V.; Svellingen, I.; Jorgensen, T.; Lokkeborg, S.	2002	Rigs-to-reefs in the North Sea: hydroacoustic quantification of fish in the vicinity of a "semi-cold" platform	We describe an experiment intended to estimate the extent to which decommissioned platforms in the North Sea attract fish. The work was carried out at a "semi-cold" platform in the Norwegian Sector between May and September 1998. Hydroacoustic quantification and trawling carried out by a research vessel running transects from the platform out to a distance of five nautical miles did not demonstra…	Ices Journal of Marine Science	Initial search string, manual searches or keyword searches	CP	2021-05-05	Decommission of MMS	Leave unmodified in situ	Species/population	Fish	Haddock, Saithe, Cod	Species or biological	Abundance, density, or % cover	No or Unspecified	No or Unspecified	Empirical or observational study	No comparator	1998	Albukjell 2/4F	Oil and gas	Platform	Steel jacket, 7320t, 50x65m base, grid structure from the bottom to the water surface. Production shutdown in 1990 and is unmanned other than occasional maintenance. Illuminated at night.	Unspecified	70m	Unspecified	Atlantic	north-east Atlantic - North Sea (Norwegian sector) - Ekofisk field	Norway	Study of fish found around a "semi cold" decommissioned platform. Data from different distances from the rig, times of day and sides of the rig. Data for cod, Saithe and Haddock provided as most dominant species.
AJ7543	Soldal, A. V.; Svellingen, I.; Jorgensen, T.; Lokkeborg, S.	2002	Rigs-to-reefs in the North Sea: hydroacoustic quantification of fish in the vicinity of a "semi-cold" platform	We describe an experiment intended to estimate the extent to which decommissioned platforms in the North Sea attract fish. The work was carried out at a "semi-cold" platform in the Norwegian Sector between May and September 1998. Hydroacoustic quantification and trawling carried out by a research vessel running transects from the platform out to a distance of five nautical miles did not demonstra…	Ices Journal of Marine Science	Initial search string, manual searches or keyword searches	CP	2021-05-05	Decommission of MMS	Leave unmodified in situ	Species/population	Fish	Haddock, Saithe, Cod	Species or biological	Biomass	No or Unspecified	No or Unspecified	Empirical or observational study	No comparator	1998	Albukjell 2/4F	Oil and gas	Platform	Steel jacket, 7320t, 50x65m base, grid structure from the bottom to the water surface. Production shutdown in 1990 and is unmanned other than occasional maintenance. Illuminated at night.	Unspecified	70m	Unspecified	Atlantic	north-east Atlantic - North Sea (Norwegian sector) - Ekofisk field	Norway	Study of fish found around a "semi cold" decommissioned platform. Data from different distances from the rig, times of day and sides of the rig. Data for cod, Saithe and Haddock provided as most dominant species.
AJ7543	Soldal, A. V.; Svellingen, I.; Jorgensen, T.; Lokkeborg, S.	2002	Rigs-to-reefs in the North Sea: hydroacoustic quantification of fish in the vicinity of a "semi-cold" platform	We describe an experiment intended to estimate the extent to which decommissioned platforms in the North Sea attract fish. The work was carried out at a "semi-cold" platform in the Norwegian Sector between May and September 1998. Hydroacoustic quantification and trawling carried out by a research vessel running transects from the platform out to a distance of five nautical miles did not demonstra…	Ices Journal of Marine Science	Initial search string, manual searches or keyword searches	CP	2021-05-05	Decommission of MMS	Leave unmodified in situ	Species/population	Fish	Haddock, Saithe, Cod	Species or biological	Size/growth, or age	No or Unspecified	No or Unspecified	Empirical or observational study	No comparator	1998	Albukjell 2/4F	Oil and gas	Platform	Steel jacket, 7320t, 50x65m base, grid structure from the bottom to the water surface. Production shutdown in 1990 and is unmanned other than occasional maintenance. Illuminated at night.	Unspecified	70m	Unspecified	Atlantic	north-east Atlantic - North Sea (Norwegian sector) - Ekofisk field	Norway	Study of fish found around a "semi cold" decommissioned platform. Data from different distances from the rig, times of day and sides of the rig. Data for cod, Saithe and Haddock provided as most dominant species.
AK6502	Boswell, Kevin M.; Wells, R. J. David; Cowan, James H.; Wilson, Charles A.	2010	BIOMASS, DENSITY, AND SIZE DISTRIBUTIONS OF FISHES ASSOCIATED WITH A LARGE-SCALE ARTIFICIAL REEF COMPLEX IN THE GULF OF MEXICO	The Freeport Sulphur Mine Artificial Reef (FSMAR) is a decommissioned oil and gas platform and serves as the largest artificial reef complex in the northern Gulf of Mexico (NGOM). Given the increasing numbers of artificial reefs in the NGOM, yet the paucity of information that exists, the goals of this study were to evaluate the biomass, density, and size structure of fishes associated with FSMAR…	Bulletin of Marine Science	Initial search string, manual searches or keyword searches	CP	2021-05-05	Decommission of MMS	Reefing (topping and left in situ)	Community/assemblage	Fish	All fish present	Species or biological	Abundance, density, or % cover	No or Unspecified	No or Unspecified	Empirical or observational study	No comparator	2003-2005	Freeport Sulphur Mine Artificial Reef	Oil and gas	Reef complex consists of 29 metal structures, power plant, support platforms and 2.4km of bridgework.	Decommissioned 1992, superstructures removed and remaining components cut off 7m from the water surface and placed next to the structure.	Unspecified	16m	16.6-28.2°C	Atlantic	north-west Atlantic - Gulf of Mexico (northern) - 11km SE of Baratania Bay, Louisiana	USA	An AR complex made from a reefed O&G platform and other structures. Acoustic surveys used to measure fish abundance, biomass and size at depths and distances from the reef complex. Contains some data from other habitats including standing, decommissioned, toppled and partially removed platforms.
AK6502	Boswell, Kevin M.; Wells, R. J. David; Cowan, James H.; Wilson, Charles A.	2010	BIOMASS, DENSITY, AND SIZE DISTRIBUTIONS OF FISHES ASSOCIATED WITH A LARGE-SCALE ARTIFICIAL REEF COMPLEX IN THE GULF OF MEXICO	The Freeport Sulphur Mine Artificial Reef (FSMAR) is a decommissioned oil and gas platform and serves as the largest artificial reef complex in the northern Gulf of Mexico (NGOM). Given the increasing numbers of artificial reefs in the NGOM, yet the paucity of information that exists, the goals of this study were to evaluate the biomass, density, and size structure of fishes associated with FSMAR…	Bulletin of Marine Science	Initial search string, manual searches or keyword searches	CP	2021-05-05	Decommission of MMS	Reefing (topping and left in situ)	Community/assemblage	Fish	All fish present	Species or biological	Biomass	No or Unspecified	No or Unspecified	Empirical or observational study	No comparator	2003-2005	Freeport Sulphur Mine Artificial Reef	Oil and gas	Reef complex consists of 29 metal structures, power plant, support platforms and 2.4km of bridgework.	Decommissioned 1992, superstructures removed and remaining components cut off 7m from the water surface and placed next to the structure.	Unspecified	16m	16.6-28.2°C	Atlantic	north-west Atlantic - Gulf of Mexico (northern) - 11km SE of Baratania Bay, Louisiana	USA	An AR complex made from a reefed O&G platform and other structures. Acoustic surveys used to measure fish abundance, biomass and size at depths and distances from the reef complex. Contains some data from other habitats including standing, decommissioned, toppled and partially removed platforms.
AK6502	Boswell, Kevin M.; Wells, R. J. David; Cowan, James H.; Wilson, Charles A.	2010	BIOMASS, DENSITY, AND SIZE DISTRIBUTIONS OF FISHES ASSOCIATED WITH A LARGE-SCALE ARTIFICIAL REEF COMPLEX IN THE GULF OF MEXICO	The Freeport Sulphur Mine Artificial Reef (FSMAR) is a decommissioned oil and gas platform and serves as the largest artificial reef complex in the northern Gulf of Mexico (NGOM). Given the increasing numbers of artificial reefs in the NGOM, yet the paucity of information that exists, the goals of this study were to evaluate the biomass, density, and size structure of fishes associated with FSMAR…	Bulletin of Marine Science	Initial search string, manual searches or keyword searches	CP	2021-05-05	Decommission of MMS	Reefing (topping and left in situ)	Community/assemblage	Fish	All fish present	Species or biological	Size/growth, or age	No or Unspecified	No or Unspecified	Empirical or observational study	No comparator	2003-2005	Freeport Sulphur Mine Artificial Reef	Oil and gas	Reef complex consists of 29 metal structures, power plant, support platforms and 2.4km of bridgework.	Decommissioned 1992, superstructures removed and remaining components cut off 7m from the water surface and placed next to the structure.	Unspecified	16m	16.6-28.2°C	Atlantic	north-west Atlantic - Gulf of Mexico (northern) - 11km SE of Baratania Bay, Louisiana	USA	An AR complex made from a reefed O&G platform and other structures. Acoustic surveys used to measure fish abundance, biomass and size at depths and distances from the reef complex. Contains some data from other habitats including standing, decommissioned, toppled and partially removed platforms.
AK6502	Boswell, Kevin M.; Wells, R. J. David; Cowan, James H.; Wilson, Charles A.	2010	BIOMASS, DENSITY, AND SIZE DISTRIBUTIONS OF FISHES ASSOCIATED WITH A LARGE-SCALE ARTIFICIAL REEF COMPLEX IN THE GULF OF MEXICO	The Freeport Sulphur Mine Artificial Reef (FSMAR) is a decommissioned oil and gas platform and serves as the largest artificial reef complex in the northern Gulf of Mexico (NGOM). Given the increasing numbers of artificial reefs in the NGOM, yet the paucity of information that exists, the goals of this study were to evaluate the biomass, density, and size structure of fishes associated with FSMAR…	Bulletin of Marine Science	Initial search string, manual searches or keyword searches	CP	2021-05-05	Decommission of MMS	Reefing (topping and left in situ)	Community/assemblage	Fish	All fish present	Species or biological	Range or distribution or larval dispersal/connectivity	No or Unspecified	No or Unspecified	Empirical or observational study	No comparator	2003-2005	Freeport Sulphur Mine Artificial Reef	Oil and gas	Reef complex consists of 29 metal structures, power plant, support platforms and 2.4km of bridgework.	Decommissioned 1992, superstructures removed and remaining components cut off 7m from the water surface and placed next to the structure.	Unspecified	16m	16.6-28.2°C	Atlantic	north-west Atlantic - Gulf of Mexico (northern) - 11km SE of Baratania Bay, Louisiana	USA	An AR complex made from a reefed O&G platform and other structures. Acoustic surveys used to measure fish abundance, biomass and size at depths and distances from the reef complex. Contains some data from other habitats including standing, decommissioned, toppled and partially removed platforms.
AK8603	Edelist, D.; Spanier, E.	2009	Influence of Levantine Artificial Reefs on the fish assemblage of the surrounding seabed	Four Artificial Reef (AR) units were deployed at a 20m depth on a flat hard substrate 3 km west of Haifa, Israel and then surveyed for fish for 12 months. AR units supported 20 times the biomass of control quadrates and their enrichment impact was still significant at a radius of 13m away from units. The 13m values were also significantly higher than those of quadrates adjacent to units, suggesti…	Mediterranean Marine Science	Initial search string, manual searches or keyword searches	CP	2021-05-05	Presence of MMS		Species/population	Fish	All fish present	Species or biological	Abundance, density, or % cover	No or Unspecified	Yes	Empirical or observational study	Control-impact, reference site or site comparison	2004-2005		Artificial reef		Ground unit consists of 4 x 1.2m cube steel reinforced concrete of 1500kg. Each contains 16 25cm diameter pieces of polyethylene pipe. A FAD is tethered to each unit, 10m above the seafloor, consisting of 1m steel profile cube containing 16 polyethylene pipes. AR field is 4 double units and FADs, 25-40m between units.	Unspecified	20m	16-29°C	Atlantic	north-east Atlantic - Mediterranean Sea - 3km west of Haifa	Israel	Comparison of quadrats around an AR and distances away as control sites with regard to fish populations. Focus on Lessepsian migration of fish species. Also data on juvenile and female abundance of some species at different quadrats.
AK8603	Edelist, D.; Spanier, E.	2009	Influence of Levantine Artificial Reefs on the fish assemblage of the surrounding seabed	Four Artificial Reef (AR) units were deployed at a 20m depth on a flat hard substrate 3 km west of Haifa, Israel and then surveyed for fish for 12 months. AR units supported 20 times the biomass of control quadrates and their enrichment impact was still significant at a radius of 13m away from units. The 13m values were also significantly higher than those of quadrates adjacent to units, suggesti…	Mediterranean Marine Science	Initial search string, manual searches or keyword searches	CP	2021-05-05	Presence of MMS		Species/population	Fish	All fish present	Species or biological	Biomass	No or Unspecified	Yes	Empirical or observational study	Control-impact, reference site or site comparison	2004-2005		Artificial reef		Ground unit consists of 4 x 1.2m cube steel reinforced concrete of 1500kg. Each contains 16 25cm diameter pieces of polyethylene pipe. A FAD is tethered to each unit, 10m above the seafloor, consisting of 1m steel profile cube containing 16 polyethylene pipes. AR field is 4 double units and FADs, 25-40m between units.	Unspecified	20m	16-29°C	Atlantic	north-east Atlantic - Mediterranean Sea - 3km west of Haifa	Israel	Comparison of quadrats around an AR and distances away as control sites with regard to fish populations. Focus on Lessepsian migration of fish species. Also data on juvenile and female abundance of some species at different quadrats.
AK8603	Edelist, D.; Spanier, E.	2009	Influence of Levantine Artificial Reefs on the fish assemblage of the surrounding seabed	Four Artificial Reef (AR) units were deployed at a 20m depth on a flat hard substrate 3 km west of Haifa, Israel and then surveyed for fish for 12 months. AR units supported 20 times the biomass of control quadrates and their enrichment impact was still significant at a radius of 13m away from units. The 13m values were also significantly higher than those of quadrates adjacent to units, suggesti…	Mediterranean Marine Science	Initial search string, manual searches or keyword searches	CP	2021-05-05	Presence of MMS		Species/population	Fish	All fish present	Species or biological	Behaviour (reproductive, avoidance, migration, use)	No or Unspecified	Yes	Empirical or observational study	Control-impact, reference site or site comparison	2004-2005		Artificial reef		Ground unit consists of 4 x 1.2m cube steel reinforced concrete of 1500kg. Each contains 16 25cm diameter pieces of polyethylene pipe. A FAD is tethered to each unit, 10m above the seafloor, consisting of 1m steel profile cube containing 16 polyethylene pipes. AR field is 4 double units and FADs, 25-40m between units.	Unspecified	20m	16-29°C	Atlantic	north-east Atlantic - Mediterranean Sea - 3km west of Haifa	Israel	Comparison of quadrats around an AR and distances away as control sites with regard to fish populations. Focus on Lessepsian migration of fish species. Also data on juvenile and female abundance of some species at different quadrats.
AK8603	Edelist, D.; Spanier, E.	2009	Influence of Levantine Artificial Reefs on the fish assemblage of the surrounding seabed	Four Artificial Reef (AR) units were deployed at a 20m depth on a flat hard substrate 3 km west of Haifa, Israel and then surveyed for fish for 12 months. AR units supported 20 times the biomass of control quadrates and their enrichment impact was still significant at a radius of 13m away from units. The 13m values were also significantly higher than those of quadrates adjacent to units, suggesti…	Mediterranean Marine Science	Initial search string, manual searches or keyword searches	CP	2021-05-05	Presence of MMS		Species/population	Fish	All fish present	Ecological or community	Diversity (H, J, Δ, richness, genetic)	No or Unspecified	Yes	Empirical or observational study	Control-impact, reference site or site comparison	2004-2005		Artificial reef		Ground unit consists of 4 x 1.2m cube steel reinforced concrete of 1500kg. Each contains 16 25cm diameter pieces of polyethylene pipe. A FAD is tethered to each unit, 10m above the seafloor, consisting of 1m steel profile cube containing 16 polyethylene pipes. AR field is 4 double units and FADs, 25-40m between units.	Unspecified	20m	16-29°C	Atlantic	north-east Atlantic - Mediterranean Sea - 3km west of Haifa	Israel	Comparison of quadrats around an AR and distances away as control sites with regard to fish populations. Focus on Lessepsian migration of fish species. Also data on juvenile and female abundance of some species at different quadrats.
AK8603	Edelist, D.; Spanier, E.	2009	Influence of Levantine Artificial Reefs on the fish assemblage of the surrounding seabed	Four Artificial Reef (AR) units were deployed at a 20m depth on a flat hard substrate 3 km west of Haifa, Israel and then surveyed for fish for 12 months. AR units supported 20 times the biomass of control quadrates and their enrichment impact was still significant at a radius of 13m away from units. The 13m values were also significantly higher than those of quadrates adjacent to units, suggesti…	Mediterranean Marine Science	Initial search string, manual searches or keyword searches	CP	2021-05-05	Presence of MMS		Species/population	Fish	All fish present	Functional	Predation, Herbivory, or Diet composition	No or Unspecified	Yes	Empirical or observational study	Control-impact, reference site or site comparison	2004-2005		Artificial reef		Ground unit consists of 4 x 1.2m cube steel reinforced concrete of 1500kg. Each contains 16 25cm diameter pieces of polyethylene pipe. A FAD is tethered to each unit, 10m above the seafloor, consisting of 1m steel profile cube containing 16 polyethylene pipes. AR field is 4 double units and FADs, 25-40m between units.	Unspecified	20m	16-29°C	Atlantic	north-east Atlantic - Mediterranean Sea - 3km west of Haifa	Israel	Comparison of quadrats around an AR and distances away as control sites with regard to fish populations. Focus on Lessepsian migration of fish species. Also data on juvenile and female abundance of some species at different quadrats.
AL5518	Bull, A.S.; Kendall Jr, J.J.	1994	An indication of the process: offshore platforms as artificial reefs in the Gulf of Mexico	Fish and biofouling communities at three artificial reef sites in the Gulf of Mexico were monitored from 1989 through 1991. South Timbalier Block 86 Platform A (86-A) was toppled by a hurricane in 1985; South Timbalier Block 128 Platform A (128-A) was detonated and toppled in place in the fall of 1988; and South Timbalier Block 134 Platform D (134-D) was detonated, towed, and deployed in 1991 abo…	Bulletin of Marine Science	Initial search string, manual searches or keyword searches	CP	2021-05-12	Decommission of MMS	Toppling	Species/population	Fish, Invertebrates	All fish and invertebrates present	Species or biological	Abundance, density, or % cover	No or Unspecified	No or Unspecified	Empirical or observational study	No comparator	1989-1991	South Timbalier Block 86 Platform A (86-A)	Oil and gas	Platform	Toppled by hurricane in 1985. Entire above and below water sections studied	4-6 years	Unspecified	Unspecified	Atlantic	north-west Atlantic - Gulf of Mexico - coast off Louisiana, South Timbalier	USA	Study of fish and invertebrate species found on 3 platforms that were 1 toppled, 2 detonated and toppled and 3 detonated towed and deployed. It says that Fish and invertebrates were identified and additional information such as temperature, depth, lifestage/size and behaviour recorded, however results are only presented in a conversational style and some of these are not mentioned.
AL5518	Bull, A.S.; Kendall Jr, J.J.	1994	An indication of the process: offshore platforms as artificial reefs in the Gulf of Mexico	Fish and biofouling communities at three artificial reef sites in the Gulf of Mexico were monitored from 1989 through 1991. South Timbalier Block 86 Platform A (86-A) was toppled by a hurricane in 1985; South Timbalier Block 128 Platform A (128-A) was detonated and toppled in place in the fall of 1988; and South Timbalier Block 134 Platform D (134-D) was detonated, towed, and deployed in 1991 abo…	Bulletin of Marine Science	Initial search string, manual searches or keyword searches	CP	2021-05-12	Decommission of MMS	Toppling	Species/population	Fish, Invertebrates	All fish and invertebrates present	Species or biological	Abundance, density, or % cover	No or Unspecified	No or Unspecified	Empirical or observational study	No comparator	1989-1991	South Timbalier Block 128 Platform A (128-A)	Oil and gas	Platform	Detonated and toppled in place in 1988 when retired. Entire above and below water sections studied	1-3 years	Unspecified	Unspecified	Atlantic	north-west Atlantic - Gulf of Mexico - coast off Louisiana, South Timbalier	USA	Study of fish and invertebrate species found on 3 platforms that were 1 toppled, 2 detonated and toppled and 3 detonated towed and deployed. It says that Fish and invertebrates were identified and additional information such as temperature, depth, lifestage/size and behaviour recorded, however results are only presented in a conversational style and some of these are not mentioned.
AL5518	Bull, A.S.; Kendall Jr, J.J.	1994	An indication of the process: offshore platforms as artificial reefs in the Gulf of Mexico	Fish and biofouling communities at three artificial reef sites in the Gulf of Mexico were monitored from 1989 through 1991. South Timbalier Block 86 Platform A (86-A) was toppled by a hurricane in 1985; South Timbalier Block 128 Platform A (128-A) was detonated and toppled in place in the fall of 1988; and South Timbalier Block 134 Platform D (134-D) was detonated, towed, and deployed in 1991 abo…	Bulletin of Marine Science	Initial search string, manual searches or keyword searches	CP	2021-05-12	Decommission of MMS	Toppling	Species/population	Fish, Invertebrates	All fish and invertebrates present	Species or biological	Abundance, density, or % cover	No or Unspecified	No or Unspecified	Empirical or observational study	No comparator	1989-1991	South Timbalier Block 134 Platform D (134-D)	Oil and gas	Platform	Detonated, towed and deployed 1991. Below water sections surveyed.	0-1 years	Unspecified	Unspecified	Atlantic	north-west Atlantic - Gulf of Mexico - coast off Louisiana, South Timbalier	USA	Study of fish and invertebrate species found on 3 platforms that were 1 toppled, 2 detonated and toppled and 3 detonated towed and deployed. It says that Fish and invertebrates were identified and additional information such as temperature, depth, lifestage/size and behaviour recorded, however results are only presented in a conversational style and some of these are not mentioned.
AM546	Fujii, Toyonobu	2016	Potential influence of offshore oil and gas platforms on the feeding ecology of fish assemblages in the North Sea	This article presents results from the first detailed study on the feeding habits of fish assemblages associated with offshore oil and gas platforms in the North Sea. Multi-seasonal sampling was conducted at one of the oil platforms located in the central North Sea between September 2010 and January 2014 to characterise temporal variation in the stomach contents of different fish species. A total…	Marine Ecology Progress Series	Initial search string, manual searches or keyword searches	CP	2021-05-19	Presence of MMS		Species/population	Fish	Saithe (Pollachius virens), haddock (Melanogrammus aeglefinus), cod (Gadus morhua), poor cod (Trisopterus minutus), tusk (Brosme brosme), long rough dab (Hippoglossoides platessoides)	Functional	Predation, Herbivory, or Diet composition	No or Unspecified	Yes	Empirical or observational study	Control-impact, reference site or site comparison	2010-2014	Miller platform, BP	Oil and gas	jacket	Submerged steel jacket with numerous cylindrical cross members providing a complex lattice structure	19-23 years	103m	See figure	Atlantic	north-east Atlantic - North Sea (northern central) - Scotland and Norway	UK, Norway	Study of the stomach contents of 6 fish species found around an oil and gas platform, looking at the influence of environmental factors on the diet. Similar data provided from the International Bottom trawl survey around the North sea, giving the distances from the nearest platform.
AM546	Fujii, Toyonobu	2016	Potential influence of offshore oil and gas platforms on the feeding ecology of fish assemblages in the North Sea	This article presents results from the first detailed study on the feeding habits of fish assemblages associated with offshore oil and gas platforms in the North Sea. Multi-seasonal sampling was conducted at one of the oil platforms located in the central North Sea between September 2010 and January 2014 to characterise temporal variation in the stomach contents of different fish species. A total…	Marine Ecology Progress Series	Initial search string, manual searches or keyword searches	CP	2021-05-19	Presence of MMS		Species/population	Fish	Saithe (Pollachius virens), haddock (Melanogrammus aeglefinus), cod (Gadus morhua), poor cod (Trisopterus minutus), tusk (Brosme brosme), long rough dab (Hippoglossoides platessoides)	Species or biological	Abundance, density, or % cover	No or Unspecified	Yes	Empirical or observational study	Control-impact, reference site or site comparison	2010-2014	Miller platform, BP	Oil and gas	jacket	Submerged steel jacket with numerous cylindrical cross members providing a complex lattice structure	19-23 years	103m	See figure	Atlantic	north-east Atlantic - North Sea (northern central) - Scotland and Norway	UK, Norway	Study of the stomach contents of 6 fish species found around an oil and gas platform, looking at the influence of environmental factors on the diet. Similar data provided from the International Bottom trawl survey around the North sea, giving the distances from the nearest platform.
AM546	Fujii, Toyonobu	2016	Potential influence of offshore oil and gas platforms on the feeding ecology of fish assemblages in the North Sea	This article presents results from the first detailed study on the feeding habits of fish assemblages associated with offshore oil and gas platforms in the North Sea. Multi-seasonal sampling was conducted at one of the oil platforms located in the central North Sea between September 2010 and January 2014 to characterise temporal variation in the stomach contents of different fish species. A total…	Marine Ecology Progress Series	Initial search string, manual searches or keyword searches	CP	2021-05-19	Presence of MMS		Species/population	Fish	Saithe (Pollachius virens), haddock (Melanogrammus aeglefinus), cod (Gadus morhua), poor cod (Trisopterus minutus), tusk (Brosme brosme), long rough dab (Hippoglossoides platessoides)	Species or biological	Size/growth, or age	No or Unspecified	Yes	Empirical or observational study	Control-impact, reference site or site comparison	2010-2014	Miller platform, BP	Oil and gas	jacket	Submerged steel jacket with numerous cylindrical cross members providing a complex lattice structure	19-23 years	103m	See figure	Atlantic	north-east Atlantic - North Sea (northern central) - Scotland and Norway	UK, Norway	Study of the stomach contents of 6 fish species found around an oil and gas platform, looking at the influence of environmental factors on the diet. Similar data provided from the International Bottom trawl survey around the North sea, giving the distances from the nearest platform.
AM546	Fujii, Toyonobu	2016	Potential influence of offshore oil and gas platforms on the feeding ecology of fish assemblages in the North Sea	This article presents results from the first detailed study on the feeding habits of fish assemblages associated with offshore oil and gas platforms in the North Sea. Multi-seasonal sampling was conducted at one of the oil platforms located in the central North Sea between September 2010 and January 2014 to characterise temporal variation in the stomach contents of different fish species. A total…	Marine Ecology Progress Series	Initial search string, manual searches or keyword searches	CP	2021-05-19	Presence of MMS		Species/population	Fish	Saithe (Pollachius virens), haddock (Melanogrammus aeglefinus), cod (Gadus morhua), poor cod (Trisopterus minutus), tusk (Brosme brosme), long rough dab (Hippoglossoides platessoides)	Species or biological	Range or distribution or larval dispersal/connectivity	No or Unspecified	Yes	Empirical or observational study	Control-impact, reference site or site comparison	2010-2014	Miller platform, BP	Oil and gas	jacket	Submerged steel jacket with numerous cylindrical cross members providing a complex lattice structure	19-23 years	103m	See figure	Atlantic	north-east Atlantic - North Sea (northern central) - Scotland and Norway	UK, Norway	Study of the stomach contents of 6 fish species found around an oil and gas platform, looking at the influence of environmental factors on the diet. Similar data provided from the International Bottom trawl survey around the North sea, giving the distances from the nearest platform.
AM546	Fujii, Toyonobu	2016	Potential influence of offshore oil and gas platforms on the feeding ecology of fish assemblages in the North Sea	This article presents results from the first detailed study on the feeding habits of fish assemblages associated with offshore oil and gas platforms in the North Sea. Multi-seasonal sampling was conducted at one of the oil platforms located in the central North Sea between September 2010 and January 2014 to characterise temporal variation in the stomach contents of different fish species. A total…	Marine Ecology Progress Series	Initial search string, manual searches or keyword searches	CP	2021-05-19	Presence of MMS		Community/assemblage	Fish, Invertebrates	Fish and Invertebrate prey in the fish diet	Ecological or community	Community composition or structure	No or Unspecified	Yes	Empirical or observational study	Control-impact, reference site or site comparison	2010-2014	Miller platform, BP	Oil and gas	jacket	Submerged steel jacket with numerous cylindrical cross members providing a complex lattice structure	19-23 years	103m	See figure	Atlantic	north-east Atlantic - North Sea (northern central) - Scotland and Norway	UK, Norway	Study of the stomach contents of 6 fish species found around an oil and gas platform, looking at the influence of environmental factors on the diet. Similar data provided from the International Bottom trawl survey around the North sea, giving the distances from the nearest platform.
AM546	Fujii, Toyonobu	2016	Potential influence of offshore oil and gas platforms on the feeding ecology of fish assemblages in the North Sea	This article presents results from the first detailed study on the feeding habits of fish assemblages associated with offshore oil and gas platforms in the North Sea. Multi-seasonal sampling was conducted at one of the oil platforms located in the central North Sea between September 2010 and January 2014 to characterise temporal variation in the stomach contents of different fish species. A total…	Marine Ecology Progress Series	Initial search string, manual searches or keyword searches	CP	2021-05-19	Presence of MMS		Community/assemblage	Fish, Invertebrates	Fish and Invertebrate prey in the fish diet	Ecological or community	Diversity (H, J, Δ, richness, genetic)	No or Unspecified	Yes	Empirical or observational study	Control-impact, reference site or site comparison	2010-2014	Miller platform, BP	Oil and gas	jacket	Submerged steel jacket with numerous cylindrical cross members providing a complex lattice structure	19-23 years	103m	See figure	Atlantic	north-east Atlantic - North Sea (northern central) - Scotland and Norway	UK, Norway	Study of the stomach contents of 6 fish species found around an oil and gas platform, looking at the influence of environmental factors on the diet. Similar data provided from the International Bottom trawl survey around the North sea, giving the distances from the nearest platform.
AM546	Fujii, Toyonobu	2016	Potential influence of offshore oil and gas platforms on the feeding ecology of fish assemblages in the North Sea	This article presents results from the first detailed study on the feeding habits of fish assemblages associated with offshore oil and gas platforms in the North Sea. Multi-seasonal sampling was conducted at one of the oil platforms located in the central North Sea between September 2010 and January 2014 to characterise temporal variation in the stomach contents of different fish species. A total…	Marine Ecology Progress Series	Initial search string, manual searches or keyword searches	CP	2021-05-19	Presence of MMS		Community/assemblage	Fish, Invertebrates	Fish and Invertebrate prey in the fish diet	Species or biological	Biomass	No or Unspecified	Yes	Empirical or observational study	Control-impact, reference site or site comparison	2010-2014	Miller platform, BP	Oil and gas	jacket	Submerged steel jacket with numerous cylindrical cross members providing a complex lattice structure	19-23 years	103m	See figure	Atlantic	north-east Atlantic - North Sea (northern central) - Scotland and Norway	UK, Norway	Study of the stomach contents of 6 fish species found around an oil and gas platform, looking at the influence of environmental factors on the diet. Similar data provided from the International Bottom trawl survey around the North sea, giving the distances from the nearest platform.
AN2775	Leiter, S.M.; Stone, K.M.; Thompson, J.L.; Accardo, C.M.; Wikgren, B.C.; Zani, M.A.; Cole, T.; Kenney, R.D.; Mayo, C.A.; Kraus, S.D.	2017	North Atlantic right whale Eubalaena glacialis occurrence in offshore wind energy areas near Massachusetts and Rhode Island, USA	Recent surveys of wind energy areas offshore of Massachusetts and Rhode Island (USA) have demonstrated that they encompass habitat used by the Endangered North Atlantic right whale Eubalaena glacialis. Prior to 2011, little systematic survey effort had been conducted in the area. The Bureau of Ocean Energy Management and the state of Massachusetts supported 3.5 yr of twice-monthly aerial surveys …	Endangered Species Research	Initial search string, manual searches or keyword searches	CP	2021-05-19	Presence of MMS		Species/population	Mammals	North Atlantic right whale (Eubalaena glacialis	Species or biological	Abundance, density, or % cover	No or Unspecified	No or Unspecified	Empirical or observational study	After only study (multiple time points/succession)	2011-2015	Area encompasses the Massachusetts wind energy area, Rhode Island/Massachusetts wind energy area and the Northeast Offshore Renewable Energy Innovation Zone	Offshore wind farm		Unspecified	Unspecified	Unspecified	Unspecified	Atlantic	north-west Atlantic - offshore from Massachusetts and Rhode Island	USA	Sightings of North Atlantic right whale around offshore wind farms. Data on abundance, demographics and behaviour.
AN2775	Leiter, S.M.; Stone, K.M.; Thompson, J.L.; Accardo, C.M.; Wikgren, B.C.; Zani, M.A.; Cole, T.; Kenney, R.D.; Mayo, C.A.; Kraus, S.D.	2017	North Atlantic right whale Eubalaena glacialis occurrence in offshore wind energy areas near Massachusetts and Rhode Island, USA	Recent surveys of wind energy areas offshore of Massachusetts and Rhode Island (USA) have demonstrated that they encompass habitat used by the Endangered North Atlantic right whale Eubalaena glacialis. Prior to 2011, little systematic survey effort had been conducted in the area. The Bureau of Ocean Energy Management and the state of Massachusetts supported 3.5 yr of twice-monthly aerial surveys …	Endangered Species Research	Initial search string, manual searches or keyword searches	CP	2021-05-19	Presence of MMS		Species/population	Mammals	North Atlantic right whale (Eubalaena glacialis	Species or biological	Behaviour (reproductive, avoidance, migration, use)	No or Unspecified	No or Unspecified	Empirical or observational study	After only study (multiple time points/succession)	2011-2015	Area encompasses the Massachusetts wind energy area, Rhode Island/Massachusetts wind energy area and the Northeast Offshore Renewable Energy Innovation Zone	Offshore wind farm		Unspecified	Unspecified	Unspecified	Unspecified	Atlantic	north-west Atlantic - offshore from Massachusetts and Rhode Island	USA	Sightings of North Atlantic right whale around offshore wind farms. Data on abundance, demographics and behaviour.
AN2775	Leiter, S.M.; Stone, K.M.; Thompson, J.L.; Accardo, C.M.; Wikgren, B.C.; Zani, M.A.; Cole, T.; Kenney, R.D.; Mayo, C.A.; Kraus, S.D.	2017	North Atlantic right whale Eubalaena glacialis occurrence in offshore wind energy areas near Massachusetts and Rhode Island, USA	Recent surveys of wind energy areas offshore of Massachusetts and Rhode Island (USA) have demonstrated that they encompass habitat used by the Endangered North Atlantic right whale Eubalaena glacialis. Prior to 2011, little systematic survey effort had been conducted in the area. The Bureau of Ocean Energy Management and the state of Massachusetts supported 3.5 yr of twice-monthly aerial surveys …	Endangered Species Research	Initial search string, manual searches or keyword searches	CP	2021-05-19	Presence of MMS		Species/population	Mammals	North Atlantic right whale (Eubalaena glacialis	Species or biological	Fecundity, Reproductive output (incl fertility, hatchling success), egg/sperm quality, or recruitment	No or Unspecified	No or Unspecified	Empirical or observational study	After only study (multiple time points/succession)	2011-2015	Area encompasses the Massachusetts wind energy area, Rhode Island/Massachusetts wind energy area and the Northeast Offshore Renewable Energy Innovation Zone	Offshore wind farm		Unspecified	Unspecified	Unspecified	Unspecified	Atlantic	north-west Atlantic - offshore from Massachusetts and Rhode Island	USA	Sightings of North Atlantic right whale around offshore wind farms. Data on abundance, demographics and behaviour.
AN7269	OMAR, RMNR; KEAN, CE; WAGIMAN, S.; HASSAN, AMM; HUSSEIN, M.; HASSAN, RBR; HUSSIN, COM	1994	DESIGN AND CONSTRUCTION OF ARTIFICIAL REEFS IN MALAYSIA	Malaysia has embarked on the construction of an artificial reef complex using 10 cm PVC pipe. Beginning 3 March 1991, 100 units of X-shaped modules (the primary design) were assembled in the Pulau Perhentian Marine Park waters in 18 m. Modules measuring 2 m high and 2 m wide were arranged in an ''E'' shape (the secondary design) on a seabed of about 1,860 m(2). This concept is different from othe…	Bulletin of Marine Science	Initial search string, manual searches or keyword searches	CP	2021-05-19	Presence of MMS		Community/assemblage	Fish, Invertebrates	Fish species present	Species or biological	Abundance, density, or % cover	No or Unspecified	No or Unspecified	Empirical or observational study	After only study (multiple time points/succession)	1991	Tapak Keranji	Artificial reef		10cm diameter PVC pipe joined to a second to make a 1.8m arm, attached to another arm to make a "X". X shape modules arranged into an E shape, of which there are 2 together	0-1 year	20m	Unspecified	Pacific	north-west Pacific - South China Sea - Pulau Perhentian marine Park, off Perhentian Kecil Island	Malaysia	Construction of AR at one site, with the intention of construction at a further site and a third site as a control. Observations on invertebrates found in a few months after construction, and fishing surveys at all 3 sites, but no statistical comparison between sites.
AN7269	OMAR, RMNR; KEAN, CE; WAGIMAN, S.; HASSAN, AMM; HUSSEIN, M.; HASSAN, RBR; HUSSIN, COM	1994	DESIGN AND CONSTRUCTION OF ARTIFICIAL REEFS IN MALAYSIA	Malaysia has embarked on the construction of an artificial reef complex using 10 cm PVC pipe. Beginning 3 March 1991, 100 units of X-shaped modules (the primary design) were assembled in the Pulau Perhentian Marine Park waters in 18 m. Modules measuring 2 m high and 2 m wide were arranged in an ''E'' shape (the secondary design) on a seabed of about 1,860 m(2). This concept is different from othe…	Bulletin of Marine Science	Initial search string, manual searches or keyword searches	CP	2021-05-19	Presence of MMS		Community/assemblage	Invertebrates	Invertebrate species present	Species or biological	Abundance, density, or % cover	No or Unspecified	No or Unspecified	Empirical or observational study	After only study (multiple time points/succession)	1991	Tapak Keranji	Artificial reef		10cm diameter PVC pipe joined to a second to make a 1.8m arm, attached to another arm to make a "X". X shape modules arranged into an E shape, of which there are 2 together	0-1 year	20m	Unspecified	Pacific	north-west Pacific - South China Sea - Pulau Perhentian marine Park, off Perhentian Kecil Island	Malaysia	Construction of AR at one site, with the intention of construction at a further site and a third site as a control. Observations on invertebrates found in a few months after construction, and fishing surveys at all 3 sites, but no statistical comparison between sites.
AN7269	OMAR, RMNR; KEAN, CE; WAGIMAN, S.; HASSAN, AMM; HUSSEIN, M.; HASSAN, RBR; HUSSIN, COM	1994	DESIGN AND CONSTRUCTION OF ARTIFICIAL REEFS IN MALAYSIA	Malaysia has embarked on the construction of an artificial reef complex using 10 cm PVC pipe. Beginning 3 March 1991, 100 units of X-shaped modules (the primary design) were assembled in the Pulau Perhentian Marine Park waters in 18 m. Modules measuring 2 m high and 2 m wide were arranged in an ''E'' shape (the secondary design) on a seabed of about 1,860 m(2). This concept is different from othe…	Bulletin of Marine Science	Initial search string, manual searches or keyword searches	CP	2021-05-19	Presence of MMS		Community/assemblage	Fish	fish catch	Species or biological	Biomass	No or Unspecified	No or Unspecified	Empirical or observational study	After only study (multiple time points/succession)	1991	Tapak Keranji	Artificial reef		10cm diameter PVC pipe joined to a second to make a 1.8m arm, attached to another arm to make a "X". X shape modules arranged into an E shape, of which there are 2 together	0-1 year	20m	Unspecified	Pacific	north-west Pacific - South China Sea - Pulau Perhentian marine Park, off Perhentian Kecil Island	Malaysia	Construction of AR at one site, with the intention of construction at a further site and a third site as a control. Observations on invertebrates found in a few months after construction, and fishing surveys at all 3 sites, but no statistical comparison between sites.
AO3069	Andaloro, Franco; Ferraro, Maria; Mostarda, Edoardo; Romeo, Teresa; Consoli, Pierpaolo	2013	Assessing the suitability of a remotely operated vehicle (ROV) to study the fish community associated with offshore gas platforms in the Ionian Sea: a comparative analysis with underwater visual censuses (UVCs)	The effectiveness of a remotely operated vehicle (ROV) to describe the fish communities of three gas platforms located offshore Crotone (Italy, Ionian Sea) was investigated by comparing its observations with underwater visual censuses (UVCs). The study was carried out at two depth layers (0-6 and 12-18 m). Moreover, the ROV was used to survey three deeper depth layers up to 76 m. Overall, the ROV…	Helgoland Marine Research	Initial search string, manual searches or keyword searches	CP	2021-05-19	Presence of MMS		Community/assemblage	Fish	All fish species present	Species or biological	Abundance, density, or % cover	No or Unspecified	No or Unspecified	Empirical or observational study	Control-impact, reference site or site comparison	2005-2006	Luna A	Oil and gas	Platform	8-legged, fixed to the sea floor by concrete or steel legs, connected by an assemblage of cross beams	Unspecified	75m	Unspecified	Atlantic	north-east Atlantic - Mediterranean Sea - Ionian Sea - off Crotone	Italy	Comparing the methods of ROV and visual observation, to assess fish communities around 3 platforms.
AO3069	Andaloro, Franco; Ferraro, Maria; Mostarda, Edoardo; Romeo, Teresa; Consoli, Pierpaolo	2013	Assessing the suitability of a remotely operated vehicle (ROV) to study the fish community associated with offshore gas platforms in the Ionian Sea: a comparative analysis with underwater visual censuses (UVCs)	The effectiveness of a remotely operated vehicle (ROV) to describe the fish communities of three gas platforms located offshore Crotone (Italy, Ionian Sea) was investigated by comparing its observations with underwater visual censuses (UVCs). The study was carried out at two depth layers (0-6 and 12-18 m). Moreover, the ROV was used to survey three deeper depth layers up to 76 m. Overall, the ROV…	Helgoland Marine Research	Initial search string, manual searches or keyword searches	CP	2021-05-19	Presence of MMS		Community/assemblage	Fish	All fish species present	Ecological or community	Community composition or structure	No or Unspecified	No or Unspecified	Empirical or observational study	Control-impact, reference site or site comparison	2005-2006	Luna A	Oil and gas	Platform	8-legged, fixed to the sea floor by concrete or steel legs, connected by an assemblage of cross beams	Unspecified	75m	Unspecified	Atlantic	north-east Atlantic - Mediterranean Sea - Ionian Sea - off Crotone	Italy	Comparing the methods of ROV and visual observation, to assess fish communities around 3 platforms.
AO3069	Andaloro, Franco; Ferraro, Maria; Mostarda, Edoardo; Romeo, Teresa; Consoli, Pierpaolo	2013	Assessing the suitability of a remotely operated vehicle (ROV) to study the fish community associated with offshore gas platforms in the Ionian Sea: a comparative analysis with underwater visual censuses (UVCs)	The effectiveness of a remotely operated vehicle (ROV) to describe the fish communities of three gas platforms located offshore Crotone (Italy, Ionian Sea) was investigated by comparing its observations with underwater visual censuses (UVCs). The study was carried out at two depth layers (0-6 and 12-18 m). Moreover, the ROV was used to survey three deeper depth layers up to 76 m. Overall, the ROV…	Helgoland Marine Research	Initial search string, manual searches or keyword searches	CP	2021-05-19	Presence of MMS		Community/assemblage	Fish	All fish species present	Ecological or community	Diversity (H, J, Δ, richness, genetic)	No or Unspecified	No or Unspecified	Empirical or observational study	Control-impact, reference site or site comparison	2005-2006	Luna A	Oil and gas	Platform	8-legged, fixed to the sea floor by concrete or steel legs, connected by an assemblage of cross beams	Unspecified	75m	Unspecified	Atlantic	north-east Atlantic - Mediterranean Sea - Ionian Sea - off Crotone	Italy	Comparing the methods of ROV and visual observation, to assess fish communities around 3 platforms.
AO3069	Andaloro, Franco; Ferraro, Maria; Mostarda, Edoardo; Romeo, Teresa; Consoli, Pierpaolo	2013	Assessing the suitability of a remotely operated vehicle (ROV) to study the fish community associated with offshore gas platforms in the Ionian Sea: a comparative analysis with underwater visual censuses (UVCs)	The effectiveness of a remotely operated vehicle (ROV) to describe the fish communities of three gas platforms located offshore Crotone (Italy, Ionian Sea) was investigated by comparing its observations with underwater visual censuses (UVCs). The study was carried out at two depth layers (0-6 and 12-18 m). Moreover, the ROV was used to survey three deeper depth layers up to 76 m. Overall, the ROV…	Helgoland Marine Research	Initial search string, manual searches or keyword searches	CP	2021-05-19	Presence of MMS		Community/assemblage	Fish	All fish species present	Species or biological	Abundance, density, or % cover	No or Unspecified	No or Unspecified	Empirical or observational study	Control-impact, reference site or site comparison	2005-2006	Luna B	Oil and gas	Platform	8-legged, fixed to the sea floor by concrete or steel legs, connected by an assemblage of cross beams	Unspecified	90m	Unspecified	Atlantic	north-east Atlantic - Mediterranean Sea - Ionian Sea - off Crotone	Italy	Comparing the methods of ROV and visual observation, to assess fish communities around 3 platforms.
AO3069	Andaloro, Franco; Ferraro, Maria; Mostarda, Edoardo; Romeo, Teresa; Consoli, Pierpaolo	2013	Assessing the suitability of a remotely operated vehicle (ROV) to study the fish community associated with offshore gas platforms in the Ionian Sea: a comparative analysis with underwater visual censuses (UVCs)	The effectiveness of a remotely operated vehicle (ROV) to describe the fish communities of three gas platforms located offshore Crotone (Italy, Ionian Sea) was investigated by comparing its observations with underwater visual censuses (UVCs). The study was carried out at two depth layers (0-6 and 12-18 m). Moreover, the ROV was used to survey three deeper depth layers up to 76 m. Overall, the ROV…	Helgoland Marine Research	Initial search string, manual searches or keyword searches	CP	2021-05-19	Presence of MMS		Community/assemblage	Fish	All fish species present	Ecological or community	Community composition or structure	No or Unspecified	No or Unspecified	Empirical or observational study	Control-impact, reference site or site comparison	2005-2006	Luna B	Oil and gas	Platform	8-legged, fixed to the sea floor by concrete or steel legs, connected by an assemblage of cross beams	Unspecified	90m	Unspecified	Atlantic	north-east Atlantic - Mediterranean Sea - Ionian Sea - off Crotone	Italy	Comparing the methods of ROV and visual observation, to assess fish communities around 3 platforms.
AO3069	Andaloro, Franco; Ferraro, Maria; Mostarda, Edoardo; Romeo, Teresa; Consoli, Pierpaolo	2013	Assessing the suitability of a remotely operated vehicle (ROV) to study the fish community associated with offshore gas platforms in the Ionian Sea: a comparative analysis with underwater visual censuses (UVCs)	The effectiveness of a remotely operated vehicle (ROV) to describe the fish communities of three gas platforms located offshore Crotone (Italy, Ionian Sea) was investigated by comparing its observations with underwater visual censuses (UVCs). The study was carried out at two depth layers (0-6 and 12-18 m). Moreover, the ROV was used to survey three deeper depth layers up to 76 m. Overall, the ROV…	Helgoland Marine Research	Initial search string, manual searches or keyword searches	CP	2021-05-19	Presence of MMS		Community/assemblage	Fish	All fish species present	Ecological or community	Diversity (H, J, Δ, richness, genetic)	No or Unspecified	No or Unspecified	Empirical or observational study	Control-impact, reference site or site comparison	2005-2006	Luna B	Oil and gas	Platform	8-legged, fixed to the sea floor by concrete or steel legs, connected by an assemblage of cross beams	Unspecified	90m	Unspecified	Atlantic	north-east Atlantic - Mediterranean Sea - Ionian Sea - off Crotone	Italy	Comparing the methods of ROV and visual observation, to assess fish communities around 3 platforms.
AO3069	Andaloro, Franco; Ferraro, Maria; Mostarda, Edoardo; Romeo, Teresa; Consoli, Pierpaolo	2013	Assessing the suitability of a remotely operated vehicle (ROV) to study the fish community associated with offshore gas platforms in the Ionian Sea: a comparative analysis with underwater visual censuses (UVCs)	The effectiveness of a remotely operated vehicle (ROV) to describe the fish communities of three gas platforms located offshore Crotone (Italy, Ionian Sea) was investigated by comparing its observations with underwater visual censuses (UVCs). The study was carried out at two depth layers (0-6 and 12-18 m). Moreover, the ROV was used to survey three deeper depth layers up to 76 m. Overall, the ROV…	Helgoland Marine Research	Initial search string, manual searches or keyword searches	CP	2021-05-19	Presence of MMS		Community/assemblage	Fish	All fish species present	Species or biological	Abundance, density, or % cover	No or Unspecified	No or Unspecified	Empirical or observational study	Control-impact, reference site or site comparison	2005-2006	Hera Lacinia	Oil and gas	Platform	4-legged, fixed to the sea floor by concrete or steel legs, connected by an assemblage of cross beams	Unspecified	30m	Unspecified	Atlantic	north-east Atlantic - Mediterranean Sea - Ionian Sea - off Crotone	Italy	Comparing the methods of ROV and visual observation, to assess fish communities around 3 platforms.
AO3069	Andaloro, Franco; Ferraro, Maria; Mostarda, Edoardo; Romeo, Teresa; Consoli, Pierpaolo	2013	Assessing the suitability of a remotely operated vehicle (ROV) to study the fish community associated with offshore gas platforms in the Ionian Sea: a comparative analysis with underwater visual censuses (UVCs)	The effectiveness of a remotely operated vehicle (ROV) to describe the fish communities of three gas platforms located offshore Crotone (Italy, Ionian Sea) was investigated by comparing its observations with underwater visual censuses (UVCs). The study was carried out at two depth layers (0-6 and 12-18 m). Moreover, the ROV was used to survey three deeper depth layers up to 76 m. Overall, the ROV…	Helgoland Marine Research	Initial search string, manual searches or keyword searches	CP	2021-05-19	Presence of MMS		Community/assemblage	Fish	All fish species present	Ecological or community	Community composition or structure	No or Unspecified	No or Unspecified	Empirical or observational study	Control-impact, reference site or site comparison	2005-2006	Hera Lacinia	Oil and gas	Platform	4-legged, fixed to the sea floor by concrete or steel legs, connected by an assemblage of cross beams	Unspecified	30m	Unspecified	Atlantic	north-east Atlantic - Mediterranean Sea - Ionian Sea - off Crotone	Italy	Comparing the methods of ROV and visual observation, to assess fish communities around 3 platforms.
AO3069	Andaloro, Franco; Ferraro, Maria; Mostarda, Edoardo; Romeo, Teresa; Consoli, Pierpaolo	2013	Assessing the suitability of a remotely operated vehicle (ROV) to study the fish community associated with offshore gas platforms in the Ionian Sea: a comparative analysis with underwater visual censuses (UVCs)	The effectiveness of a remotely operated vehicle (ROV) to describe the fish communities of three gas platforms located offshore Crotone (Italy, Ionian Sea) was investigated by comparing its observations with underwater visual censuses (UVCs). The study was carried out at two depth layers (0-6 and 12-18 m). Moreover, the ROV was used to survey three deeper depth layers up to 76 m. Overall, the ROV…	Helgoland Marine Research	Initial search string, manual searches or keyword searches	CP	2021-05-19	Presence of MMS		Community/assemblage	Fish	All fish species present	Ecological or community	Diversity (H, J, Δ, richness, genetic)	No or Unspecified	No or Unspecified	Empirical or observational study	Control-impact, reference site or site comparison	2005-2006	Hera Lacinia	Oil and gas	Platform	4-legged, fixed to the sea floor by concrete or steel legs, connected by an assemblage of cross beams	Unspecified	30m	Unspecified	Atlantic	north-east Atlantic - Mediterranean Sea - Ionian Sea - off Crotone	Italy	Comparing the methods of ROV and visual observation, to assess fish communities around 3 platforms.
AO6905	Meyer, Kirstin S.; Brooke, Sandra D.; Sweetman, Andrew K.; Wolf, Maya; Young, Craig M.	2017	Invertebrate communities on historical shipwrecks in the western Atlantic: relation to islands	Shipwrecks can be considered island-like habitats on the seafloor. We investigated the fauna of 8 historical shipwrecks off the US east coast to assess whether species distribution patterns on the shipwrecks fit models from classical island theory. Invertebrates on the shipwrecks included both sessile (sponges, anemones, hydroids) and motile (crustaceans, echinoderms) species. Invertebrate commun…	Marine Ecology Progress Series	Initial search string, manual searches or keyword searches	CP	2021-05-19	Presence of MMS		Community/assemblage	Invertebrates	Invertebrate species present	Species or biological	Abundance, density, or % cover	No or Unspecified	No or Unspecified	Empirical or observational study	Control-impact, reference site or site comparison	2012	W1	Shipwreck		45m length	88-91 years	90m	Unspecified	Atlantic	north-west Atlantic - east of Chesapeake Bay	USA	A comparison of the invertebrates on 8 shipwrecks, looking at how abiotic factors affect the community compositions.
AO6905	Meyer, Kirstin S.; Brooke, Sandra D.; Sweetman, Andrew K.; Wolf, Maya; Young, Craig M.	2017	Invertebrate communities on historical shipwrecks in the western Atlantic: relation to islands	Shipwrecks can be considered island-like habitats on the seafloor. We investigated the fauna of 8 historical shipwrecks off the US east coast to assess whether species distribution patterns on the shipwrecks fit models from classical island theory. Invertebrates on the shipwrecks included both sessile (sponges, anemones, hydroids) and motile (crustaceans, echinoderms) species. Invertebrate commun…	Marine Ecology Progress Series	Initial search string, manual searches or keyword searches	CP	2021-05-19	Presence of MMS		Community/assemblage	Invertebrates	Invertebrate species present	Ecological or community	Diversity (H, J, Δ, richness, genetic)	No or Unspecified	No or Unspecified	Empirical or observational study	Control-impact, reference site or site comparison	2012	W1	Shipwreck		45m length	88-91 years	90m	Unspecified	Atlantic	north-west Atlantic - east of Chesapeake Bay	USA	A comparison of the invertebrates on 8 shipwrecks, looking at how abiotic factors affect the community compositions.
AO6905	Meyer, Kirstin S.; Brooke, Sandra D.; Sweetman, Andrew K.; Wolf, Maya; Young, Craig M.	2017	Invertebrate communities on historical shipwrecks in the western Atlantic: relation to islands	Shipwrecks can be considered island-like habitats on the seafloor. We investigated the fauna of 8 historical shipwrecks off the US east coast to assess whether species distribution patterns on the shipwrecks fit models from classical island theory. Invertebrates on the shipwrecks included both sessile (sponges, anemones, hydroids) and motile (crustaceans, echinoderms) species. Invertebrate commun…	Marine Ecology Progress Series	Initial search string, manual searches or keyword searches	CP	2021-05-19	Presence of MMS		Community/assemblage	Invertebrates	Invertebrate species present	Ecological or community	Community composition or structure	No or Unspecified	No or Unspecified	Empirical or observational study	Control-impact, reference site or site comparison	2012	W1	Shipwreck		45m length	88-91 years	90m	Unspecified	Atlantic	north-west Atlantic - east of Chesapeake Bay	USA	A comparison of the invertebrates on 8 shipwrecks, looking at how abiotic factors affect the community compositions.
AO6905	Meyer, Kirstin S.; Brooke, Sandra D.; Sweetman, Andrew K.; Wolf, Maya; Young, Craig M.	2017	Invertebrate communities on historical shipwrecks in the western Atlantic: relation to islands	Shipwrecks can be considered island-like habitats on the seafloor. We investigated the fauna of 8 historical shipwrecks off the US east coast to assess whether species distribution patterns on the shipwrecks fit models from classical island theory. Invertebrates on the shipwrecks included both sessile (sponges, anemones, hydroids) and motile (crustaceans, echinoderms) species. Invertebrate commun…	Marine Ecology Progress Series	Initial search string, manual searches or keyword searches	CP	2021-05-19	Presence of MMS		Community/assemblage	Invertebrates	Invertebrate species present	Habitat	Habitat quantity, quality or extant (artificial)	No or Unspecified	No or Unspecified	Empirical or observational study	Control-impact, reference site or site comparison	2012	W1	Shipwreck		45m length	88-91 years	90m	Unspecified	Atlantic	north-west Atlantic - east of Chesapeake Bay	USA	A comparison of the invertebrates on 8 shipwrecks, looking at how abiotic factors affect the community compositions.
AO6905	Meyer, Kirstin S.; Brooke, Sandra D.; Sweetman, Andrew K.; Wolf, Maya; Young, Craig M.	2017	Invertebrate communities on historical shipwrecks in the western Atlantic: relation to islands	Shipwrecks can be considered island-like habitats on the seafloor. We investigated the fauna of 8 historical shipwrecks off the US east coast to assess whether species distribution patterns on the shipwrecks fit models from classical island theory. Invertebrates on the shipwrecks included both sessile (sponges, anemones, hydroids) and motile (crustaceans, echinoderms) species. Invertebrate commun…	Marine Ecology Progress Series	Initial search string, manual searches or keyword searches	CP	2021-05-19	Presence of MMS		Community/assemblage	Invertebrates	Invertebrate species present	Species or biological	Abundance, density, or % cover	No or Unspecified	No or Unspecified	Empirical or observational study	Control-impact, reference site or site comparison	2012	W2	Shipwreck		167m length	88-91 years	113m	Unspecified	Atlantic	north-west Atlantic - east of Chesapeake Bay	USA	A comparison of the invertebrates on 8 shipwrecks, looking at how abiotic factors affect the community compositions.
AO6905	Meyer, Kirstin S.; Brooke, Sandra D.; Sweetman, Andrew K.; Wolf, Maya; Young, Craig M.	2017	Invertebrate communities on historical shipwrecks in the western Atlantic: relation to islands	Shipwrecks can be considered island-like habitats on the seafloor. We investigated the fauna of 8 historical shipwrecks off the US east coast to assess whether species distribution patterns on the shipwrecks fit models from classical island theory. Invertebrates on the shipwrecks included both sessile (sponges, anemones, hydroids) and motile (crustaceans, echinoderms) species. Invertebrate commun…	Marine Ecology Progress Series	Initial search string, manual searches or keyword searches	CP	2021-05-19	Presence of MMS		Community/assemblage	Invertebrates	Invertebrate species present	Ecological or community	Diversity (H, J, Δ, richness, genetic)	No or Unspecified	No or Unspecified	Empirical or observational study	Control-impact, reference site or site comparison	2012	W2	Shipwreck		167m length	88-91 years	113m	Unspecified	Atlantic	north-west Atlantic - east of Chesapeake Bay	USA	A comparison of the invertebrates on 8 shipwrecks, looking at how abiotic factors affect the community compositions.
AO6905	Meyer, Kirstin S.; Brooke, Sandra D.; Sweetman, Andrew K.; Wolf, Maya; Young, Craig M.	2017	Invertebrate communities on historical shipwrecks in the western Atlantic: relation to islands	Shipwrecks can be considered island-like habitats on the seafloor. We investigated the fauna of 8 historical shipwrecks off the US east coast to assess whether species distribution patterns on the shipwrecks fit models from classical island theory. Invertebrates on the shipwrecks included both sessile (sponges, anemones, hydroids) and motile (crustaceans, echinoderms) species. Invertebrate commun…	Marine Ecology Progress Series	Initial search string, manual searches or keyword searches	CP	2021-05-19	Presence of MMS		Community/assemblage	Invertebrates	Invertebrate species present	Ecological or community	Community composition or structure	No or Unspecified	No or Unspecified	Empirical or observational study	Control-impact, reference site or site comparison	2012	W2	Shipwreck		167m length	88-91 years	113m	Unspecified	Atlantic	north-west Atlantic - east of Chesapeake Bay	USA	A comparison of the invertebrates on 8 shipwrecks, looking at how abiotic factors affect the community compositions.
AO6905	Meyer, Kirstin S.; Brooke, Sandra D.; Sweetman, Andrew K.; Wolf, Maya; Young, Craig M.	2017	Invertebrate communities on historical shipwrecks in the western Atlantic: relation to islands	Shipwrecks can be considered island-like habitats on the seafloor. We investigated the fauna of 8 historical shipwrecks off the US east coast to assess whether species distribution patterns on the shipwrecks fit models from classical island theory. Invertebrates on the shipwrecks included both sessile (sponges, anemones, hydroids) and motile (crustaceans, echinoderms) species. Invertebrate commun…	Marine Ecology Progress Series	Initial search string, manual searches or keyword searches	CP	2021-05-19	Presence of MMS		Community/assemblage	Invertebrates	Invertebrate species present	Habitat	Habitat quantity, quality or extant (artificial)	No or Unspecified	No or Unspecified	Empirical or observational study	Control-impact, reference site or site comparison	2012	W2	Shipwreck		167m length	88-91 years	113m	Unspecified	Atlantic	north-west Atlantic - east of Chesapeake Bay	USA	A comparison of the invertebrates on 8 shipwrecks, looking at how abiotic factors affect the community compositions.
AO6905	Meyer, Kirstin S.; Brooke, Sandra D.; Sweetman, Andrew K.; Wolf, Maya; Young, Craig M.	2017	Invertebrate communities on historical shipwrecks in the western Atlantic: relation to islands	Shipwrecks can be considered island-like habitats on the seafloor. We investigated the fauna of 8 historical shipwrecks off the US east coast to assess whether species distribution patterns on the shipwrecks fit models from classical island theory. Invertebrates on the shipwrecks included both sessile (sponges, anemones, hydroids) and motile (crustaceans, echinoderms) species. Invertebrate commun…	Marine Ecology Progress Series	Initial search string, manual searches or keyword searches	CP	2021-05-19	Presence of MMS		Community/assemblage	Invertebrates	Invertebrate species present	Species or biological	Abundance, density, or % cover	No or Unspecified	No or Unspecified	Empirical or observational study	Control-impact, reference site or site comparison	2012	W3	Shipwreck		141m length	88-91 years	125m	Unspecified	Atlantic	north-west Atlantic - east of Chesapeake Bay	USA	A comparison of the invertebrates on 8 shipwrecks, looking at how abiotic factors affect the community compositions.
AO6905	Meyer, Kirstin S.; Brooke, Sandra D.; Sweetman, Andrew K.; Wolf, Maya; Young, Craig M.	2017	Invertebrate communities on historical shipwrecks in the western Atlantic: relation to islands	Shipwrecks can be considered island-like habitats on the seafloor. We investigated the fauna of 8 historical shipwrecks off the US east coast to assess whether species distribution patterns on the shipwrecks fit models from classical island theory. Invertebrates on the shipwrecks included both sessile (sponges, anemones, hydroids) and motile (crustaceans, echinoderms) species. Invertebrate commun…	Marine Ecology Progress Series	Initial search string, manual searches or keyword searches	CP	2021-05-19	Presence of MMS		Community/assemblage	Invertebrates	Invertebrate species present	Ecological or community	Diversity (H, J, Δ, richness, genetic)	No or Unspecified	No or Unspecified	Empirical or observational study	Control-impact, reference site or site comparison	2012	W3	Shipwreck		141m length	88-91 years	125m	Unspecified	Atlantic	north-west Atlantic - east of Chesapeake Bay	USA	A comparison of the invertebrates on 8 shipwrecks, looking at how abiotic factors affect the community compositions.
AO6905	Meyer, Kirstin S.; Brooke, Sandra D.; Sweetman, Andrew K.; Wolf, Maya; Young, Craig M.	2017	Invertebrate communities on historical shipwrecks in the western Atlantic: relation to islands	Shipwrecks can be considered island-like habitats on the seafloor. We investigated the fauna of 8 historical shipwrecks off the US east coast to assess whether species distribution patterns on the shipwrecks fit models from classical island theory. Invertebrates on the shipwrecks included both sessile (sponges, anemones, hydroids) and motile (crustaceans, echinoderms) species. Invertebrate commun…	Marine Ecology Progress Series	Initial search string, manual searches or keyword searches	CP	2021-05-19	Presence of MMS		Community/assemblage	Invertebrates	Invertebrate species present	Ecological or community	Community composition or structure	No or Unspecified	No or Unspecified	Empirical or observational study	Control-impact, reference site or site comparison	2012	W3	Shipwreck		141m length	88-91 years	125m	Unspecified	Atlantic	north-west Atlantic - east of Chesapeake Bay	USA	A comparison of the invertebrates on 8 shipwrecks, looking at how abiotic factors affect the community compositions.
AO6905	Meyer, Kirstin S.; Brooke, Sandra D.; Sweetman, Andrew K.; Wolf, Maya; Young, Craig M.	2017	Invertebrate communities on historical shipwrecks in the western Atlantic: relation to islands	Shipwrecks can be considered island-like habitats on the seafloor. We investigated the fauna of 8 historical shipwrecks off the US east coast to assess whether species distribution patterns on the shipwrecks fit models from classical island theory. Invertebrates on the shipwrecks included both sessile (sponges, anemones, hydroids) and motile (crustaceans, echinoderms) species. Invertebrate commun…	Marine Ecology Progress Series	Initial search string, manual searches or keyword searches	CP	2021-05-19	Presence of MMS		Community/assemblage	Invertebrates	Invertebrate species present	Habitat	Habitat quantity, quality or extant (artificial)	No or Unspecified	No or Unspecified	Empirical or observational study	Control-impact, reference site or site comparison	2012	W3	Shipwreck		141m length	88-91 years	125m	Unspecified	Atlantic	north-west Atlantic - east of Chesapeake Bay	USA	A comparison of the invertebrates on 8 shipwrecks, looking at how abiotic factors affect the community compositions.
AO6905	Meyer, Kirstin S.; Brooke, Sandra D.; Sweetman, Andrew K.; Wolf, Maya; Young, Craig M.	2017	Invertebrate communities on historical shipwrecks in the western Atlantic: relation to islands	Shipwrecks can be considered island-like habitats on the seafloor. We investigated the fauna of 8 historical shipwrecks off the US east coast to assess whether species distribution patterns on the shipwrecks fit models from classical island theory. Invertebrates on the shipwrecks included both sessile (sponges, anemones, hydroids) and motile (crustaceans, echinoderms) species. Invertebrate commun…	Marine Ecology Progress Series	Initial search string, manual searches or keyword searches	CP	2021-05-19	Presence of MMS		Community/assemblage	Invertebrates	Invertebrate species present	Species or biological	Abundance, density, or % cover	No or Unspecified	No or Unspecified	Empirical or observational study	Control-impact, reference site or site comparison	2012	W4	Shipwreck		92m length	88-91 years	105m	Unspecified	Atlantic	north-west Atlantic - east of Chesapeake Bay	USA	A comparison of the invertebrates on 8 shipwrecks, looking at how abiotic factors affect the community compositions.
AO6905	Meyer, Kirstin S.; Brooke, Sandra D.; Sweetman, Andrew K.; Wolf, Maya; Young, Craig M.	2017	Invertebrate communities on historical shipwrecks in the western Atlantic: relation to islands	Shipwrecks can be considered island-like habitats on the seafloor. We investigated the fauna of 8 historical shipwrecks off the US east coast to assess whether species distribution patterns on the shipwrecks fit models from classical island theory. Invertebrates on the shipwrecks included both sessile (sponges, anemones, hydroids) and motile (crustaceans, echinoderms) species. Invertebrate commun…	Marine Ecology Progress Series	Initial search string, manual searches or keyword searches	CP	2021-05-19	Presence of MMS		Community/assemblage	Invertebrates	Invertebrate species present	Ecological or community	Diversity (H, J, Δ, richness, genetic)	No or Unspecified	No or Unspecified	Empirical or observational study	Control-impact, reference site or site comparison	2012	W4	Shipwreck		92m length	88-91 years	105m	Unspecified	Atlantic	north-west Atlantic - east of Chesapeake Bay	USA	A comparison of the invertebrates on 8 shipwrecks, looking at how abiotic factors affect the community compositions.
AO6905	Meyer, Kirstin S.; Brooke, Sandra D.; Sweetman, Andrew K.; Wolf, Maya; Young, Craig M.	2017	Invertebrate communities on historical shipwrecks in the western Atlantic: relation to islands	Shipwrecks can be considered island-like habitats on the seafloor. We investigated the fauna of 8 historical shipwrecks off the US east coast to assess whether species distribution patterns on the shipwrecks fit models from classical island theory. Invertebrates on the shipwrecks included both sessile (sponges, anemones, hydroids) and motile (crustaceans, echinoderms) species. Invertebrate commun…	Marine Ecology Progress Series	Initial search string, manual searches or keyword searches	CP	2021-05-19	Presence of MMS		Community/assemblage	Invertebrates	Invertebrate species present	Ecological or community	Community composition or structure	No or Unspecified	No or Unspecified	Empirical or observational study	Control-impact, reference site or site comparison	2012	W4	Shipwreck		92m length	88-91 years	105m	Unspecified	Atlantic	north-west Atlantic - east of Chesapeake Bay	USA	A comparison of the invertebrates on 8 shipwrecks, looking at how abiotic factors affect the community compositions.
AO6905	Meyer, Kirstin S.; Brooke, Sandra D.; Sweetman, Andrew K.; Wolf, Maya; Young, Craig M.	2017	Invertebrate communities on historical shipwrecks in the western Atlantic: relation to islands	Shipwrecks can be considered island-like habitats on the seafloor. We investigated the fauna of 8 historical shipwrecks off the US east coast to assess whether species distribution patterns on the shipwrecks fit models from classical island theory. Invertebrates on the shipwrecks included both sessile (sponges, anemones, hydroids) and motile (crustaceans, echinoderms) species. Invertebrate commun…	Marine Ecology Progress Series	Initial search string, manual searches or keyword searches	CP	2021-05-19	Presence of MMS		Community/assemblage	Invertebrates	Invertebrate species present	Habitat	Habitat quantity, quality or extant (artificial)	No or Unspecified	No or Unspecified	Empirical or observational study	Control-impact, reference site or site comparison	2012	W4	Shipwreck		92m length	88-91 years	105m	Unspecified	Atlantic	north-west Atlantic - east of Chesapeake Bay	USA	A comparison of the invertebrates on 8 shipwrecks, looking at how abiotic factors affect the community compositions.
AO6905	Meyer, Kirstin S.; Brooke, Sandra D.; Sweetman, Andrew K.; Wolf, Maya; Young, Craig M.	2017	Invertebrate communities on historical shipwrecks in the western Atlantic: relation to islands	Shipwrecks can be considered island-like habitats on the seafloor. We investigated the fauna of 8 historical shipwrecks off the US east coast to assess whether species distribution patterns on the shipwrecks fit models from classical island theory. Invertebrates on the shipwrecks included both sessile (sponges, anemones, hydroids) and motile (crustaceans, echinoderms) species. Invertebrate commun…	Marine Ecology Progress Series	Initial search string, manual searches or keyword searches	CP	2021-05-19	Presence of MMS		Community/assemblage	Invertebrates	Invertebrate species present	Species or biological	Abundance, density, or % cover	No or Unspecified	No or Unspecified	Empirical or observational study	Control-impact, reference site or site comparison	2012	W5-1	Shipwreck		64m length	88-91 years	117m	Unspecified	Atlantic	north-west Atlantic - east of Chesapeake Bay	USA	A comparison of the invertebrates on 8 shipwrecks, looking at how abiotic factors affect the community compositions.
AO6905	Meyer, Kirstin S.; Brooke, Sandra D.; Sweetman, Andrew K.; Wolf, Maya; Young, Craig M.	2017	Invertebrate communities on historical shipwrecks in the western Atlantic: relation to islands	Shipwrecks can be considered island-like habitats on the seafloor. We investigated the fauna of 8 historical shipwrecks off the US east coast to assess whether species distribution patterns on the shipwrecks fit models from classical island theory. Invertebrates on the shipwrecks included both sessile (sponges, anemones, hydroids) and motile (crustaceans, echinoderms) species. Invertebrate commun…	Marine Ecology Progress Series	Initial search string, manual searches or keyword searches	CP	2021-05-19	Presence of MMS		Community/assemblage	Invertebrates	Invertebrate species present	Ecological or community	Diversity (H, J, Δ, richness, genetic)	No or Unspecified	No or Unspecified	Empirical or observational study	Control-impact, reference site or site comparison	2012	W5-1	Shipwreck		64m length	88-91 years	117m	Unspecified	Atlantic	north-west Atlantic - east of Chesapeake Bay	USA	A comparison of the invertebrates on 8 shipwrecks, looking at how abiotic factors affect the community compositions.
AO6905	Meyer, Kirstin S.; Brooke, Sandra D.; Sweetman, Andrew K.; Wolf, Maya; Young, Craig M.	2017	Invertebrate communities on historical shipwrecks in the western Atlantic: relation to islands	Shipwrecks can be considered island-like habitats on the seafloor. We investigated the fauna of 8 historical shipwrecks off the US east coast to assess whether species distribution patterns on the shipwrecks fit models from classical island theory. Invertebrates on the shipwrecks included both sessile (sponges, anemones, hydroids) and motile (crustaceans, echinoderms) species. Invertebrate commun…	Marine Ecology Progress Series	Initial search string, manual searches or keyword searches	CP	2021-05-19	Presence of MMS		Community/assemblage	Invertebrates	Invertebrate species present	Ecological or community	Community composition or structure	No or Unspecified	No or Unspecified	Empirical or observational study	Control-impact, reference site or site comparison	2012	W5-1	Shipwreck		64m length	88-91 years	117m	Unspecified	Atlantic	north-west Atlantic - east of Chesapeake Bay	USA	A comparison of the invertebrates on 8 shipwrecks, looking at how abiotic factors affect the community compositions.
AO6905	Meyer, Kirstin S.; Brooke, Sandra D.; Sweetman, Andrew K.; Wolf, Maya; Young, Craig M.	2017	Invertebrate communities on historical shipwrecks in the western Atlantic: relation to islands	Shipwrecks can be considered island-like habitats on the seafloor. We investigated the fauna of 8 historical shipwrecks off the US east coast to assess whether species distribution patterns on the shipwrecks fit models from classical island theory. Invertebrates on the shipwrecks included both sessile (sponges, anemones, hydroids) and motile (crustaceans, echinoderms) species. Invertebrate commun…	Marine Ecology Progress Series	Initial search string, manual searches or keyword searches	CP	2021-05-19	Presence of MMS		Community/assemblage	Invertebrates	Invertebrate species present	Habitat	Habitat quantity, quality or extant (artificial)	No or Unspecified	No or Unspecified	Empirical or observational study	Control-impact, reference site or site comparison	2012	W5-1	Shipwreck		64m length	88-91 years	117m	Unspecified	Atlantic	north-west Atlantic - east of Chesapeake Bay	USA	A comparison of the invertebrates on 8 shipwrecks, looking at how abiotic factors affect the community compositions.
AO6905	Meyer, Kirstin S.; Brooke, Sandra D.; Sweetman, Andrew K.; Wolf, Maya; Young, Craig M.	2017	Invertebrate communities on historical shipwrecks in the western Atlantic: relation to islands	Shipwrecks can be considered island-like habitats on the seafloor. We investigated the fauna of 8 historical shipwrecks off the US east coast to assess whether species distribution patterns on the shipwrecks fit models from classical island theory. Invertebrates on the shipwrecks included both sessile (sponges, anemones, hydroids) and motile (crustaceans, echinoderms) species. Invertebrate commun…	Marine Ecology Progress Series	Initial search string, manual searches or keyword searches	CP	2021-05-19	Presence of MMS		Community/assemblage	Invertebrates	Invertebrate species present	Species or biological	Abundance, density, or % cover	No or Unspecified	No or Unspecified	Empirical or observational study	Control-impact, reference site or site comparison	2012	W5-2	Shipwreck		53m length	88-91 years	117m	Unspecified	Atlantic	north-west Atlantic - east of Chesapeake Bay	USA	A comparison of the invertebrates on 8 shipwrecks, looking at how abiotic factors affect the community compositions.
AO6905	Meyer, Kirstin S.; Brooke, Sandra D.; Sweetman, Andrew K.; Wolf, Maya; Young, Craig M.	2017	Invertebrate communities on historical shipwrecks in the western Atlantic: relation to islands	Shipwrecks can be considered island-like habitats on the seafloor. We investigated the fauna of 8 historical shipwrecks off the US east coast to assess whether species distribution patterns on the shipwrecks fit models from classical island theory. Invertebrates on the shipwrecks included both sessile (sponges, anemones, hydroids) and motile (crustaceans, echinoderms) species. Invertebrate commun…	Marine Ecology Progress Series	Initial search string, manual searches or keyword searches	CP	2021-05-19	Presence of MMS		Community/assemblage	Invertebrates	Invertebrate species present	Ecological or community	Diversity (H, J, Δ, richness, genetic)	No or Unspecified	No or Unspecified	Empirical or observational study	Control-impact, reference site or site comparison	2012	W5-2	Shipwreck		53m length	88-91 years	117m	Unspecified	Atlantic	north-west Atlantic - east of Chesapeake Bay	USA	A comparison of the invertebrates on 8 shipwrecks, looking at how abiotic factors affect the community compositions.
AO6905	Meyer, Kirstin S.; Brooke, Sandra D.; Sweetman, Andrew K.; Wolf, Maya; Young, Craig M.	2017	Invertebrate communities on historical shipwrecks in the western Atlantic: relation to islands	Shipwrecks can be considered island-like habitats on the seafloor. We investigated the fauna of 8 historical shipwrecks off the US east coast to assess whether species distribution patterns on the shipwrecks fit models from classical island theory. Invertebrates on the shipwrecks included both sessile (sponges, anemones, hydroids) and motile (crustaceans, echinoderms) species. Invertebrate commun…	Marine Ecology Progress Series	Initial search string, manual searches or keyword searches	CP	2021-05-19	Presence of MMS		Community/assemblage	Invertebrates	Invertebrate species present	Ecological or community	Community composition or structure	No or Unspecified	No or Unspecified	Empirical or observational study	Control-impact, reference site or site comparison	2012	W5-2	Shipwreck		53m length	88-91 years	117m	Unspecified	Atlantic	north-west Atlantic - east of Chesapeake Bay	USA	A comparison of the invertebrates on 8 shipwrecks, looking at how abiotic factors affect the community compositions.
AO6905	Meyer, Kirstin S.; Brooke, Sandra D.; Sweetman, Andrew K.; Wolf, Maya; Young, Craig M.	2017	Invertebrate communities on historical shipwrecks in the western Atlantic: relation to islands	Shipwrecks can be considered island-like habitats on the seafloor. We investigated the fauna of 8 historical shipwrecks off the US east coast to assess whether species distribution patterns on the shipwrecks fit models from classical island theory. Invertebrates on the shipwrecks included both sessile (sponges, anemones, hydroids) and motile (crustaceans, echinoderms) species. Invertebrate commun…	Marine Ecology Progress Series	Initial search string, manual searches or keyword searches	CP	2021-05-19	Presence of MMS		Community/assemblage	Invertebrates	Invertebrate species present	Habitat	Habitat quantity, quality or extant (artificial)	No or Unspecified	No or Unspecified	Empirical or observational study	Control-impact, reference site or site comparison	2012	W5-2	Shipwreck		53m length	88-91 years	117m	Unspecified	Atlantic	north-west Atlantic - east of Chesapeake Bay	USA	A comparison of the invertebrates on 8 shipwrecks, looking at how abiotic factors affect the community compositions.
AO6905	Meyer, Kirstin S.; Brooke, Sandra D.; Sweetman, Andrew K.; Wolf, Maya; Young, Craig M.	2017	Invertebrate communities on historical shipwrecks in the western Atlantic: relation to islands	Shipwrecks can be considered island-like habitats on the seafloor. We investigated the fauna of 8 historical shipwrecks off the US east coast to assess whether species distribution patterns on the shipwrecks fit models from classical island theory. Invertebrates on the shipwrecks included both sessile (sponges, anemones, hydroids) and motile (crustaceans, echinoderms) species. Invertebrate commun…	Marine Ecology Progress Series	Initial search string, manual searches or keyword searches	CP	2021-05-19	Presence of MMS		Community/assemblage	Invertebrates	Invertebrate species present	Species or biological	Abundance, density, or % cover	No or Unspecified	No or Unspecified	Empirical or observational study	Control-impact, reference site or site comparison	2012	W6	Shipwreck		150m length	88-91 years	85m	Unspecified	Atlantic	north-west Atlantic - east of Chesapeake Bay	USA	A comparison of the invertebrates on 8 shipwrecks, looking at how abiotic factors affect the community compositions.
AO6905	Meyer, Kirstin S.; Brooke, Sandra D.; Sweetman, Andrew K.; Wolf, Maya; Young, Craig M.	2017	Invertebrate communities on historical shipwrecks in the western Atlantic: relation to islands	Shipwrecks can be considered island-like habitats on the seafloor. We investigated the fauna of 8 historical shipwrecks off the US east coast to assess whether species distribution patterns on the shipwrecks fit models from classical island theory. Invertebrates on the shipwrecks included both sessile (sponges, anemones, hydroids) and motile (crustaceans, echinoderms) species. Invertebrate commun…	Marine Ecology Progress Series	Initial search string, manual searches or keyword searches	CP	2021-05-19	Presence of MMS		Community/assemblage	Invertebrates	Invertebrate species present	Ecological or community	Diversity (H, J, Δ, richness, genetic)	No or Unspecified	No or Unspecified	Empirical or observational study	Control-impact, reference site or site comparison	2012	W6	Shipwreck		150m length	88-91 years	85m	Unspecified	Atlantic	north-west Atlantic - east of Chesapeake Bay	USA	A comparison of the invertebrates on 8 shipwrecks, looking at how abiotic factors affect the community compositions.
AO6905	Meyer, Kirstin S.; Brooke, Sandra D.; Sweetman, Andrew K.; Wolf, Maya; Young, Craig M.	2017	Invertebrate communities on historical shipwrecks in the western Atlantic: relation to islands	Shipwrecks can be considered island-like habitats on the seafloor. We investigated the fauna of 8 historical shipwrecks off the US east coast to assess whether species distribution patterns on the shipwrecks fit models from classical island theory. Invertebrates on the shipwrecks included both sessile (sponges, anemones, hydroids) and motile (crustaceans, echinoderms) species. Invertebrate commun…	Marine Ecology Progress Series	Initial search string, manual searches or keyword searches	CP	2021-05-19	Presence of MMS		Community/assemblage	Invertebrates	Invertebrate species present	Ecological or community	Community composition or structure	No or Unspecified	No or Unspecified	Empirical or observational study	Control-impact, reference site or site comparison	2012	W6	Shipwreck		150m length	88-91 years	85m	Unspecified	Atlantic	north-west Atlantic - east of Chesapeake Bay	USA	A comparison of the invertebrates on 8 shipwrecks, looking at how abiotic factors affect the community compositions.
AO6905	Meyer, Kirstin S.; Brooke, Sandra D.; Sweetman, Andrew K.; Wolf, Maya; Young, Craig M.	2017	Invertebrate communities on historical shipwrecks in the western Atlantic: relation to islands	Shipwrecks can be considered island-like habitats on the seafloor. We investigated the fauna of 8 historical shipwrecks off the US east coast to assess whether species distribution patterns on the shipwrecks fit models from classical island theory. Invertebrates on the shipwrecks included both sessile (sponges, anemones, hydroids) and motile (crustaceans, echinoderms) species. Invertebrate commun…	Marine Ecology Progress Series	Initial search string, manual searches or keyword searches	CP	2021-05-19	Presence of MMS		Community/assemblage	Invertebrates	Invertebrate species present	Habitat	Habitat quantity, quality or extant (artificial)	No or Unspecified	No or Unspecified	Empirical or observational study	Control-impact, reference site or site comparison	2012	W6	Shipwreck		150m length	88-91 years	85m	Unspecified	Atlantic	north-west Atlantic - east of Chesapeake Bay	USA	A comparison of the invertebrates on 8 shipwrecks, looking at how abiotic factors affect the community compositions.
AO6905	Meyer, Kirstin S.; Brooke, Sandra D.; Sweetman, Andrew K.; Wolf, Maya; Young, Craig M.	2017	Invertebrate communities on historical shipwrecks in the western Atlantic: relation to islands	Shipwrecks can be considered island-like habitats on the seafloor. We investigated the fauna of 8 historical shipwrecks off the US east coast to assess whether species distribution patterns on the shipwrecks fit models from classical island theory. Invertebrates on the shipwrecks included both sessile (sponges, anemones, hydroids) and motile (crustaceans, echinoderms) species. Invertebrate commun…	Marine Ecology Progress Series	Initial search string, manual searches or keyword searches	CP	2021-05-19	Presence of MMS		Community/assemblage	Invertebrates	Invertebrate species present	Species or biological	Abundance, density, or % cover	No or Unspecified	No or Unspecified	Empirical or observational study	Control-impact, reference site or site comparison	2012	W7	Shipwreck		72m length	88-91 years	68m	Unspecified	Atlantic	north-west Atlantic - east of Chesapeake Bay	USA	A comparison of the invertebrates on 8 shipwrecks, looking at how abiotic factors affect the community compositions.
AO6905	Meyer, Kirstin S.; Brooke, Sandra D.; Sweetman, Andrew K.; Wolf, Maya; Young, Craig M.	2017	Invertebrate communities on historical shipwrecks in the western Atlantic: relation to islands	Shipwrecks can be considered island-like habitats on the seafloor. We investigated the fauna of 8 historical shipwrecks off the US east coast to assess whether species distribution patterns on the shipwrecks fit models from classical island theory. Invertebrates on the shipwrecks included both sessile (sponges, anemones, hydroids) and motile (crustaceans, echinoderms) species. Invertebrate commun…	Marine Ecology Progress Series	Initial search string, manual searches or keyword searches	CP	2021-05-19	Presence of MMS		Community/assemblage	Invertebrates	Invertebrate species present	Ecological or community	Diversity (H, J, Δ, richness, genetic)	No or Unspecified	No or Unspecified	Empirical or observational study	Control-impact, reference site or site comparison	2012	W7	Shipwreck		72m length	88-91 years	68m	Unspecified	Atlantic	north-west Atlantic - east of Chesapeake Bay	USA	A comparison of the invertebrates on 8 shipwrecks, looking at how abiotic factors affect the community compositions.
AO6905	Meyer, Kirstin S.; Brooke, Sandra D.; Sweetman, Andrew K.; Wolf, Maya; Young, Craig M.	2017	Invertebrate communities on historical shipwrecks in the western Atlantic: relation to islands	Shipwrecks can be considered island-like habitats on the seafloor. We investigated the fauna of 8 historical shipwrecks off the US east coast to assess whether species distribution patterns on the shipwrecks fit models from classical island theory. Invertebrates on the shipwrecks included both sessile (sponges, anemones, hydroids) and motile (crustaceans, echinoderms) species. Invertebrate commun…	Marine Ecology Progress Series	Initial search string, manual searches or keyword searches	CP	2021-05-19	Presence of MMS		Community/assemblage	Invertebrates	Invertebrate species present	Ecological or community	Community composition or structure	No or Unspecified	No or Unspecified	Empirical or observational study	Control-impact, reference site or site comparison	2012	W7	Shipwreck		72m length	88-91 years	68m	Unspecified	Atlantic	north-west Atlantic - east of Chesapeake Bay	USA	A comparison of the invertebrates on 8 shipwrecks, looking at how abiotic factors affect the community compositions.
AO6905	Meyer, Kirstin S.; Brooke, Sandra D.; Sweetman, Andrew K.; Wolf, Maya; Young, Craig M.	2017	Invertebrate communities on historical shipwrecks in the western Atlantic: relation to islands	Shipwrecks can be considered island-like habitats on the seafloor. We investigated the fauna of 8 historical shipwrecks off the US east coast to assess whether species distribution patterns on the shipwrecks fit models from classical island theory. Invertebrates on the shipwrecks included both sessile (sponges, anemones, hydroids) and motile (crustaceans, echinoderms) species. Invertebrate commun…	Marine Ecology Progress Series	Initial search string, manual searches or keyword searches	CP	2021-05-19	Presence of MMS		Community/assemblage	Invertebrates	Invertebrate species present	Habitat	Habitat quantity, quality or extant (artificial)	No or Unspecified	No or Unspecified	Empirical or observational study	Control-impact, reference site or site comparison	2012	W7	Shipwreck		72m length	88-91 years	68m	Unspecified	Atlantic	north-west Atlantic - east of Chesapeake Bay	USA	A comparison of the invertebrates on 8 shipwrecks, looking at how abiotic factors affect the community compositions.
AP2288	Shani, Amir; Polak, Omer; Shashar, Nadav	2012	Artificial Reefs and Mass Marine Ecotourism	Deploying artificial reefs on the seabed has become popular in diving management. This practice has been advocated as a means towards meeting both ecological concerns and recreational divers' demands for diversification and themed experiences. Nevertheless, the perceptions of the user community itself - the scuba divers - regarding the establishment of artificial reefs have received only limited …	Tourism Geographies	Initial search string, manual searches or keyword searches	SW	2021-06-11	Presence of MMS		Human/social	Humans	Scuba Divers	Social or cultural	Other attitude, perception or value metrics	No or Unspecified	No or Unspecified	Qualitative or quantitative social study	Interviews	2009-2010	Unspecified	Artificial reef	Unspecified	Unspecified	Unspecified	Unspecified	Unspecified	Atlantic	north-east Atlantic - Mediterranean Sea	Israel	Perceptions of divers on AR vs Natural reefs biodiversity and cultural ecosystem service questions
AP4942	Peirano, Andrea	2013	Wrecks on the Bottom: Useful, Ecological Sentinels?	Wrecks play an important role in enhancing marine biodiversity, SCUBA diving video-samplings were performed on eight wrecks, including seven shipwrecks and a sunken airplane, scattered over 180 km along the Ligurian coastline in the north-western Mediterranean Sea, in the water depths of 30-65 m. Differences in composition of macrobenthic communities were found to be related to the bottom sedimen…	Marine Technology Society Journal	Initial search string, manual searches or keyword searches	CP	2021-05-24	Presence of MMS		Community/assemblage	Invertebrates, Algae	macrofauna species and algae species present	Species or biological	Abundance, density, or % cover	Yes	No or Unspecified	Empirical or observational study	Control-impact, reference site or site comparison	2008-2009	Cycnus	Shipwreck		Wood and iron	27-28 years	35-38m	Unspecified	Atlantic	north-east Atlantic - Mediterranean Sea - Ligurian Sea	Italy	Study looking at macrofaunal species present on 8 wrecks, including 1 aeroplane wreck. Looks at the influence of parameters such as wreck material, shape and texture on the species present. Some comparison with natural sites, but using data from previous papers in nearby sites.
AP4942	Peirano, Andrea	2013	Wrecks on the Bottom: Useful, Ecological Sentinels?	Wrecks play an important role in enhancing marine biodiversity, SCUBA diving video-samplings were performed on eight wrecks, including seven shipwrecks and a sunken airplane, scattered over 180 km along the Ligurian coastline in the north-western Mediterranean Sea, in the water depths of 30-65 m. Differences in composition of macrobenthic communities were found to be related to the bottom sedimen…	Marine Technology Society Journal	Initial search string, manual searches or keyword searches	CP	2021-05-24	Presence of MMS		Community/assemblage	Invertebrates, Algae	macrofauna species and algae species present	Ecological or community	Community composition or structure	No or Unspecified	No or Unspecified	Empirical or observational study	Control-impact, reference site or site comparison	2008-2009	Cycnus	Shipwreck		Wood and iron	27-28 years	35-38m	Unspecified	Atlantic	north-east Atlantic - Mediterranean Sea - Ligurian Sea	Italy	Study looking at macrofaunal species present on 8 wrecks, including 1 aeroplane wreck. Looks at the influence of parameters such as wreck material, shape and texture on the species present. Some comparison with natural sites, but using data from previous papers in nearby sites.
AP4942	Peirano, Andrea	2013	Wrecks on the Bottom: Useful, Ecological Sentinels?	Wrecks play an important role in enhancing marine biodiversity, SCUBA diving video-samplings were performed on eight wrecks, including seven shipwrecks and a sunken airplane, scattered over 180 km along the Ligurian coastline in the north-western Mediterranean Sea, in the water depths of 30-65 m. Differences in composition of macrobenthic communities were found to be related to the bottom sedimen…	Marine Technology Society Journal	Initial search string, manual searches or keyword searches	CP	2021-05-24	Presence of MMS		Community/assemblage	Invertebrates, Algae	macrofauna species and algae species present	Species or biological	Abundance, density, or % cover	No or Unspecified	No or Unspecified	Empirical or observational study	Control-impact, reference site or site comparison	2008-2009	BR.20	Other similar MMS (e.g. research platform)	Aeroplane wreck, Italian bomber	Iron and aluminium,	67-68 years	46m	Unspecified	Atlantic	north-east Atlantic - Mediterranean Sea - Ligurian Sea	Italy	Study looking at macrofaunal species present on 8 wrecks, including 1 aeroplane wreck. Looks at the influence of parameters such as wreck material, shape and texture on the species present. Some comparison with natural sites, but using data from previous papers in nearby sites.
AP4942	Peirano, Andrea	2013	Wrecks on the Bottom: Useful, Ecological Sentinels?	Wrecks play an important role in enhancing marine biodiversity, SCUBA diving video-samplings were performed on eight wrecks, including seven shipwrecks and a sunken airplane, scattered over 180 km along the Ligurian coastline in the north-western Mediterranean Sea, in the water depths of 30-65 m. Differences in composition of macrobenthic communities were found to be related to the bottom sedimen…	Marine Technology Society Journal	Initial search string, manual searches or keyword searches	CP	2021-05-24	Presence of MMS		Community/assemblage	Invertebrates, Algae	macrofauna species and algae species present	Ecological or community	Community composition or structure	No or Unspecified	No or Unspecified	Empirical or observational study	Control-impact, reference site or site comparison	2008-2009	BR.20	Other similar MMS (e.g. research platform)	Aeroplane wreck, Italian bomber	Iron and aluminium,	67-68 years	46m	Unspecified	Atlantic	north-east Atlantic - Mediterranean Sea - Ligurian Sea	Italy	Study looking at macrofaunal species present on 8 wrecks, including 1 aeroplane wreck. Looks at the influence of parameters such as wreck material, shape and texture on the species present. Some comparison with natural sites, but using data from previous papers in nearby sites.
AP4942	Peirano, Andrea	2013	Wrecks on the Bottom: Useful, Ecological Sentinels?	Wrecks play an important role in enhancing marine biodiversity, SCUBA diving video-samplings were performed on eight wrecks, including seven shipwrecks and a sunken airplane, scattered over 180 km along the Ligurian coastline in the north-western Mediterranean Sea, in the water depths of 30-65 m. Differences in composition of macrobenthic communities were found to be related to the bottom sedimen…	Marine Technology Society Journal	Initial search string, manual searches or keyword searches	CP	2021-05-24	Presence of MMS		Community/assemblage	Invertebrates, Algae	macrofauna species and algae species present	Species or biological	Abundance, density, or % cover	No or Unspecified	No or Unspecified	Empirical or observational study	Control-impact, reference site or site comparison	2008-2009	Mohawk deer	Shipwreck		Iron	41-92 years	30-46m	Unspecified	Atlantic	north-east Atlantic - Mediterranean Sea - Ligurian Sea	Italy	Study looking at macrofaunal species present on 8 wrecks, including 1 aeroplane wreck. Looks at the influence of parameters such as wreck material, shape and texture on the species present. Some comparison with natural sites, but using data from previous papers in nearby sites.
AP4942	Peirano, Andrea	2013	Wrecks on the Bottom: Useful, Ecological Sentinels?	Wrecks play an important role in enhancing marine biodiversity, SCUBA diving video-samplings were performed on eight wrecks, including seven shipwrecks and a sunken airplane, scattered over 180 km along the Ligurian coastline in the north-western Mediterranean Sea, in the water depths of 30-65 m. Differences in composition of macrobenthic communities were found to be related to the bottom sedimen…	Marine Technology Society Journal	Initial search string, manual searches or keyword searches	CP	2021-05-24	Presence of MMS		Community/assemblage	Invertebrates, Algae	macrofauna species and algae species present	Ecological or community	Community composition or structure	No or Unspecified	No or Unspecified	Empirical or observational study	Control-impact, reference site or site comparison	2008-2009	Mohawk deer	Shipwreck		Iron	41-92 years	30-46m	Unspecified	Atlantic	north-east Atlantic - Mediterranean Sea - Ligurian Sea	Italy	Study looking at macrofaunal species present on 8 wrecks, including 1 aeroplane wreck. Looks at the influence of parameters such as wreck material, shape and texture on the species present. Some comparison with natural sites, but using data from previous papers in nearby sites.
AP4942	Peirano, Andrea	2013	Wrecks on the Bottom: Useful, Ecological Sentinels?	Wrecks play an important role in enhancing marine biodiversity, SCUBA diving video-samplings were performed on eight wrecks, including seven shipwrecks and a sunken airplane, scattered over 180 km along the Ligurian coastline in the north-western Mediterranean Sea, in the water depths of 30-65 m. Differences in composition of macrobenthic communities were found to be related to the bottom sedimen…	Marine Technology Society Journal	Initial search string, manual searches or keyword searches	CP	2021-05-24	Presence of MMS		Community/assemblage	Invertebrates, Algae	macrofauna species and algae species present	Species or biological	Abundance, density, or % cover	No or Unspecified	No or Unspecified	Empirical or observational study	Control-impact, reference site or site comparison	2008-2009	Genova	Shipwreck		Iron	41-92 years	52-55m	Unspecified	Atlantic	north-east Atlantic - Mediterranean Sea - Ligurian Sea	Italy	Study looking at macrofaunal species present on 8 wrecks, including 1 aeroplane wreck. Looks at the influence of parameters such as wreck material, shape and texture on the species present. Some comparison with natural sites, but using data from previous papers in nearby sites.
AP4942	Peirano, Andrea	2013	Wrecks on the Bottom: Useful, Ecological Sentinels?	Wrecks play an important role in enhancing marine biodiversity, SCUBA diving video-samplings were performed on eight wrecks, including seven shipwrecks and a sunken airplane, scattered over 180 km along the Ligurian coastline in the north-western Mediterranean Sea, in the water depths of 30-65 m. Differences in composition of macrobenthic communities were found to be related to the bottom sedimen…	Marine Technology Society Journal	Initial search string, manual searches or keyword searches	CP	2021-05-24	Presence of MMS		Community/assemblage	Invertebrates, Algae	macrofauna species and algae species present	Ecological or community	Community composition or structure	No or Unspecified	No or Unspecified	Empirical or observational study	Control-impact, reference site or site comparison	2008-2009	Genova	Shipwreck		Iron	41-92 years	52-55m	Unspecified	Atlantic	north-east Atlantic - Mediterranean Sea - Ligurian Sea	Italy	Study looking at macrofaunal species present on 8 wrecks, including 1 aeroplane wreck. Looks at the influence of parameters such as wreck material, shape and texture on the species present. Some comparison with natural sites, but using data from previous papers in nearby sites.
AP4942	Peirano, Andrea	2013	Wrecks on the Bottom: Useful, Ecological Sentinels?	Wrecks play an important role in enhancing marine biodiversity, SCUBA diving video-samplings were performed on eight wrecks, including seven shipwrecks and a sunken airplane, scattered over 180 km along the Ligurian coastline in the north-western Mediterranean Sea, in the water depths of 30-65 m. Differences in composition of macrobenthic communities were found to be related to the bottom sedimen…	Marine Technology Society Journal	Initial search string, manual searches or keyword searches	CP	2021-05-24	Presence of MMS		Community/assemblage	Invertebrates, Algae	macrofauna species and algae species present	Species or biological	Abundance, density, or % cover	No or Unspecified	No or Unspecified	Empirical or observational study	Control-impact, reference site or site comparison	2008-2009	Marcella	Shipwreck		Iron	41-92 years	42-60	Unspecified	Atlantic	north-east Atlantic - Mediterranean Sea - Ligurian Sea	Italy	Study looking at macrofaunal species present on 8 wrecks, including 1 aeroplane wreck. Looks at the influence of parameters such as wreck material, shape and texture on the species present. Some comparison with natural sites, but using data from previous papers in nearby sites.
AP4942	Peirano, Andrea	2013	Wrecks on the Bottom: Useful, Ecological Sentinels?	Wrecks play an important role in enhancing marine biodiversity, SCUBA diving video-samplings were performed on eight wrecks, including seven shipwrecks and a sunken airplane, scattered over 180 km along the Ligurian coastline in the north-western Mediterranean Sea, in the water depths of 30-65 m. Differences in composition of macrobenthic communities were found to be related to the bottom sedimen…	Marine Technology Society Journal	Initial search string, manual searches or keyword searches	CP	2021-05-24	Presence of MMS		Community/assemblage	Invertebrates, Algae	macrofauna species and algae species present	Ecological or community	Community composition or structure	No or Unspecified	No or Unspecified	Empirical or observational study	Control-impact, reference site or site comparison	2008-2009	Marcella	Shipwreck		Iron	41-92 years	42-60	Unspecified	Atlantic	north-east Atlantic - Mediterranean Sea - Ligurian Sea	Italy	Study looking at macrofaunal species present on 8 wrecks, including 1 aeroplane wreck. Looks at the influence of parameters such as wreck material, shape and texture on the species present. Some comparison with natural sites, but using data from previous papers in nearby sites.
AP4942	Peirano, Andrea	2013	Wrecks on the Bottom: Useful, Ecological Sentinels?	Wrecks play an important role in enhancing marine biodiversity, SCUBA diving video-samplings were performed on eight wrecks, including seven shipwrecks and a sunken airplane, scattered over 180 km along the Ligurian coastline in the north-western Mediterranean Sea, in the water depths of 30-65 m. Differences in composition of macrobenthic communities were found to be related to the bottom sedimen…	Marine Technology Society Journal	Initial search string, manual searches or keyword searches	CP	2021-05-24	Presence of MMS		Community/assemblage	Invertebrates, Algae	macrofauna species and algae species present	Species or biological	Abundance, density, or % cover	No or Unspecified	No or Unspecified	Empirical or observational study	Control-impact, reference site or site comparison	2008-2009	Vittoria	Shipwreck		Iron	41-92 years	35-38	Unspecified	Atlantic	north-east Atlantic - Mediterranean Sea - Ligurian Sea	Italy	Study looking at macrofaunal species present on 8 wrecks, including 1 aeroplane wreck. Looks at the influence of parameters such as wreck material, shape and texture on the species present. Some comparison with natural sites, but using data from previous papers in nearby sites.
AP4942	Peirano, Andrea	2013	Wrecks on the Bottom: Useful, Ecological Sentinels?	Wrecks play an important role in enhancing marine biodiversity, SCUBA diving video-samplings were performed on eight wrecks, including seven shipwrecks and a sunken airplane, scattered over 180 km along the Ligurian coastline in the north-western Mediterranean Sea, in the water depths of 30-65 m. Differences in composition of macrobenthic communities were found to be related to the bottom sedimen…	Marine Technology Society Journal	Initial search string, manual searches or keyword searches	CP	2021-05-24	Presence of MMS		Community/assemblage	Invertebrates, Algae	macrofauna species and algae species present	Ecological or community	Community composition or structure	No or Unspecified	No or Unspecified	Empirical or observational study	Control-impact, reference site or site comparison	2008-2009	Vittoria	Shipwreck		Iron	41-92 years	35-38	Unspecified	Atlantic	north-east Atlantic - Mediterranean Sea - Ligurian Sea	Italy	Study looking at macrofaunal species present on 8 wrecks, including 1 aeroplane wreck. Looks at the influence of parameters such as wreck material, shape and texture on the species present. Some comparison with natural sites, but using data from previous papers in nearby sites.
AP4942	Peirano, Andrea	2013	Wrecks on the Bottom: Useful, Ecological Sentinels?	Wrecks play an important role in enhancing marine biodiversity, SCUBA diving video-samplings were performed on eight wrecks, including seven shipwrecks and a sunken airplane, scattered over 180 km along the Ligurian coastline in the north-western Mediterranean Sea, in the water depths of 30-65 m. Differences in composition of macrobenthic communities were found to be related to the bottom sedimen…	Marine Technology Society Journal	Initial search string, manual searches or keyword searches	CP	2021-05-24	Presence of MMS		Community/assemblage	Invertebrates, Algae	macrofauna species and algae species present	Species or biological	Abundance, density, or % cover	No or Unspecified	No or Unspecified	Empirical or observational study	Control-impact, reference site or site comparison	2008-2009	Equa	Shipwreck		Iron	41-92 years	38-40	Unspecified	Atlantic	north-east Atlantic - Mediterranean Sea - Ligurian Sea	Italy	Study looking at macrofaunal species present on 8 wrecks, including 1 aeroplane wreck. Looks at the influence of parameters such as wreck material, shape and texture on the species present. Some comparison with natural sites, but using data from previous papers in nearby sites.
AP4942	Peirano, Andrea	2013	Wrecks on the Bottom: Useful, Ecological Sentinels?	Wrecks play an important role in enhancing marine biodiversity, SCUBA diving video-samplings were performed on eight wrecks, including seven shipwrecks and a sunken airplane, scattered over 180 km along the Ligurian coastline in the north-western Mediterranean Sea, in the water depths of 30-65 m. Differences in composition of macrobenthic communities were found to be related to the bottom sedimen…	Marine Technology Society Journal	Initial search string, manual searches or keyword searches	CP	2021-05-24	Presence of MMS		Community/assemblage	Invertebrates, Algae	macrofauna species and algae species present	Ecological or community	Community composition or structure	No or Unspecified	No or Unspecified	Empirical or observational study	Control-impact, reference site or site comparison	2008-2009	Equa	Shipwreck		Iron	41-92 years	38-40	Unspecified	Atlantic	north-east Atlantic - Mediterranean Sea - Ligurian Sea	Italy	Study looking at macrofaunal species present on 8 wrecks, including 1 aeroplane wreck. Looks at the influence of parameters such as wreck material, shape and texture on the species present. Some comparison with natural sites, but using data from previous papers in nearby sites.
AP4942	Peirano, Andrea	2013	Wrecks on the Bottom: Useful, Ecological Sentinels?	Wrecks play an important role in enhancing marine biodiversity, SCUBA diving video-samplings were performed on eight wrecks, including seven shipwrecks and a sunken airplane, scattered over 180 km along the Ligurian coastline in the north-western Mediterranean Sea, in the water depths of 30-65 m. Differences in composition of macrobenthic communities were found to be related to the bottom sedimen…	Marine Technology Society Journal	Initial search string, manual searches or keyword searches	CP	2021-05-24	Presence of MMS		Community/assemblage	Invertebrates, Algae	macrofauna species and algae species present	Species or biological	Abundance, density, or % cover	No or Unspecified	No or Unspecified	Empirical or observational study	Control-impact, reference site or site comparison	2008-2009	Concordia	Shipwreck		Iron	41-92 years	40-42	Unspecified	Atlantic	north-east Atlantic - Mediterranean Sea - Ligurian Sea	Italy	Study looking at macrofaunal species present on 8 wrecks, including 1 aeroplane wreck. Looks at the influence of parameters such as wreck material, shape and texture on the species present. Some comparison with natural sites, but using data from previous papers in nearby sites.
AP4942	Peirano, Andrea	2013	Wrecks on the Bottom: Useful, Ecological Sentinels?	Wrecks play an important role in enhancing marine biodiversity, SCUBA diving video-samplings were performed on eight wrecks, including seven shipwrecks and a sunken airplane, scattered over 180 km along the Ligurian coastline in the north-western Mediterranean Sea, in the water depths of 30-65 m. Differences in composition of macrobenthic communities were found to be related to the bottom sedimen…	Marine Technology Society Journal	Initial search string, manual searches or keyword searches	CP	2021-05-24	Presence of MMS		Community/assemblage	Invertebrates, Algae	macrofauna species and algae species present	Ecological or community	Community composition or structure	No or Unspecified	No or Unspecified	Empirical or observational study	Control-impact, reference site or site comparison	2008-2009	Concordia	Shipwreck		Iron	41-92 years	40-42	Unspecified	Atlantic	north-east Atlantic - Mediterranean Sea - Ligurian Sea	Italy	Study looking at macrofaunal species present on 8 wrecks, including 1 aeroplane wreck. Looks at the influence of parameters such as wreck material, shape and texture on the species present. Some comparison with natural sites, but using data from previous papers in nearby sites.
AP932	Quattrini, Andrea M.; Ross, Steve W.	2006	Fishes associated with North Carolina shelf-edge hardbottoms and initial assessment of a proposed marine protected area	Fish community data are limited from deeper shelf-edge hardbottoms along the southeastern U.S. continental shelf. This lack of data hampers the design of recently proposed marine protected areas (MPAs) on the outer shelf of the southeastern U.S. During 2001-2004, sampling was conducted (57-253 m) to describe habitats and fish communities within and outside of the North Carolina proposed MPA (p-MP…	Bulletin of Marine Science	Initial search string, manual searches or keyword searches	CP	2021-05-24	Presence of MMS		Community/assemblage	Fish	All fish species present	Species or biological	Abundance, density, or % cover	No or Unspecified	Yes	Empirical or observational study	Control-impact, reference site or site comparison	2001-2004	Snowy wreck	Shipwreck	shipwreck containing fishing lines and cables	Steel hulled, approx. 37m long	Unspecified	238-253m	9.6°C	Atlantic	north-west Atlantic - off southern North Carolina	USA	Assessment of fish communities in habitats falling within and outside a proposed MPA, including a ship wreck. MDS used to reveal microhabitats from general habitats, but the shipwreck is not included as a distinct habitat.
AP932	Quattrini, Andrea M.; Ross, Steve W.	2006	Fishes associated with North Carolina shelf-edge hardbottoms and initial assessment of a proposed marine protected area	Fish community data are limited from deeper shelf-edge hardbottoms along the southeastern U.S. continental shelf. This lack of data hampers the design of recently proposed marine protected areas (MPAs) on the outer shelf of the southeastern U.S. During 2001-2004, sampling was conducted (57-253 m) to describe habitats and fish communities within and outside of the North Carolina proposed MPA (p-MP…	Bulletin of Marine Science	Initial search string, manual searches or keyword searches	CP	2021-05-24	Presence of MMS		Community/assemblage	Fish	All fish species present	Species or biological	Range or distribution or larval dispersal/connectivity	No or Unspecified	Yes	Empirical or observational study	Control-impact, reference site or site comparison	2001-2004	Snowy wreck	Shipwreck	shipwreck containing fishing lines and cables	Steel hulled, approx. 37m long on sandy bottom	Unspecified	238-253m	9.6°C	Atlantic	north-west Atlantic - off southern North Carolina	USA	Assessment of fish communities in habitats falling within and outside a proposed MPA, including a ship wreck. MDS used to reveal microhabitats from general habitats, but the shipwreck is not included as a distinct habitat.
AP932	Quattrini, Andrea M.; Ross, Steve W.	2006	Fishes associated with North Carolina shelf-edge hardbottoms and initial assessment of a proposed marine protected area	Fish community data are limited from deeper shelf-edge hardbottoms along the southeastern U.S. continental shelf. This lack of data hampers the design of recently proposed marine protected areas (MPAs) on the outer shelf of the southeastern U.S. During 2001-2004, sampling was conducted (57-253 m) to describe habitats and fish communities within and outside of the North Carolina proposed MPA (p-MP…	Bulletin of Marine Science	Initial search string, manual searches or keyword searches	CP	2021-05-24	Presence of MMS		Community/assemblage	Fish	All fish species present	Ecological or community	Diversity (H, J, Δ, richness, genetic)	No or Unspecified	Yes	Empirical or observational study	Control-impact, reference site or site comparison	2001-2004	Snowy wreck	Shipwreck	shipwreck containing fishing lines and cables	Steel hulled, approx. 37m long on sandy bottom	Unspecified	238-253m	9.6°C	Atlantic	north-west Atlantic - off southern North Carolina	USA	Assessment of fish communities in habitats falling within and outside a proposed MPA, including a ship wreck. MDS used to reveal microhabitats from general habitats, but the shipwreck is not included as a distinct habitat.
AP932	Quattrini, Andrea M.; Ross, Steve W.	2006	Fishes associated with North Carolina shelf-edge hardbottoms and initial assessment of a proposed marine protected area	Fish community data are limited from deeper shelf-edge hardbottoms along the southeastern U.S. continental shelf. This lack of data hampers the design of recently proposed marine protected areas (MPAs) on the outer shelf of the southeastern U.S. During 2001-2004, sampling was conducted (57-253 m) to describe habitats and fish communities within and outside of the North Carolina proposed MPA (p-MP…	Bulletin of Marine Science	Initial search string, manual searches or keyword searches	CP	2021-05-24	Presence of MMS		Community/assemblage	Fish	All fish species present	Ecological or community	Community composition or structure	No or Unspecified	Yes	Empirical or observational study	Control-impact, reference site or site comparison	2001-2004	Snowy wreck	Shipwreck	shipwreck containing fishing lines and cables	Steel hulled, approx. 37m long on sandy bottom	Unspecified	238-253m	9.6°C	Atlantic	north-west Atlantic - off southern North Carolina	USA	Assessment of fish communities in habitats falling within and outside a proposed MPA, including a ship wreck. MDS used to reveal microhabitats from general habitats, but the shipwreck is not included as a distinct habitat.
AQ8372	Gatts, Pedro; Franco, Marcos; dos Santos, Luciano; Rocha, Diogo; de Sa, Fabricio; Netto, Eurico; Machado, Phillipe; Masi, Bruno; Zalmon, Ilana	2015	Impact of artificial patchy reef design on the ichthyofauna community of seasonally influenced shores at Southeastern Brazil	To investigate how variations in the small-scale distance between patchy reef modules affect the structure and composition of the associated ichthyofauna, concrete reefballs were arranged in three distance configurations, 0.5, 5 and 15 m, at 9 m depth off the northern Rio de Janeiro coast. The ichthyofauna was sampled in the dry and rainy seasons using gillnets, and the composition, richness, div…	Aquatic Ecology	Initial search string, manual searches or keyword searches	CP	2021-05-26	Presence of MMS		Community/assemblage	Fish	All species of fish caught	Species or biological	Abundance, density, or % cover	No or Unspecified	No or Unspecified	Empirical or observational study	No comparator	2009-2011		Artificial reef		Concrete reef ball ~1m3 with orifices 20cm diameter and weighing 500kg. Arranged in equilateral triangles, with sides 0.5, 5, or 15m between balls. Triangles 50m apart.	Unspecified	9m	Unspecified	Atlantic	south-west Atlantic - continental shelf north of Rio de Janeiro state, adjacent to Itabapoana and Paraibo do Sul rivers	Brazil	Study to see if fish communities vary according to the distance between concrete balls making up a module within an AR.
AQ8372	Gatts, Pedro; Franco, Marcos; dos Santos, Luciano; Rocha, Diogo; de Sa, Fabricio; Netto, Eurico; Machado, Phillipe; Masi, Bruno; Zalmon, Ilana	2015	Impact of artificial patchy reef design on the ichthyofauna community of seasonally influenced shores at Southeastern Brazil	To investigate how variations in the small-scale distance between patchy reef modules affect the structure and composition of the associated ichthyofauna, concrete reefballs were arranged in three distance configurations, 0.5, 5 and 15 m, at 9 m depth off the northern Rio de Janeiro coast. The ichthyofauna was sampled in the dry and rainy seasons using gillnets, and the composition, richness, div…	Aquatic Ecology	Initial search string, manual searches or keyword searches	CP	2021-05-26	Presence of MMS		Community/assemblage	Fish	All species of fish caught	Species or biological	Biomass	No or Unspecified	No or Unspecified	Empirical or observational study	No comparator	2009-2011		Artificial reef		Concrete reef ball ~1m3 with orifices 20cm diameter and weighing 500kg. Arranged in equilateral triangles, with sides 0.5, 5, or 15m between balls. Triangles 50m apart.	Unspecified	9m	Unspecified	Atlantic	south-west Atlantic - continental shelf north of Rio de Janeiro state, adjacent to Itabapoana and Paraibo do Sul rivers	Brazil	Study to see if fish communities vary according to the distance between concrete balls making up a module within an AR.
AQ8372	Gatts, Pedro; Franco, Marcos; dos Santos, Luciano; Rocha, Diogo; de Sa, Fabricio; Netto, Eurico; Machado, Phillipe; Masi, Bruno; Zalmon, Ilana	2015	Impact of artificial patchy reef design on the ichthyofauna community of seasonally influenced shores at Southeastern Brazil	To investigate how variations in the small-scale distance between patchy reef modules affect the structure and composition of the associated ichthyofauna, concrete reefballs were arranged in three distance configurations, 0.5, 5 and 15 m, at 9 m depth off the northern Rio de Janeiro coast. The ichthyofauna was sampled in the dry and rainy seasons using gillnets, and the composition, richness, div…	Aquatic Ecology	Initial search string, manual searches or keyword searches	CP	2021-05-26	Presence of MMS		Community/assemblage	Fish	All species of fish caught	Ecological or community	Community composition or structure	No or Unspecified	No or Unspecified	Empirical or observational study	No comparator	2009-2011		Artificial reef		Concrete reef ball ~1m3 with orifices 20cm diameter and weighing 500kg. Arranged in equilateral triangles, with sides 0.5, 5, or 15m between balls. Triangles 50m apart.	Unspecified	9m	Unspecified	Atlantic	south-west Atlantic - continental shelf north of Rio de Janeiro state, adjacent to Itabapoana and Paraibo do Sul rivers	Brazil	Study to see if fish communities vary according to the distance between concrete balls making up a module within an AR.
AQ8372	Gatts, Pedro; Franco, Marcos; dos Santos, Luciano; Rocha, Diogo; de Sa, Fabricio; Netto, Eurico; Machado, Phillipe; Masi, Bruno; Zalmon, Ilana	2015	Impact of artificial patchy reef design on the ichthyofauna community of seasonally influenced shores at Southeastern Brazil	To investigate how variations in the small-scale distance between patchy reef modules affect the structure and composition of the associated ichthyofauna, concrete reefballs were arranged in three distance configurations, 0.5, 5 and 15 m, at 9 m depth off the northern Rio de Janeiro coast. The ichthyofauna was sampled in the dry and rainy seasons using gillnets, and the composition, richness, div…	Aquatic Ecology	Initial search string, manual searches or keyword searches	CP	2021-05-26	Presence of MMS		Community/assemblage	Fish	All species of fish caught	Ecological or community	Diversity (H, J, Δ, richness, genetic)	No or Unspecified	No or Unspecified	Empirical or observational study	No comparator	2009-2011		Artificial reef		Concrete reef ball ~1m3 with orifices 20cm diameter and weighing 500kg. Arranged in equilateral triangles, with sides 0.5, 5, or 15m between balls. Triangles 50m apart.	Unspecified	9m	Unspecified	Atlantic	south-west Atlantic - continental shelf north of Rio de Janeiro state, adjacent to Itabapoana and Paraibo do Sul rivers	Brazil	Study to see if fish communities vary according to the distance between concrete balls making up a module within an AR.
AQ8372	Gatts, Pedro; Franco, Marcos; dos Santos, Luciano; Rocha, Diogo; de Sa, Fabricio; Netto, Eurico; Machado, Phillipe; Masi, Bruno; Zalmon, Ilana	2015	Impact of artificial patchy reef design on the ichthyofauna community of seasonally influenced shores at Southeastern Brazil	To investigate how variations in the small-scale distance between patchy reef modules affect the structure and composition of the associated ichthyofauna, concrete reefballs were arranged in three distance configurations, 0.5, 5 and 15 m, at 9 m depth off the northern Rio de Janeiro coast. The ichthyofauna was sampled in the dry and rainy seasons using gillnets, and the composition, richness, div…	Aquatic Ecology	Initial search string, manual searches or keyword searches	CP	2021-05-26	Presence of MMS		Community/assemblage	Fish	All species of fish caught	Functional	Predation, Herbivory, or Diet composition	No or Unspecified	No or Unspecified	Empirical or observational study	No comparator	2009-2011		Artificial reef		Concrete reef ball ~1m3 with orifices 20cm diameter and weighing 500kg. Arranged in equilateral triangles, with sides 0.5, 5, or 15m between balls. Triangles 50m apart.	Unspecified	9m	Unspecified	Atlantic	south-west Atlantic - continental shelf north of Rio de Janeiro state, adjacent to Itabapoana and Paraibo do Sul rivers	Brazil	Study to see if fish communities vary according to the distance between concrete balls making up a module within an AR.
AR2298	Garner, Steven B.; Boswell, Kevin M.; Lewis, Justin P.; Tarnecki, Joseph H.; Patterson, William F.	2019	Effect of reef morphology and depth on fish community and trophic structure in the northcentral Gulf of Mexico	Reef fish resources provide numerous ecosystem services in the northern Gulf of Mexico (nGOM) large marine ecosystem. Artificial reefs (ARs) have been distributed across the nGOM in attempts to enhance reef fish habitat and increase fishery productivity, but few data exist to distinguish ecological from fishery functions of ARs compared to natural reefs (NRs), particularly at the regional scale. …	Estuarine, Coastal and Shelf Science	Initial search string, manual searches or keyword searches	CP	2021-05-26	Presence of MMS		Community/assemblage	Fish	All fish species present	Species or biological	Abundance, density, or % cover	Yes	Yes	Empirical or observational study	Control-impact, reference site or site comparison	2017		Artificial reef	23 ARs not defined individually	Unspecified	Unspecified	Unspecified	Unspecified	Atlantic	north-west Atlantic - Gulf of Mexico (northern) - continental shelf off Pendido key to Cape San Blas Florida	USA	Fish community differences studied, between NR and AR and the affects of reef depth, relief and complexity. Supplementary data available.
AR2298	Garner, Steven B.; Boswell, Kevin M.; Lewis, Justin P.; Tarnecki, Joseph H.; Patterson, William F.	2019	Effect of reef morphology and depth on fish community and trophic structure in the northcentral Gulf of Mexico	Reef fish resources provide numerous ecosystem services in the northern Gulf of Mexico (nGOM) large marine ecosystem. Artificial reefs (ARs) have been distributed across the nGOM in attempts to enhance reef fish habitat and increase fishery productivity, but few data exist to distinguish ecological from fishery functions of ARs compared to natural reefs (NRs), particularly at the regional scale. …	Estuarine, Coastal and Shelf Science	Initial search string, manual searches or keyword searches	CP	2021-05-26	Presence of MMS		Community/assemblage	Fish	All fish species present	Ecological or community	Community composition or structure	Yes	Yes	Empirical or observational study	Control-impact, reference site or site comparison	2017		Artificial reef	23 ARs not defined individually	Unspecified	Unspecified	Unspecified	Unspecified	Atlantic	north-west Atlantic - Gulf of Mexico (northern) - continental shelf off Pendido key to Cape San Blas Florida	USA	Fish community differences studied, between NR and AR and the affects of reef depth, relief and complexity. Supplementary data available.
AR2298	Garner, Steven B.; Boswell, Kevin M.; Lewis, Justin P.; Tarnecki, Joseph H.; Patterson, William F.	2019	Effect of reef morphology and depth on fish community and trophic structure in the northcentral Gulf of Mexico	Reef fish resources provide numerous ecosystem services in the northern Gulf of Mexico (nGOM) large marine ecosystem. Artificial reefs (ARs) have been distributed across the nGOM in attempts to enhance reef fish habitat and increase fishery productivity, but few data exist to distinguish ecological from fishery functions of ARs compared to natural reefs (NRs), particularly at the regional scale. …	Estuarine, Coastal and Shelf Science	Initial search string, manual searches or keyword searches	CP	2021-05-26	Presence of MMS		Community/assemblage	Fish	All fish species present	Ecological or community	Trophic structure	Yes	Yes	Empirical or observational study	Control-impact, reference site or site comparison	2017		Artificial reef	23 ARs not defined individually	Unspecified	Unspecified	Unspecified	Unspecified	Atlantic	north-west Atlantic - Gulf of Mexico (northern) - continental shelf off Pendido key to Cape San Blas Florida	USA	Fish community differences studied, between NR and AR and the affects of reef depth, relief and complexity. Supplementary data available.
AR2298	Garner, Steven B.; Boswell, Kevin M.; Lewis, Justin P.; Tarnecki, Joseph H.; Patterson, William F.	2019	Effect of reef morphology and depth on fish community and trophic structure in the northcentral Gulf of Mexico	Reef fish resources provide numerous ecosystem services in the northern Gulf of Mexico (nGOM) large marine ecosystem. Artificial reefs (ARs) have been distributed across the nGOM in attempts to enhance reef fish habitat and increase fishery productivity, but few data exist to distinguish ecological from fishery functions of ARs compared to natural reefs (NRs), particularly at the regional scale. …	Estuarine, Coastal and Shelf Science	Initial search string, manual searches or keyword searches	CP	2021-05-26	Presence of MMS		Community/assemblage	Fish	All fish species present	Ecological or community	Diversity (H, J, Δ, richness, genetic)	Yes	Yes	Empirical or observational study	Control-impact, reference site or site comparison	2017		Artificial reef	23 ARs not defined individually	Unspecified	Unspecified	Unspecified	Unspecified	Atlantic	north-west Atlantic - Gulf of Mexico (northern) - continental shelf off Pendido key to Cape San Blas Florida	USA	Fish community differences studied, between NR and AR and the affects of reef depth, relief and complexity. Supplementary data available.
AT5139	Reilly, Kieran; O'Hagan, Anne Marie; Dalton, Gordon	2015	Attitudes and perceptions of fishermen on the island of Ireland towards the development of marine renewable energy projects	The expansion of the marine renewable energy (MRE) sector will increase pressure on sea space and existing maritime users which could potentially lead to conflict. Commercial fishing has been identified by many as the industry most likely to be affected by the development of MRE. In order to reduce the risk of spatial conflict and to enable decision-making based on the co-existence of the two sec…	Marine Policy	Initial search string, manual searches or keyword searches	SW	2021-06-11	Presence of MMS		Human/social	Humans	Fishers commercial	Social or cultural	Other attitude, perception or value metrics	No or Unspecified	Yes	Qualitative or quantitative social study	Interviews	2013	AMETS & TorrHead/FairHead tidal	MREI (eg. Tidal or wave energy farm)		Unspecified	Unspecified	Unspecified	Unspecified	Atlantic	north-east Atlantic - West Irish Coast	Ireland	Hypothetical Tidal and OWF developments, perceptions of commercial fishermen and if these structures can co-locate
AT5139	Reilly, Kieran; O'Hagan, Anne Marie; Dalton, Gordon	2015	Attitudes and perceptions of fishermen on the island of Ireland towards the development of marine renewable energy projects	The expansion of the marine renewable energy (MRE) sector will increase pressure on sea space and existing maritime users which could potentially lead to conflict. Commercial fishing has been identified by many as the industry most likely to be affected by the development of MRE. In order to reduce the risk of spatial conflict and to enable decision-making based on the co-existence of the two sec…	Marine Policy	Initial search string, manual searches or keyword searches	SW	2021-06-11	Presence of MMS		Human/social	Humans	Fishers commercial	Social or cultural	Other attitude, perception or value metrics	No or Unspecified	Yes	Qualitative or quantitative social study	Interviews	2013	FFW	Offshore wind farm		Unspecified	Unspecified	Unspecified	Unspecified	Atlantic	north-east Atlantic - West Irish Coast	Ireland
AT6173	LeClair, Larry L.; Eveningsong, Ocean; Schultz, Jesse M.	2016	Seasonal changes in abundance and compelling evidence of migration for 2 rockfish species (Sebastes auriculatus and S. caurinus) inhabiting a nearshore, temperate-water artificial reef	We used scuba over fixedwidth strip transects to monitor seasonal abundances of brown rockfish (Sebastes auriculatus) and copper rockfish (S. caurinus) on a nearshore artificial reef in Puget Sound, Washington, over a 7-year period. Spring and fall abundances were intermediate and marked transitional phases between seasons of highest (summer) and lowest (winter) abundance for both species. Analys…	Fishery Bulletin	Initial search string, manual searches or keyword searches	CP	2021-05-26	Presence of MMS		Species/population	Fish	Brown rock fish (Sebastes auriculatus), Copper rockfish (Sebastes caurinus), all other fish species found	Species or biological	Abundance, density, or % cover	No or Unspecified	No or Unspecified	Empirical or observational study	After only study (multiple time points/succession)	2005-2012	Point Heyer AR	Artificial reef		Various size quarried boulders and cobble, with long horizontal concrete beams in between.		4-36m	7.5-14.6°C	Pacific	north-east Pacific - Puget Sound - Washington, east shore of Vashon Island	USA	Study to see if there are patterned seasonal changes in 2 rockfish species at an AR. Temperatures over seasons plotted. Supplementary data of all fish species found.
AT6173	LeClair, Larry L.; Eveningsong, Ocean; Schultz, Jesse M.	2016	Seasonal changes in abundance and compelling evidence of migration for 2 rockfish species (Sebastes auriculatus and S. caurinus) inhabiting a nearshore, temperate-water artificial reef	We used scuba over fixedwidth strip transects to monitor seasonal abundances of brown rockfish (Sebastes auriculatus) and copper rockfish (S. caurinus) on a nearshore artificial reef in Puget Sound, Washington, over a 7-year period. Spring and fall abundances were intermediate and marked transitional phases between seasons of highest (summer) and lowest (winter) abundance for both species. Analys…	Fishery Bulletin	Initial search string, manual searches or keyword searches	CP	2021-05-26	Presence of MMS		Species/population	Fish	Brown rock fish (Sebastes auriculatus), Copper rockfish (Sebastes caurinus), families Sebastidae, Embitocidae and Hexagrammidae	Species or biological	Size/growth, or age	No or Unspecified	No or Unspecified	Empirical or observational study	After only study (multiple time points/succession)	2005-2012	Point Heyer AR	Artificial reef		Various size quarried boulders and cobble, with long horizontal concrete beams in between.		4-36m	7.5-14.6°C	Pacific	north-east Pacific - Puget Sound - Washington, east shore of Vashon Island	USA	Study to see if there are patterned seasonal changes in 2 rockfish species at an AR. Temperatures over seasons plotted. Supplementary data of all fish species found.
AT6173	LeClair, Larry L.; Eveningsong, Ocean; Schultz, Jesse M.	2016	Seasonal changes in abundance and compelling evidence of migration for 2 rockfish species (Sebastes auriculatus and S. caurinus) inhabiting a nearshore, temperate-water artificial reef	We used scuba over fixedwidth strip transects to monitor seasonal abundances of brown rockfish (Sebastes auriculatus) and copper rockfish (S. caurinus) on a nearshore artificial reef in Puget Sound, Washington, over a 7-year period. Spring and fall abundances were intermediate and marked transitional phases between seasons of highest (summer) and lowest (winter) abundance for both species. Analys…	Fishery Bulletin	Initial search string, manual searches or keyword searches	CP	2021-05-26	Presence of MMS		Species/population	Fish	Brown rock fish (Sebastes auriculatus), Copper rockfish (Sebastes caurinus)	Species or biological	Behaviour (reproductive, avoidance, migration, use)	No or Unspecified	No or Unspecified	Empirical or observational study	After only study (multiple time points/succession)	2005-2012	Point Heyer AR	Artificial reef		Various size quarried boulders and cobble, with long horizontal concrete beams in between.		4-36m	7.5-14.6°C	Pacific	north-east Pacific - Puget Sound - Washington, east shore of Vashon Island	USA	Study to see if there are patterned seasonal changes in 2 rockfish species at an AR. Temperatures over seasons plotted. Supplementary data of all fish species found.
AT72	Reeves, D.B.; Chesney, E.J.; Munnelly, R.T.; Baltz, D.M.; Marx, B.D.	2018	Abundance and Distribution of Reef-Associated Fishes Around Small Oil and Gas Platforms in the Northern Gulf of Mexico’s Hypoxic Zone	Oil and gas platforms (platforms) provide high-relief habitat in the northern Gulf of Mexico’s hypoxic zone that are important to associated fishes. Hypoxia develops near the bottom and reef-associated fishes utilize vertical structure in the well-oxygenated waters overlaying hypoxia. A video array was used to profile the water column and to estimate abundances and depth distributions of fishes b…	Estuaries and Coasts	Initial search string, manual searches or keyword searches	CP	2021-06-02	Presence of MMS		Community/assemblage	Fish	All fish species present	Species or biological	Abundance, density, or % cover	No or Unspecified	No or Unspecified	Empirical or observational study	After only study (multiple time points/succession)	2016	Unspecified	Oil and gas	Platforms	Small platforms, < 4 pilings, diameter 4-6m. 14 platforms.	3-44 years	14.8-7.9m	27 -31°C	Atlantic	north-west Atlantic - Gulf of Mexico (northern)	USA	Study looking at fish abundances around shoal and seaward platforms, before during and after summer hypoxia. Hydrographic data provided.
AT72	Reeves, D.B.; Chesney, E.J.; Munnelly, R.T.; Baltz, D.M.; Marx, B.D.	2018	Abundance and Distribution of Reef-Associated Fishes Around Small Oil and Gas Platforms in the Northern Gulf of Mexico’s Hypoxic Zone	Oil and gas platforms (platforms) provide high-relief habitat in the northern Gulf of Mexico’s hypoxic zone that are important to associated fishes. Hypoxia develops near the bottom and reef-associated fishes utilize vertical structure in the well-oxygenated waters overlaying hypoxia. A video array was used to profile the water column and to estimate abundances and depth distributions of fishes b…	Estuaries and Coasts	Initial search string, manual searches or keyword searches	CP	2021-06-02	Presence of MMS		Community/assemblage	Fish	All fish species present	Ecological or community	Diversity (H, J, Δ, richness, genetic)	No or Unspecified	No or Unspecified	Empirical or observational study	After only study (multiple time points/succession)	2016	Unspecified	Oil and gas	Platforms	Small platforms, < 4 pilings, diameter 4-6m. 14 platforms.	3-44 years	14.8-7.9m	27 -31°C	Atlantic	north-west Atlantic - Gulf of Mexico (northern)	USA	Study looking at fish abundances around shoal and seaward platforms, before during and after summer hypoxia. Hydrographic data provided.
AT72	Reeves, D.B.; Chesney, E.J.; Munnelly, R.T.; Baltz, D.M.; Marx, B.D.	2018	Abundance and Distribution of Reef-Associated Fishes Around Small Oil and Gas Platforms in the Northern Gulf of Mexico’s Hypoxic Zone	Oil and gas platforms (platforms) provide high-relief habitat in the northern Gulf of Mexico’s hypoxic zone that are important to associated fishes. Hypoxia develops near the bottom and reef-associated fishes utilize vertical structure in the well-oxygenated waters overlaying hypoxia. A video array was used to profile the water column and to estimate abundances and depth distributions of fishes b…	Estuaries and Coasts	Initial search string, manual searches or keyword searches	CP	2021-06-02	Presence of MMS		Community/assemblage	Fish	All fish species present	Species or biological	Range or distribution or larval dispersal/connectivity	No or Unspecified	No or Unspecified	Empirical or observational study	After only study (multiple time points/succession)	2016	Unspecified	Oil and gas	Platforms	Small platforms, < 4 pilings, diameter 4-6m. 14 platforms.	3-44 years	14.8-7.9m	27 -31°C	Atlantic	north-west Atlantic - Gulf of Mexico (northern)	USA	Study looking at fish abundances around shoal and seaward platforms, before during and after summer hypoxia. Hydrographic data provided.
AT9221	Fort, Jérôme; Moe, Børge; Strom, Hallvard; Gremillet, David; Welcker, Jorg; Schultner, Jannik; Jerstad, Kurt; Johansen, Kasper L; Phillips, Richard A; Mosbech, Anders	2013	Multicolony tracking reveals potential threats to little auks wintering in the North Atlantic from marine pollution and shrinking sea ice cover	Aim Extensive development of human activities in combination with ocean warming is rapidly modifying marine habitats in the Arctic and North Atlantic regions. To understand the potential impacts on marine biodiversity, there is an urgent need to determine distributions and habitat preferences of potentially vulnerable species and to identify sensitive hotspots that might require particular protec…	Diversity and Distributions	Initial search string, manual searches or keyword searches	CP	2021-05-26	Presence of MMS		Species/population	Birds	Little Auk (Alle alle)	Species or biological	Range or distribution or larval dispersal/connectivity	No or Unspecified	No or Unspecified	Empirical or observational study	No comparator	2010-2011	Unspecified	Oil and gas		Unspecified	Unspecified	Unspecified	Unspecified	Arctic Ocean	Arctic Ocean - Greenland, and Svalbard and Bear Island (Norway)	Greenland, Norway	Shows distribution of the little auk in relation to oil and gas production areas.
AV7675	Kang, Myounghee; Nakamura, Takeshi; Hamano, Akira	2011	A methodology for acoustic and geospatial analysis of diverse artificial-reef datasets	A methodology is introduced for understanding fish-school characteristics around artificial reefs and for obtaining the quantitative relationship between geospatial datasets related to artificial-reef environments using a new geographic information system application. To describe the characteristics of fish schools (energetic, positional, morphological characteristics and dB difference range), ac…	Ices Journal of Marine Science	Initial search string, manual searches or keyword searches	CP	2021-06-02	Presence of MMS		Community/assemblage	Fish	Fish schools	Species or biological	Size/growth, or age	No or Unspecified	No or Unspecified	Empirical or observational study	Control-impact, reference site or site comparison	2001	Futaoi Island reefs	Artificial reef		concrete, used tyres, fibreglass-reinforced plastic	4-46 years	26-70m	17.5-19.5°C	Pacific	north-west Pacific - Sea of Japan - off the coast of Shimonoseki	Japan	Using acoustic data to describe fish schools around artificial reefs, integrating information on reef and sediment typology.
AV7675	Kang, Myounghee; Nakamura, Takeshi; Hamano, Akira	2011	A methodology for acoustic and geospatial analysis of diverse artificial-reef datasets	A methodology is introduced for understanding fish-school characteristics around artificial reefs and for obtaining the quantitative relationship between geospatial datasets related to artificial-reef environments using a new geographic information system application. To describe the characteristics of fish schools (energetic, positional, morphological characteristics and dB difference range), ac…	Ices Journal of Marine Science	Initial search string, manual searches or keyword searches	CP	2021-06-02	Presence of MMS		Community/assemblage	Fish	Fish schools	Species or biological	Range or distribution or larval dispersal/connectivity	No or Unspecified	No or Unspecified	Empirical or observational study	Control-impact, reference site or site comparison	2001	Futaoi Island reefs	Artificial reef		concrete, used tyres, fibreglass-reinforced plastic	4-46 years	26-70m	17.5-19.5°C	Pacific	north-west Pacific - Sea of Japan - off the coast of Shimonoseki	Japan	Using acoustic data to describe fish schools around artificial reefs, integrating information on reef and sediment typology.
AV7675	Kang, Myounghee; Nakamura, Takeshi; Hamano, Akira	2011	A methodology for acoustic and geospatial analysis of diverse artificial-reef datasets	A methodology is introduced for understanding fish-school characteristics around artificial reefs and for obtaining the quantitative relationship between geospatial datasets related to artificial-reef environments using a new geographic information system application. To describe the characteristics of fish schools (energetic, positional, morphological characteristics and dB difference range), ac…	Ices Journal of Marine Science	Initial search string, manual searches or keyword searches	CP	2021-06-02	Presence of MMS		Community/assemblage	Fish	Fish schools	Species or biological	Size/growth, or age	No or Unspecified	No or Unspecified	Empirical or observational study	Control-impact, reference site or site comparison	2008	Shimonoseki coast reefs	Artificial reef		Stone, concrete, steel, rubber, old boats	11-53 years	1-79m	17.5-19.5°C	Pacific	north-west Pacific - Sea of Japan - off the coast of Shimonoseki	Japan	Using acoustic data to describe fish schools around artificial reefs, integrating information on reef and sediment typology.
AV7675	Kang, Myounghee; Nakamura, Takeshi; Hamano, Akira	2011	A methodology for acoustic and geospatial analysis of diverse artificial-reef datasets	A methodology is introduced for understanding fish-school characteristics around artificial reefs and for obtaining the quantitative relationship between geospatial datasets related to artificial-reef environments using a new geographic information system application. To describe the characteristics of fish schools (energetic, positional, morphological characteristics and dB difference range), ac…	Ices Journal of Marine Science	Initial search string, manual searches or keyword searches	CP	2021-06-02	Presence of MMS		Community/assemblage	Fish	Fish schools	Species or biological	Range or distribution or larval dispersal/connectivity	No or Unspecified	No or Unspecified	Empirical or observational study	Control-impact, reference site or site comparison	2008	Shimonoseki coast reefs	Artificial reef		Stone, concrete, steel, rubber, old boats	11-53 years	1-79m	17.5-19.5°C	Pacific	north-west Pacific - Sea of Japan - off the coast of Shimonoseki	Japan	Using acoustic data to describe fish schools around artificial reefs, integrating information on reef and sediment typology.
AW39	Tynyakov, Jenny; Rousseau, Meghan; Chen, Mori; Figus, Orlando; Belhassen, Yaniv; Shashar, Nadav	2017	Artificial reefs as a means of spreading diving pressure in a coral reef environment	Recreational diving damages coral reefs despite heightened environmental awareness. However, divers prefer preserved coral reefs and therefore reef degradation presents an economic loss. Artificial reefs were suggested among a range of tools to mitigate and reduce divers' negative impact on coral reefs. Coral reefs in Eilat (northern tip of the Red Sea) are among the most densely dived reefs in t…	Ocean & Coastal Management	Initial search string, manual searches or keyword searches	SW	2021-06-14	Presence of MMS		Human/social	Humans	Scuba Divers	Social or cultural	Other attitude, perception or value metrics	No or Unspecified	No or Unspecified	Qualitative or quantitative social study	Survey/questionnaire	2014-2016	Tamar artificial reef	Artificial reef	Unspecified	Unspecified	7-9 years	Unspecified	Unspecified	Indian Ocean	west Indian Ocean - Red Sea - off the coast of Eilat	Israel	Recreational diving preferences natural vs AR questionnaire survey
AW39	Tynyakov, Jenny; Rousseau, Meghan; Chen, Mori; Figus, Orlando; Belhassen, Yaniv; Shashar, Nadav	2017	Artificial reefs as a means of spreading diving pressure in a coral reef environment	Recreational diving damages coral reefs despite heightened environmental awareness. However, divers prefer preserved coral reefs and therefore reef degradation presents an economic loss. Artificial reefs were suggested among a range of tools to mitigate and reduce divers' negative impact on coral reefs. Coral reefs in Eilat (northern tip of the Red Sea) are among the most densely dived reefs in t…	Ocean & Coastal Management	Initial search string, manual searches or keyword searches	SW	2021-06-14	Presence of MMS		Human/social	Humans	Scuba Divers	Social or cultural	Other attitude, perception or value metrics	No or Unspecified	No or Unspecified	Qualitative or quantitative social study	Survey/questionnaire	2014-2016	Satil wreck,Mosquito wreck,San boat wreck	Shipwreck	Unspecified	Unspecified	18-20 years	Unspecified	Unspecified	Indian Ocean	west Indian Ocean - Red Sea - off the coast of Eilat	Israel	Recreational diving preferences natural vs AR questionnaire survey
AX5867	Brown, C. J.	2005	Epifaunal colonization of the Loch Linnhe artificial reef: Influence of substratum on epifaunal assemblage structure	A one-year study was carried out off the west coast of Scotland to compare the epifaunal colonization of concrete material used in the construction of the Loch Linnhe artificial reef with that on four other types of artificial substrata ( preservative treated wood, rubber, steel and PVC). Settlement panels made from each of the materials were submerged in a vertical orientation during four season…	Biofouling	Initial search string, manual searches or keyword searches	CP	2021-06-02	Presence of MMS		Community/assemblage	invertebrates	Epifaunal species	Species or biological	Abundance, density, or % cover	No or Unspecified	No or Unspecified	Empirical or observational study	No comparator	2002-2003	Unspecified	Artificial reef	Panels of test materials	Settlement panels (200mm x 100mm) of concrete, wood, rubber, steel or PVC. Panels attached to exposure frames of uPVC piping and nylon bolts. 8 panels per frame. Concrete panels on stainless steel rods	3-12 months	6-8m	Unspecified	Atlantic	north-east Atlantic - Loch Linnhe, Dunstaffnage Bay	Scotland	Comparison of panels made from different AR materials to look at epifaunal colonisation over different periods of time. Use of concrete to simulate the typology of an established nearby AR. An exposure frame contains 8 panels of different AR construction materials and so comparisons are made between the settlement of epifauna on the different materials within a frame.
AX5867	Brown, C. J.	2005	Epifaunal colonization of the Loch Linnhe artificial reef: Influence of substratum on epifaunal assemblage structure	A one-year study was carried out off the west coast of Scotland to compare the epifaunal colonization of concrete material used in the construction of the Loch Linnhe artificial reef with that on four other types of artificial substrata ( preservative treated wood, rubber, steel and PVC). Settlement panels made from each of the materials were submerged in a vertical orientation during four season…	Biofouling	Initial search string, manual searches or keyword searches	CP	2021-06-02	Presence of MMS		Community/assemblage	invertebrates	Epifaunal species	Ecological or community	Community composition or structure	No or Unspecified	No or Unspecified	Empirical or observational study	No comparator	2002-2003	Unspecified	Artificial reef	Panels of test materials	Settlement panels (200mm x 100mm) of concrete, wood, rubber, steel or PVC. Panels attached to exposure frames of uPVC piping and nylon bolts. 8 panels per frame. Concrete panels on stainless steel rods	3-12 months	6-8m	Unspecified	Atlantic	north-east Atlantic - Loch Linnhe, Dunstaffnage Bay	Scotland	Comparison of panels made from different AR materials to look at epifaunal colonisation over different periods of time. Use of concrete to simulate the typology of an established nearby AR. An exposure frame contains 8 panels of different AR construction materials and so comparisons are made between the settlement of epifauna on the different materials within a frame.
AX5867	Brown, C. J.	2005	Epifaunal colonization of the Loch Linnhe artificial reef: Influence of substratum on epifaunal assemblage structure	A one-year study was carried out off the west coast of Scotland to compare the epifaunal colonization of concrete material used in the construction of the Loch Linnhe artificial reef with that on four other types of artificial substrata ( preservative treated wood, rubber, steel and PVC). Settlement panels made from each of the materials were submerged in a vertical orientation during four season…	Biofouling	Initial search string, manual searches or keyword searches	CP	2021-06-02	Presence of MMS		Community/assemblage	invertebrates	Epifaunal species	Ecological or community	Diversity (H, J, Δ, richness, genetic)	No or Unspecified	No or Unspecified	Empirical or observational study	No comparator	2002-2003	Unspecified	Artificial reef	Panels of test materials	Settlement panels (200mm x 100mm) of concrete, wood, rubber, steel or PVC. Panels attached to exposure frames of uPVC piping and nylon bolts. 8 panels per frame. Concrete panels on stainless steel rods	3-12 months	6-8m	Unspecified	Atlantic	north-east Atlantic - Loch Linnhe, Dunstaffnage Bay	Scotland	Comparison of panels made from different AR materials to look at epifaunal colonisation over different periods of time. Use of concrete to simulate the typology of an established nearby AR. An exposure frame contains 8 panels of different AR construction materials and so comparisons are made between the settlement of epifauna on the different materials within a frame.
AY5116	ARDIZZONE, GD; GRAVINA, MF; BELLUSCIO, A.	1989	TEMPORAL DEVELOPMENT OF EPIBENTHIC COMMUNITIES ON ARTIFICIAL REEFS IN THE CENTRAL MEDITERRANEAN-SEA	https://www.ingentaconnect.com/contentone/umrsmas/bullmar/1989/00000044/00000002/art00006	Bulletin of Marine Science	Initial search string, manual searches or keyword searches	CP	2021-06-02	Presence of MMS		Community/assemblage	invertebrates	Benthic invertebrate species, mussel larvae.	Species or biological	Abundance, density, or % cover	No or Unspecified	No or Unspecified	Empirical or observational study	After only study (multiple time points/succession)	1981-1985	Fregene AR	Artificial reef		280 concrete, cube -shaped blockswith 2m sides and having hollows and cavities. Arranged in groups of 5 (4 base and 1 on top) The reef covers 6ha.	0-4 years	12-14m	Unspecified	Atlantic	north-east Atlantic - Mediterranean Sea - Tyrrhenian Sea - off the coast of Fregene	Italy	Temporal study of epibenthic species establishment on an AR.
AY5116	ARDIZZONE, GD; GRAVINA, MF; BELLUSCIO, A.	1989	TEMPORAL DEVELOPMENT OF EPIBENTHIC COMMUNITIES ON ARTIFICIAL REEFS IN THE CENTRAL MEDITERRANEAN-SEA	https://www.ingentaconnect.com/contentone/umrsmas/bullmar/1989/00000044/00000002/art00006	Bulletin of Marine Science	Initial search string, manual searches or keyword searches	CP	2021-06-02	Presence of MMS		Community/assemblage	invertebrates	Benthic invertebrate species, mussel larvae.	Ecological or community	Community composition or structure	No or Unspecified	No or Unspecified	Empirical or observational study	After only study (multiple time points/succession)	1981-1985	Fregene AR	Artificial reef		280 concrete, cube -shaped blockswith 2m sides and having hollows and cavities. Arranged in groups of 5 (4 base and 1 on top) The reef covers 6ha.	0-4 years	12-14m	Unspecified	Atlantic	north-east Atlantic - Mediterranean Sea - Tyrrhenian Sea - off the coast of Fregene	Italy	Temporal study of epibenthic species establishment on an AR.
AZ1302	Hueppop, Ommo; Hilgerloh, Gudrun	2012	Flight call rates of migrating thrushes: effects of wind conditions, humidity and time of day at an illuminated offshore platform	Many bird species call during migration, but call rates not necessarily reflect migration intensity. They rather seem to increase under deteriorating flight conditions. Often, nocturnal mass collisions at illuminated structures coincide with such conditions and are accompanied with high call rates of migrants. Thus, call rates could act as an indicator for situations with high collision risk for …	Journal of Avian Biology	Initial search string, manual searches or keyword searches	CP	2021-06-02	Presence of MMS		Species/population	Birds	Blackbird (Turdus merula), song thrush (Turdus philomelos), Rewing (Turdus iliacus)	Species or biological	Behaviour (reproductive, avoidance, migration, use)	No or Unspecified	No or Unspecified	Empirical or observational study	After only study (multiple time points/succession)	2004-2007	FINO 1	Other similar MMS (e.g. research platform)	platform	Working deck 20m above chart zero and a 81.5m lattice tower. 6 continuous red safety lights, 4 white flood lights 19.5m height. 4 white shipping safety lights 21.6m high blinking, contiuously lit name inscription.	Unspecified	unspecified	Unspecified	Atlantic	north-east Atlantic - North Sea (south) - 45km north of Borkum Island	The Netherlands	Analysis of bird calls around a research platform in relation to poor weather during migration.
AZ8912	Williams-Grove, L.J.; Szedlmayer, S.T.	2016	Mortality estimates for red snapper based on ultrasonic telemetry in the Northern Gulf of Mexico	We used the Vemco Positioning System(VPS) to estimate mortalities fromthe fine-scale movements (~1-m accuracy) of Red Snapper Lutjanus campechanus on four artificial reef sites in the northern Gulf of Mexico in 2012, 2013, and 2014. Additional receivers on surrounding reef sites validated emigrations of tagged Red Snapper fromthe VPS-monitored sites. We tagged and released 86 Red Snapper and trac…	North American Journal of Fisheries Management	Initial search string, manual searches or keyword searches	CP	2021-06-07	Presence of MMS		Species/population	Fish	Red snapper ( Lutjanus campechanus)	Species or biological	Survival/mortality	No or Unspecified	Yes	Empirical or observational study	After only study (multiple time points/succession)	2012-2014	Unspecified	Artificial reef		Steel cages 2.5 x 1.3 x 2.4m 1.4 - 1.6km between cages, 26 sites	2-8 years	20-35m	Unspecified	Atlantic	north-west Atlantic - Gulf of Mexico (northeastern) - 20 - 50km south of Dauphin Island. Hugh Swingle general permit area.	USA	Study of tagged Red snapper on an artificial reef, recording survival and mortality through natural death or fishing and migration using receiver arrays (VPS)
AZ8912	Williams-Grove, L.J.; Szedlmayer, S.T.	2016	Mortality estimates for red snapper based on ultrasonic telemetry in the Northern Gulf of Mexico	We used the Vemco Positioning System(VPS) to estimate mortalities fromthe fine-scale movements (~1-m accuracy) of Red Snapper Lutjanus campechanus on four artificial reef sites in the northern Gulf of Mexico in 2012, 2013, and 2014. Additional receivers on surrounding reef sites validated emigrations of tagged Red Snapper fromthe VPS-monitored sites. We tagged and released 86 Red Snapper and trac…	North American Journal of Fisheries Management	Initial search string, manual searches or keyword searches	CP	2021-06-07	Presence of MMS		Species/population	Fish	Red snapper ( Lutjanus campechanus)	Species or biological	Behaviour (reproductive, avoidance, migration, use)	No or Unspecified	Yes	Empirical or observational study	After only study (multiple time points/succession)	2012-2014	Unspecified	Artificial reef		Steel cages 2.5 x 1.3 x 2.4m 1.4 - 1.6km between cages, 26 sites	2-8 years	20-35m	Unspecified	Atlantic	north-west Atlantic - Gulf of Mexico (northeastern) - 20 - 50km south of Dauphin Island. Hugh Swingle general permit area.	USA	Study of tagged Red snapper on an artificial reef, recording survival and mortality through natural death or fishing and migration using receiver arrays (VPS)
AZ974	Couldrey, Amelia J.; Benson, Thomas; Knaapen, Michiel A. F.; Marten, Kerry V.; Whitehouse, Richard J. S.	2020	Morphological evolution of a barchan dune migrating past an offshore wind farm foundation	As the number of manmade structures installed on the seafloor is increasing rapidly, we seek to understand the impact of these immobile obstacles on marine geomorphological processes, such as the evolution of bedforms. A 5.8 m diameter monopile foundation was installed at the case study offshore windfarm approximately 30 m ahead of an approaching barchan (crescent-shaped) dune. The impact of the …	Earth Surface Processes and Landforms	Initial search string, manual searches or keyword searches	CP	2021-06-07	Presence of MMS		Seabed/sediment	Sediments	sand dune	Physical or Chemical	Sedimentation	No or Unspecified	No or Unspecified	Modeling study	Before-after study	1995-2015	Unspecified	Offshore wind farm	monopile foundation	outer diameter of monopile foundation 5.8m. Electricity cables connect the turbine to 2 other foundations.	0-5 years	24.7m	unspecified	Atlantic	north-east Atlantic - North Sea	UK	The effects of monopile foundations on the natural migration of a sand dune, 30m behind. Uses bathymetric surveys taken before and after the installation in a hydrodynamic-sediment model. Also contains wave height data and information on current speeds and properties.
AZ974	Couldrey, Amelia J.; Benson, Thomas; Knaapen, Michiel A. F.; Marten, Kerry V.; Whitehouse, Richard J. S.	2020	Morphological evolution of a barchan dune migrating past an offshore wind farm foundation	As the number of manmade structures installed on the seafloor is increasing rapidly, we seek to understand the impact of these immobile obstacles on marine geomorphological processes, such as the evolution of bedforms. A 5.8 m diameter monopile foundation was installed at the case study offshore windfarm approximately 30 m ahead of an approaching barchan (crescent-shaped) dune. The impact of the …	Earth Surface Processes and Landforms	Initial search string, manual searches or keyword searches	CP	2021-06-07	Presence of MMS		Seabed/sediment	Sediments	sand dune	Habitat	Habitat quantity, quality or extant (natural)	No or Unspecified	No or Unspecified	Modeling study	Before-after study	1995-2015	Unspecified	Offshore wind farm	monopile foundation	outer diameter of monopile foundation 5.8m. Electricity cables connect the turbine to 2 other foundations.	0-5 years	24.7m	unspecified	Atlantic	north-east Atlantic - North Sea	UK	The effects of monopile foundations on the natural migration of a sand dune, 30m behind. Uses bathymetric surveys taken before and after the installation in a hydrodynamic-sediment model. Also contains wave height data and information on current speeds and properties.
BB3262	Delgadillo-G, Oscar; Flórez, Paola	2015	Primeros registros del Phylum Bryozoa asociados a hábitats artificiales en el Caribe colombiano/First records of Phylum Bryozoa associated to artificial habitats in the Colombian Caribbean	During the assessment of spiny lobster (Panulirus argus) settlement on suspended artificial collectors at Santa Marta region, the fishes and other invertebrates associated to these habitats were evaluated. The aim of this research was determine the species of bryozoans present in the artificial habitats deployed in Pozos Colorados Bay, Isla Pelícano and Taganga Bay, as well as analyse the ecologi…	Latin American Journal of Aquatic Research	Initial search string, manual searches or keyword searches	CP	2021-06-09	Presence of MMS		Species/population	Invertebrates	Bryozoans	Species or biological	Abundance, density, or % cover	No or Unspecified	Yes	Empirical or observational study	No comparator	2003-2004	Unspecified	Artificial reef		GuSi - inverted plastic cylinder, 37cm high, 30cm diameter with 100 polyethylene tassels of ~30cm on it's sides to simulate macroalgae. 2 attached to a suspension line with a buoy and concrete block. 2 lines per site, 10m apart.	0-1 year	10-13m	21-29°C	Atlantic	north-west Atlantic - Caribbean Sea	Colombia	Reporting Bryozoan species found on suspended AR structures.
BB3262	Delgadillo-G, Oscar; Flórez, Paola	2015	Primeros registros del Phylum Bryozoa asociados a hábitats artificiales en el Caribe colombiano/First records of Phylum Bryozoa associated to artificial habitats in the Colombian Caribbean	During the assessment of spiny lobster (Panulirus argus) settlement on suspended artificial collectors at Santa Marta region, the fishes and other invertebrates associated to these habitats were evaluated. The aim of this research was determine the species of bryozoans present in the artificial habitats deployed in Pozos Colorados Bay, Isla Pelícano and Taganga Bay, as well as analyse the ecologi…	Latin American Journal of Aquatic Research	Initial search string, manual searches or keyword searches	CP	2021-06-09	Presence of MMS		Species/population	Invertebrates	Bryozoans	Species or biological	Size/growth, or age	No or Unspecified	Yes	Empirical or observational study	No comparator	2003-2004	Unspecified	Artificial reef		GuSi - inverted plastic cylinder, 37cm high, 30cm diameter with 100 polyethylene tassels of ~30cm on it's sides to simulate macroalgae. 2 attached to a suspension line with a buoy and concrete block. 2 lines per site, 10m apart.	0-1 year	10-13m	21-29°C	Atlantic	north-west Atlantic - Caribbean Sea	Colombia	Reporting Bryozoan species found on suspended AR structures.
BB4486	David, Romain; Uyarra, Maria C.; Carvalho, Susana; Anlauf, Holger; Borja, Angel; Cahill, Abigail E.; Carugati, Laura; Danovaro, Roberto; De Jode, Aurelien; Feral, Jean-Pierre; Guillemain, Dorian; Lo Martire, Marco; D'Avray, Laure Thierry De Ville; Pearman, John K.; Chenuil, Anne	2019	Lessons from photo analyses of Autonomous Reef Monitoring Structures as tools to detect (bio-)geographical, spatial, and environmental effects	We investigated the validity of Autonomous Reef Monitoring Structures (ARMS) as monitoring tools for hard bottoms across a wide geographic and environmental range. We deployed 36 ARMS in the northeast Atlantic, northwest Mediterranean, Adriatic and Red Sea at 7-17 m depth. After 12-16 months, community composition was inferred from photographs, in six plate-faces for each ARMS. Overall, we found …	Marine Pollution Bulletin	Initial search string, manual searches or keyword searches	CP	2021-06-09	Presence of MMS		Community/assemblage	Invertebrates, Algae	All invertebrates and algae present	Species or biological	Abundance, density, or % cover	No or Unspecified	No or Unspecified	Empirical or observational study	Control-impact, reference site or site comparison	2013-2015	AZTI S1 - 3	Artificial reef	Autonomous reef monitoring structure (ARMS)	9, 22.5cm x 22.5cm PVC plates and spacers alternatively stacked and attached to a 35 x 45cm base plate	12-14 months	11-12.5m	Unspecified	Atlantic	north-east Atlantic - Bay of Biscay	Spain	Autonomous reef monitoring structures (ARMS) placed in 4 different regions and plates monitored for invertebrates and algae. 3 sites per region and 3 replicate ARMS per site. Assessments and coding of environmental factors affecting the structure in each region.
BB4486	David, Romain; Uyarra, Maria C.; Carvalho, Susana; Anlauf, Holger; Borja, Angel; Cahill, Abigail E.; Carugati, Laura; Danovaro, Roberto; De Jode, Aurelien; Feral, Jean-Pierre; Guillemain, Dorian; Lo Martire, Marco; D'Avray, Laure Thierry De Ville; Pearman, John K.; Chenuil, Anne	2019	Lessons from photo analyses of Autonomous Reef Monitoring Structures as tools to detect (bio-)geographical, spatial, and environmental effects	We investigated the validity of Autonomous Reef Monitoring Structures (ARMS) as monitoring tools for hard bottoms across a wide geographic and environmental range. We deployed 36 ARMS in the northeast Atlantic, northwest Mediterranean, Adriatic and Red Sea at 7-17 m depth. After 12-16 months, community composition was inferred from photographs, in six plate-faces for each ARMS. Overall, we found …	Marine Pollution Bulletin	Initial search string, manual searches or keyword searches	CP	2021-06-09	Presence of MMS		Community/assemblage	Invertebrates, Algae	All invertebrates and algae present	Species or biological	Abundance, density, or % cover	No or Unspecified	No or Unspecified	Empirical or observational study	Control-impact, reference site or site comparison	2013-2015	CNRS S1 - 3	Artificial reef	Autonomous reef monitoring structure (ARMS)	9, 22.5cm x 22.5cm PVC plates and spacers alternatively stacked and attached to a 35 x 45cm base plate	12-13 months	17m	Unspecified	Atlantic	north-east Atlantic - Mediterranean Sea (northwestern)	France	Autonomous reef monitoring structures (ARMS) placed in 4 different regions and plates monitored for invertebrates and algae. 3 sites per region and 3 replicate ARMS per site. Assessments and coding of environmental factors affecting the structure in each region.
BB4486	David, Romain; Uyarra, Maria C.; Carvalho, Susana; Anlauf, Holger; Borja, Angel; Cahill, Abigail E.; Carugati, Laura; Danovaro, Roberto; De Jode, Aurelien; Feral, Jean-Pierre; Guillemain, Dorian; Lo Martire, Marco; D'Avray, Laure Thierry De Ville; Pearman, John K.; Chenuil, Anne	2019	Lessons from photo analyses of Autonomous Reef Monitoring Structures as tools to detect (bio-)geographical, spatial, and environmental effects	We investigated the validity of Autonomous Reef Monitoring Structures (ARMS) as monitoring tools for hard bottoms across a wide geographic and environmental range. We deployed 36 ARMS in the northeast Atlantic, northwest Mediterranean, Adriatic and Red Sea at 7-17 m depth. After 12-16 months, community composition was inferred from photographs, in six plate-faces for each ARMS. Overall, we found …	Marine Pollution Bulletin	Initial search string, manual searches or keyword searches	CP	2021-06-09	Presence of MMS		Community/assemblage	Invertebrates, Algae	All invertebrates and algae present	Species or biological	Abundance, density, or % cover	No or Unspecified	No or Unspecified	Empirical or observational study	Control-impact, reference site or site comparison	2013-2015	CONI S1 -3	Artificial reef	Autonomous reef monitoring structure (ARMS)	9, 22.5cm x 22.5cm PVC plates and spacers alternatively stacked and attached to a 35 x 45cm base plate	12 - 13 months	7-8.8m	Unspecified	Atlantic	north-east Atlantic - Mediterranean Sea - Adriatic Sea	Italy	Autonomous reef monitoring structures (ARMS) placed in 4 different regions and plates monitored for invertebrates and algae. 3 sites per region and 3 replicate ARMS per site. Assessments and coding of environmental factors affecting the structure in each region.
BB4486	David, Romain; Uyarra, Maria C.; Carvalho, Susana; Anlauf, Holger; Borja, Angel; Cahill, Abigail E.; Carugati, Laura; Danovaro, Roberto; De Jode, Aurelien; Feral, Jean-Pierre; Guillemain, Dorian; Lo Martire, Marco; D'Avray, Laure Thierry De Ville; Pearman, John K.; Chenuil, Anne	2019	Lessons from photo analyses of Autonomous Reef Monitoring Structures as tools to detect (bio-)geographical, spatial, and environmental effects	We investigated the validity of Autonomous Reef Monitoring Structures (ARMS) as monitoring tools for hard bottoms across a wide geographic and environmental range. We deployed 36 ARMS in the northeast Atlantic, northwest Mediterranean, Adriatic and Red Sea at 7-17 m depth. After 12-16 months, community composition was inferred from photographs, in six plate-faces for each ARMS. Overall, we found …	Marine Pollution Bulletin	Initial search string, manual searches or keyword searches	CP	2021-06-09	Presence of MMS		Community/assemblage	Invertebrates, Algae	All invertebrates and algae present	Species or biological	Abundance, density, or % cover	No or Unspecified	No or Unspecified	Empirical or observational study	Control-impact, reference site or site comparison	2013-2015	KAUS S1 - 3	Artificial reef	Autonomous reef monitoring structure (ARMS)	9, 22.5cm x 22.5cm PVC plates and spacers alternatively stacked and attached to a 35 x 45cm base plate	14 months	Unspecified	Unspecified	Indian Ocean	north-west Indian Ocean - Red Sea	Saudi Arabia	Autonomous reef monitoring structures (ARMS) placed in 4 different regions and plates monitored for invertebrates and algae. 3 sites per region and 3 replicate ARMS per site. Assessments and coding of environmental factors affecting the structure in each region.
BB4486	David, Romain; Uyarra, Maria C.; Carvalho, Susana; Anlauf, Holger; Borja, Angel; Cahill, Abigail E.; Carugati, Laura; Danovaro, Roberto; De Jode, Aurelien; Feral, Jean-Pierre; Guillemain, Dorian; Lo Martire, Marco; D'Avray, Laure Thierry De Ville; Pearman, John K.; Chenuil, Anne	2019	Lessons from photo analyses of Autonomous Reef Monitoring Structures as tools to detect (bio-)geographical, spatial, and environmental effects	We investigated the validity of Autonomous Reef Monitoring Structures (ARMS) as monitoring tools for hard bottoms across a wide geographic and environmental range. We deployed 36 ARMS in the northeast Atlantic, northwest Mediterranean, Adriatic and Red Sea at 7-17 m depth. After 12-16 months, community composition was inferred from photographs, in six plate-faces for each ARMS. Overall, we found …	Marine Pollution Bulletin	Initial search string, manual searches or keyword searches	CP	2021-06-09	Presence of MMS		Community/assemblage	Invertebrates, Algae	All invertebrates and algae present	Ecological or community	Community composition or structure	No or Unspecified	No or Unspecified	Empirical or observational study	Control-impact, reference site or site comparison	2013-2015	AZTI S1 - 3	Artificial reef	Autonomous reef monitoring structure (ARMS)	9, 22.5cm x 22.5cm PVC plates and spacers alternatively stacked and attached to a 35 x 45cm base plate	12-14 months	11-12.5m	Unspecified	Atlantic	north-east Atlantic - Bay of Biscay	Spain	Autonomous reef monitoring structures (ARMS) placed in 4 different regions and plates monitored for invertebrates and algae. 3 sites per region and 3 replicate ARMS per site. Assessments and coding of environmental factors affecting the structure in each region.
BB4486	David, Romain; Uyarra, Maria C.; Carvalho, Susana; Anlauf, Holger; Borja, Angel; Cahill, Abigail E.; Carugati, Laura; Danovaro, Roberto; De Jode, Aurelien; Feral, Jean-Pierre; Guillemain, Dorian; Lo Martire, Marco; D'Avray, Laure Thierry De Ville; Pearman, John K.; Chenuil, Anne	2019	Lessons from photo analyses of Autonomous Reef Monitoring Structures as tools to detect (bio-)geographical, spatial, and environmental effects	We investigated the validity of Autonomous Reef Monitoring Structures (ARMS) as monitoring tools for hard bottoms across a wide geographic and environmental range. We deployed 36 ARMS in the northeast Atlantic, northwest Mediterranean, Adriatic and Red Sea at 7-17 m depth. After 12-16 months, community composition was inferred from photographs, in six plate-faces for each ARMS. Overall, we found …	Marine Pollution Bulletin	Initial search string, manual searches or keyword searches	CP	2021-06-09	Presence of MMS		Community/assemblage	Invertebrates, Algae	All invertebrates and algae present	Ecological or community	Community composition or structure	No or Unspecified	No or Unspecified	Empirical or observational study	Control-impact, reference site or site comparison	2013-2015	CNRS S1 - 3	Artificial reef	Autonomous reef monitoring structure (ARMS)	9, 22.5cm x 22.5cm PVC plates and spacers alternatively stacked and attached to a 35 x 45cm base plate	18 months	17m	Unspecified	Atlantic	north-east Atlantic - Mediterranean Sea (northwestern)	France	Autonomous reef monitoring structures (ARMS) placed in 4 different regions and plates monitored for invertebrates and algae. 3 sites per region and 3 replicate ARMS per site. Assessments and coding of environmental factors affecting the structure in each region.
BB4486	David, Romain; Uyarra, Maria C.; Carvalho, Susana; Anlauf, Holger; Borja, Angel; Cahill, Abigail E.; Carugati, Laura; Danovaro, Roberto; De Jode, Aurelien; Feral, Jean-Pierre; Guillemain, Dorian; Lo Martire, Marco; D'Avray, Laure Thierry De Ville; Pearman, John K.; Chenuil, Anne	2019	Lessons from photo analyses of Autonomous Reef Monitoring Structures as tools to detect (bio-)geographical, spatial, and environmental effects	We investigated the validity of Autonomous Reef Monitoring Structures (ARMS) as monitoring tools for hard bottoms across a wide geographic and environmental range. We deployed 36 ARMS in the northeast Atlantic, northwest Mediterranean, Adriatic and Red Sea at 7-17 m depth. After 12-16 months, community composition was inferred from photographs, in six plate-faces for each ARMS. Overall, we found …	Marine Pollution Bulletin	Initial search string, manual searches or keyword searches	CP	2021-06-09	Presence of MMS		Community/assemblage	Invertebrates, Algae	All invertebrates and algae present	Ecological or community	Community composition or structure	No or Unspecified	No or Unspecified	Empirical or observational study	Control-impact, reference site or site comparison	2013-2015	CONI S1 -3	Artificial reef	Autonomous reef monitoring structure (ARMS)	9, 22.5cm x 22.5cm PVC plates and spacers alternatively stacked and attached to a 35 x 45cm base plate	12-13 months	7-8.8m	Unspecified	Atlantic	north-east Atlantic - Mediterranean Sea - Adriatic Sea	Italy	Autonomous reef monitoring structures (ARMS) placed in 4 different regions and plates monitored for invertebrates and algae. 3 sites per region and 3 replicate ARMS per site. Assessments and coding of environmental factors affecting the structure in each region.
BB4486	David, Romain; Uyarra, Maria C.; Carvalho, Susana; Anlauf, Holger; Borja, Angel; Cahill, Abigail E.; Carugati, Laura; Danovaro, Roberto; De Jode, Aurelien; Feral, Jean-Pierre; Guillemain, Dorian; Lo Martire, Marco; D'Avray, Laure Thierry De Ville; Pearman, John K.; Chenuil, Anne	2019	Lessons from photo analyses of Autonomous Reef Monitoring Structures as tools to detect (bio-)geographical, spatial, and environmental effects	We investigated the validity of Autonomous Reef Monitoring Structures (ARMS) as monitoring tools for hard bottoms across a wide geographic and environmental range. We deployed 36 ARMS in the northeast Atlantic, northwest Mediterranean, Adriatic and Red Sea at 7-17 m depth. After 12-16 months, community composition was inferred from photographs, in six plate-faces for each ARMS. Overall, we found …	Marine Pollution Bulletin	Initial search string, manual searches or keyword searches	CP	2021-06-09	Presence of MMS		Community/assemblage	Invertebrates, Algae	All invertebrates and algae present	Ecological or community	Community composition or structure	No or Unspecified	No or Unspecified	Empirical or observational study	Control-impact, reference site or site comparison	2013-2015	KAUS S1 - 3	Artificial reef	Autonomous reef monitoring structure (ARMS)	9, 22.5cm x 22.5cm PVC plates and spacers alternatively stacked and attached to a 35 x 45cm base plate	14 months	Unspecified	Unspecified	Indian Ocean	north-west Indian Ocean - Red Sea	Saudi Arabia	Autonomous reef monitoring structures (ARMS) placed in 4 different regions and plates monitored for invertebrates and algae. 3 sites per region and 3 replicate ARMS per site. Assessments and coding of environmental factors affecting the structure in each region.
BC7098	Fraser, Shaun; Williamson, Benjamin J.; Nikora, Vladimir; Scott, Beth E.	2018	Fish distributions in a tidal channel indicate the behavioural impact of a marine renewable energy installation	In the dynamic environments targeted for marine renewable energy extraction, such as tidal channels, the natural distribution of fish and behavioural impacts of marine renewable energy installations (MREIs) are poorly understood. This study builds on recent methodological developments to reveal the behaviour of fish schools using data collected by a seabed-mounted echosounder deployed in extreme …	Energy Reports	Initial search string, manual searches or keyword searches	CP	2021-06-14	Presence of MMS		Community/assemblage	Fish	Schools of fish	Species or biological	Abundance, density, or % cover	No or Unspecified	No or Unspecified	Empirical or observational study	Control-impact, reference site or site comparison	2013	Atlantis AK-1000 seabed-mounted turbine foundation	MREI (eg. Tidal or wave energy farm)	mounted turbine	Steel tripod base, 10m high central piling surrounded by 3 4m high concrete ballast blocks. Lacking nacelle and blades.	Unspecified	Unspecified	Unspecified	Atlantic	north-east Atlantic - Fall of Warness tidal test site, Orkney	Scotland	Study of size and distribution of schools of fish downstream of an MREI and at a control site.
BC7098	Fraser, Shaun; Williamson, Benjamin J.; Nikora, Vladimir; Scott, Beth E.	2018	Fish distributions in a tidal channel indicate the behavioural impact of a marine renewable energy installation	In the dynamic environments targeted for marine renewable energy extraction, such as tidal channels, the natural distribution of fish and behavioural impacts of marine renewable energy installations (MREIs) are poorly understood. This study builds on recent methodological developments to reveal the behaviour of fish schools using data collected by a seabed-mounted echosounder deployed in extreme …	Energy Reports	Initial search string, manual searches or keyword searches	CP	2021-06-14	Presence of MMS		Community/assemblage	Fish	Schools of fish	Species or biological	Size/growth, or age	No or Unspecified	No or Unspecified	Empirical or observational study	Control-impact, reference site or site comparison	2013	Atlantis AK-1000 seabed-mounted turbine foundation	MREI (eg. Tidal or wave energy farm)	mounted turbine	Steel tripod base, 10m high central piling surrounded by 3 4m high concrete ballast blocks. Lacking nacelle and blades.	Unspecified	Unspecified	Unspecified	Atlantic	north-east Atlantic - Fall of Warness tidal test site, Orkney	Scotland	Study of size and distribution of schools of fish downstream of an MREI and at a control site.
BC7098	Fraser, Shaun; Williamson, Benjamin J.; Nikora, Vladimir; Scott, Beth E.	2018	Fish distributions in a tidal channel indicate the behavioural impact of a marine renewable energy installation	In the dynamic environments targeted for marine renewable energy extraction, such as tidal channels, the natural distribution of fish and behavioural impacts of marine renewable energy installations (MREIs) are poorly understood. This study builds on recent methodological developments to reveal the behaviour of fish schools using data collected by a seabed-mounted echosounder deployed in extreme …	Energy Reports	Initial search string, manual searches or keyword searches	CP	2021-06-14	Presence of MMS		Community/assemblage	Fish	Schools of fish	Species or biological	Range or distribution or larval dispersal/connectivity	No or Unspecified	No or Unspecified	Empirical or observational study	Control-impact, reference site or site comparison	2013	Atlantis AK-1000 seabed-mounted turbine foundation	MREI (eg. Tidal or wave energy farm)	mounted turbine	Steel tripod base, 10m high central piling surrounded by 3 4m high concrete ballast blocks. Lacking nacelle and blades.	Unspecified	Unspecified	Unspecified	Atlantic	north-east Atlantic - Fall of Warness tidal test site, Orkney	Scotland	Study of size and distribution of schools of fish downstream of an MREI and at a control site.
BC9151	Mariani, S.	2003	Recruitment in invertebrates with short-lived larvae: the case of the bryozoan Disporella hispida (Fleming)	Temporal and spatial recruitment patterns of the cyclostome bryozoan Disporella hispida were monitored using settlement plates arranged along three benthic communities of an artificial reef at Blanes (NE Spain, NW Mediterranean). At the study site, the species mainly inhabits semi-obscure caves. By studying recruitment over one year I first inferred the larval release period for D. hispida and de…	Helgoland Marine Research	Initial search string, manual searches or keyword searches	CP	2021-06-14	Presence of MMS		Species/population	Invertebrates	Bryozoan Disporella hispida	Species or biological	Abundance, density, or % cover	No or Unspecified	No or Unspecified	Empirical or observational study	No comparator	1999-2000	Unspecified	Artificial reef		4x2x1m concrete blocks, overlaps of blocks creating caves. Use of settlement plates (5 10x10cm plexiglas plates) on the AR for some aspects of the study.	65 years	13m	See figure	Atlantic	north-east Atlantic - Mediterranean Sea (northwestern)	Spain	Abundance of adults on the AR and recruitment of a bryozoan onto settlement plates. Comparison of communities within the same AR only. Contains monthly plotted temperature and significant wave height data.
BC9151	Mariani, S.	2003	Recruitment in invertebrates with short-lived larvae: the case of the bryozoan Disporella hispida (Fleming)	Temporal and spatial recruitment patterns of the cyclostome bryozoan Disporella hispida were monitored using settlement plates arranged along three benthic communities of an artificial reef at Blanes (NE Spain, NW Mediterranean). At the study site, the species mainly inhabits semi-obscure caves. By studying recruitment over one year I first inferred the larval release period for D. hispida and de…	Helgoland Marine Research	Initial search string, manual searches or keyword searches	CP	2021-06-14	Presence of MMS		Species/population	Invertebrates	Bryozoan Disporella hispida	Species or biological	Survival/mortality	No or Unspecified	No or Unspecified	Empirical or observational study	No comparator	1999-2000	Unspecified	Artificial reef		4x2x1m concrete blocks, overlaps of blocks creating caves. Use of settlement plates (5 10x10cm plexiglas plates) on the AR for some aspects of the study.	65 years	13m	See figure	Atlantic	north-east Atlantic - Mediterranean Sea (northwestern)	Spain	Abundance of adults on the AR and recruitment of a bryozoan onto settlement plates. Comparison of communities within the same AR only. Contains monthly plotted temperature and significant wave height.
BC9151	Mariani, S.	2003	Recruitment in invertebrates with short-lived larvae: the case of the bryozoan Disporella hispida (Fleming)	Temporal and spatial recruitment patterns of the cyclostome bryozoan Disporella hispida were monitored using settlement plates arranged along three benthic communities of an artificial reef at Blanes (NE Spain, NW Mediterranean). At the study site, the species mainly inhabits semi-obscure caves. By studying recruitment over one year I first inferred the larval release period for D. hispida and de…	Helgoland Marine Research	Initial search string, manual searches or keyword searches	CP	2021-06-14	Presence of MMS		Species/population	Invertebrates	Bryozoan Disporella hispida	Species or biological	Fecundity, Reproductive output (incl fertility, hatchling success), egg/sperm quality, or recruitment	No or Unspecified	No or Unspecified	Empirical or observational study	No comparator	1999-2000	Unspecified	Artificial reef		4x2x1m concrete blocks, overlaps of blocks creating caves. Use of settlement plates (5 10x10cm plexiglas plates) on the AR for some aspects of the study.	65 years	13m	See figure	Atlantic	north-east Atlantic - Mediterranean Sea (northwestern)	Spain	Abundance of adults on the AR and recruitment of a bryozoan onto settlement plates. Comparison of communities within the same AR only. Contains monthly plotted temperature and significant wave height.
BD3142	Langhamer, Olivia; Wilhelmsson, Dan	2009	Colonisation of fish and crabs of wave energy foundations and the effects of manufactured holes - A field experiment	Several Western European countries are planning for a significant development of offshore renewable energy along the European Atlantic Ocean coast, including many thousands of wave energy devices and wind turbines. There is an increasing interest in articulating the added values of the creation of artificial hard bottom habitats through the construction of offshore renewable energy devices, for t…	Marine Environmental Research	Initial search string, manual searches or keyword searches	CP	2021-06-14	Alteration of MMS (not as part of decommissioning)		Species/population	Fish, Invertebrates	Invertebrates (echinoderms, decapods) and fish present	Species or biological	Abundance, density, or % cover	No or Unspecified	No or Unspecified	Empirical or observational study	Control-impact, reference site or site comparison	2007	Lysekil research site	MREI (eg. Tidal or wave energy farm)	Foundations of wave power devices.	21 Foundations (the part studied) of wave power devices. Foundations 3m diameter, 1m high. Weighing 10t. 11 of the foundations had 26 rectangular holes added (12x15x30cm)	2-3 months	25m	0-20°C	Atlantic	north-east Atlantic - North Sea - near Lysikil	Sweden	Experiment looking at enhancement of the foundations of wave power devices through the addition of holes to provide added value as habitat for invertebrates and fish. Comparisons also made with areas of seabed as control sites.
BD4224	Schygulla, Christof; Peine, Florian	2013	Nienhagen Reef: Abiotic Boundary Conditions at a Large Brackish Water Artificial Reef in the Baltic Sea	Schygulla, C. and Peine, F., 2013. Nienhagen Reef: abiotic boundary conditions at a large brackish water artificial reef in the Baltic Sea. Journal of Coastal Research, 29(2), 478-486. Coconut Creek (Florida), ISSN 0749-0208. This paper briefly describes the abiotic boundary conditions at the artificial reef area in Nienhagen on the coast of the German Baltic Sea. This reef, the largest man-made …	Journal of Coastal Research	Initial search string, manual searches or keyword searches	CP	2021-06-14	Presence of MMS		Seabed/sediment	Sediments	sediment	Physical or Chemical	Sedimentation	No or Unspecified	Yes	Empirical or observational study	Control-impact, reference site or site comparison	2004	Nienhagen reef	Artificial reef		Tetrapods (6t, pure concrete with polypropylene ropes) reef cones (6 groups of 25-30 concrete/coarse sand with vents) rock and boulder deposits, 130 ring concrete units, smaller tetrapods (2t concrete/sand/gravel mix, 720) frame for test slabs, 2500 tons of blocks and boulders.	>1 year	12m	0-20°C	Atlantic	north-east Atlantic - Baltic Sea - Mecklenburg Bight, 1 mile off Nienhagen	Germany	Abiotic properties of an AR. Sediment grain size and distribution at the AR and surrounding area.
BD4224	Schygulla, Christof; Peine, Florian	2013	Nienhagen Reef: Abiotic Boundary Conditions at a Large Brackish Water Artificial Reef in the Baltic Sea	Schygulla, C. and Peine, F., 2013. Nienhagen Reef: abiotic boundary conditions at a large brackish water artificial reef in the Baltic Sea. Journal of Coastal Research, 29(2), 478-486. Coconut Creek (Florida), ISSN 0749-0208. This paper briefly describes the abiotic boundary conditions at the artificial reef area in Nienhagen on the coast of the German Baltic Sea. This reef, the largest man-made …	Journal of Coastal Research	Initial search string, manual searches or keyword searches	CP	2021-06-14	Presence of MMS		Seabed/sediment	Sediments	sediment	Physical or Chemical	Sediment type or grain size	No or Unspecified	Yes	Empirical or observational study	Control-impact, reference site or site comparison	2004	Nienhagen reef	Artificial reef		Tetrapods (6t, pure concrete with polypropylene ropes) reef cones (6 groups of 25-30 concrete/coarse sand with vents) rock and boulder deposits, 130 ring concrete units, smaller tetrapods (2t concrete/sand/gravel mix, 720) frame for test slabs, 2500 tons of blocks and boulders.	>1 year	12m	0-20°C	Atlantic	north-east Atlantic - Baltic Sea - Mecklenburg Bight, 1 mile off Nienhagen	Germany	Abiotic properties of an AR. Sediment distribution at the AR and surrounding area.
BD4277	Santos, M. N.; Lino, P. G.; Pousao-Ferreira, P.; Monteiro, C. C.	2006	Preliminary results of hatchery-reared seabreams released at artificial reefs off the Algarve coast (southern Portugal): A pilot study	In 2001 a pilot project of fish restocking began using reared juveniles of two native species: the white seabream (Diplodus sargus Linnaeus, 1758) and the gilthead seabream (Sparus aurata Linnaeus, 1758). Between 2001 and 2004 more than 13,600 juveniles of different sizes (over 7500 white seabreams and 6100 gilthead seabreams) were tagged (FLOY T-Bar anchor FD94) and released on the artificial re…	Bulletin of Marine Science	Initial search string, manual searches or keyword searches	CP	2021-06-14	Presence of MMS		Species/population	Fish	White sea bream (Diplodus sargus), gilt head sea bream (Sparus aurata)	Species or biological	Abundance, density, or % cover	No or Unspecified	Yes	Empirical or observational study	After only study (multiple time points/succession)	2001-2004	Olhao and Faro/Ancao artificial reefs	Artificial reef		7 - 52 assemblages of 35 concrete cubic units 2.7m3. Also 5 - 18 groups of 4 large concrete structures174m3	1-14 years	unspecified	unspecified	Atlantic	north-east Atlantic - Ria Formosa, Algarve	Portugal	Study of juveniles 2 species of sea bream released onto an AR. Looks at how the fish use the reef, including diet, distribution and behaviour.
BD4277	Santos, M. N.; Lino, P. G.; Pousao-Ferreira, P.; Monteiro, C. C.	2006	Preliminary results of hatchery-reared seabreams released at artificial reefs off the Algarve coast (southern Portugal): A pilot study	In 2001 a pilot project of fish restocking began using reared juveniles of two native species: the white seabream (Diplodus sargus Linnaeus, 1758) and the gilthead seabream (Sparus aurata Linnaeus, 1758). Between 2001 and 2004 more than 13,600 juveniles of different sizes (over 7500 white seabreams and 6100 gilthead seabreams) were tagged (FLOY T-Bar anchor FD94) and released on the artificial re…	Bulletin of Marine Science	Initial search string, manual searches or keyword searches	CP	2021-06-14	Presence of MMS		Species/population	Fish	White sea bream (Diplodus sargus), gilt head sea bream (Sparus aurata)	Species or biological	Size/growth, or age	No or Unspecified	Yes	Empirical or observational study	After only study (multiple time points/succession)	2001-2004	Olhao and Faro/Ancao artificial reefs	Artificial reef		7 - 52 assemblages of 35 concrete cubic units 2.7m3. Also 5 - 18 groups of 4 large concrete structures174m3	1-14 years	unspecified	unspecified	Atlantic	north-east Atlantic - Ria Formosa, Algarve	Portugal	Study of juveniles 2 species of sea bream released onto an AR. Looks at how the fish use the reef, including diet, distribution and behaviour.
BD4277	Santos, M. N.; Lino, P. G.; Pousao-Ferreira, P.; Monteiro, C. C.	2006	Preliminary results of hatchery-reared seabreams released at artificial reefs off the Algarve coast (southern Portugal): A pilot study	In 2001 a pilot project of fish restocking began using reared juveniles of two native species: the white seabream (Diplodus sargus Linnaeus, 1758) and the gilthead seabream (Sparus aurata Linnaeus, 1758). Between 2001 and 2004 more than 13,600 juveniles of different sizes (over 7500 white seabreams and 6100 gilthead seabreams) were tagged (FLOY T-Bar anchor FD94) and released on the artificial re…	Bulletin of Marine Science	Initial search string, manual searches or keyword searches	CP	2021-06-14	Presence of MMS		Species/population	Fish	White sea bream (Diplodus sargus), gilt head sea bream (Sparus aurata)	Species or biological	Biomass	No or Unspecified	Yes	Empirical or observational study	After only study (multiple time points/succession)	2001-2004	Olhao and Faro/Ancao artificial reefs	Artificial reef		7 - 52 assemblages of 35 concrete cubic units 2.7m3. Also 5 - 18 groups of 4 large concrete structures174m3	1-14 years	unspecified	unspecified	Atlantic	north-east Atlantic - Ria Formosa, Algarve	Portugal	Study of juveniles 2 species of sea bream released onto an AR. Looks at how the fish use the reef, including diet, distribution and behaviour.
BD4277	Santos, M. N.; Lino, P. G.; Pousao-Ferreira, P.; Monteiro, C. C.	2006	Preliminary results of hatchery-reared seabreams released at artificial reefs off the Algarve coast (southern Portugal): A pilot study	In 2001 a pilot project of fish restocking began using reared juveniles of two native species: the white seabream (Diplodus sargus Linnaeus, 1758) and the gilthead seabream (Sparus aurata Linnaeus, 1758). Between 2001 and 2004 more than 13,600 juveniles of different sizes (over 7500 white seabreams and 6100 gilthead seabreams) were tagged (FLOY T-Bar anchor FD94) and released on the artificial re…	Bulletin of Marine Science	Initial search string, manual searches or keyword searches	CP	2021-06-14	Presence of MMS		Species/population	Fish	White sea bream (Diplodus sargus), gilt head sea bream (Sparus aurata)	Species or biological	Behaviour (reproductive, avoidance, migration, use)	No or Unspecified	Yes	Empirical or observational study	After only study (multiple time points/succession)	2001-2004	Olhao and Faro/Ancao artificial reefs	Artificial reef		7 - 52 assemblages of 35 concrete cubic units 2.7m3. Also 5 - 18 groups of 4 large concrete structures174m3	1-14 years	unspecified	unspecified	Atlantic	north-east Atlantic - Ria Formosa, Algarve	Portugal	Study of juveniles 2 species of sea bream released onto an AR. Looks at how the fish use the reef, including diet, distribution and behaviour.
BD4277	Santos, M. N.; Lino, P. G.; Pousao-Ferreira, P.; Monteiro, C. C.	2006	Preliminary results of hatchery-reared seabreams released at artificial reefs off the Algarve coast (southern Portugal): A pilot study	In 2001 a pilot project of fish restocking began using reared juveniles of two native species: the white seabream (Diplodus sargus Linnaeus, 1758) and the gilthead seabream (Sparus aurata Linnaeus, 1758). Between 2001 and 2004 more than 13,600 juveniles of different sizes (over 7500 white seabreams and 6100 gilthead seabreams) were tagged (FLOY T-Bar anchor FD94) and released on the artificial re…	Bulletin of Marine Science	Initial search string, manual searches or keyword searches	CP	2021-06-14	Presence of MMS		Species/population	Fish	White sea bream (Diplodus sargus), gilt head sea bream (Sparus aurata)	Species or biological	Range or distribution or larval dispersal/connectivity	No or Unspecified	Yes	Empirical or observational study	After only study (multiple time points/succession)	2001-2004	Olhao and Faro/Ancao artificial reefs	Artificial reef		7 - 52 assemblages of 35 concrete cubic units 2.7m3. Also 5 - 18 groups of 4 large concrete structures174m3	1-14 years	unspecified	unspecified	Atlantic	north-east Atlantic - Ria Formosa, Algarve	Portugal	Study of juveniles 2 species of sea bream released onto an AR. Looks at how the fish use the reef, including diet, distribution and behaviour.
BD4277	Santos, M. N.; Lino, P. G.; Pousao-Ferreira, P.; Monteiro, C. C.	2006	Preliminary results of hatchery-reared seabreams released at artificial reefs off the Algarve coast (southern Portugal): A pilot study	In 2001 a pilot project of fish restocking began using reared juveniles of two native species: the white seabream (Diplodus sargus Linnaeus, 1758) and the gilthead seabream (Sparus aurata Linnaeus, 1758). Between 2001 and 2004 more than 13,600 juveniles of different sizes (over 7500 white seabreams and 6100 gilthead seabreams) were tagged (FLOY T-Bar anchor FD94) and released on the artificial re…	Bulletin of Marine Science	Initial search string, manual searches or keyword searches	CP	2021-06-14	Presence of MMS		Species/population	Fish	White sea bream (Diplodus sargus), gilt head sea bream (Sparus aurata)	Functional	Predation, Herbivory, or Diet composition	No or Unspecified	Yes	Empirical or observational study	After only study (multiple time points/succession)	2001-2004	Olhao and Faro/Ancao artificial reefs	Artificial reef		7 - 52 assemblages of 35 concrete cubic units 2.7m3. Also 5 - 18 groups of 4 large concrete structures174m3	1-14 years	unspecified	unspecified	Atlantic	north-east Atlantic - Ria Formosa, Algarve	Portugal	Study of juveniles 2 species of sea bream released onto an AR. Looks at how the fish use the reef, including diet, distribution and behaviour.
BG5918	Gitschlag, G.R.; Herczeg, B.A.	1994	Sea turtle observations at explosive removals of energy structures		Marine Fisheries Review	Initial search string, manual searches or keyword searches	CP	2021-06-14	Decommission of MMS	Remove - all	Species/population	Fish	Fish species present	Species or biological	Abundance, density, or % cover	No or Unspecified	No or Unspecified	Empirical or observational study	No comparator	1992	Unspecified	Oil and gas	Platforms, Caissons and casing stubs	Unspecified	Unspecified	<15-93m	Unspecified	Atlantic	north-west Atlantic - Gulf of Mexico - Louisana and Texas coast	USA	Decommissioning of O&G by exposives. Observational sightings of turtles and dolphins around the structures and estmates of fish killed by the explosives.
BG5918	Gitschlag, G.R.; Herczeg, B.A.	1994	Sea turtle observations at explosive removals of energy structures		Marine Fisheries Review	Initial search string, manual searches or keyword searches	CP	2021-06-14	Decommission of MMS	Remove - all	Species/population	Fish	Fish species present	Species or biological	Survival/mortality	No or Unspecified	No or Unspecified	Empirical or observational study	No comparator	1992	Unspecified	Oil and gas	Platforms, Caissons and casing stubs	Unspecified	Unspecified	<15-93m	Unspecified	Atlantic	north-west Atlantic - Gulf of Mexico - Louisana and Texas coast	USA	Decommissioning of O&G by exposives. Observational sightings of turtles and dolphins around the structures and estmates of fish killed by the explosives.
BG5918	Gitschlag, G.R.; Herczeg, B.A.	1994	Sea turtle observations at explosive removals of energy structures		Marine Fisheries Review	Initial search string, manual searches or keyword searches	CP	2021-06-14	Decommission of MMS	Remove - all	Species/population	Mammals, Reptiles	Turtles, Dolphins	Species or biological	Abundance, density, or % cover	No or Unspecified	No or Unspecified	Empirical or observational study	No comparator	1992	Unspecified	Oil and gas	Platforms, Caissons and casing stubs	Unspecified	Unspecified	<15-93m	Unspecified	Atlantic	north-west Atlantic - Gulf of Mexico - Louisana and Texas coast	USA	Decommissioning of O&G by exposives. Observational sightings of turtles and dolphins around the structures and estmates of fish killed by the explosives.
BG5918	Gitschlag, G.R.; Herczeg, B.A.	1994	Sea turtle observations at explosive removals of energy structures		Marine Fisheries Review	Initial search string, manual searches or keyword searches	CP	2021-06-14	Decommission of MMS	Remove - all	Species/population	Mammals, Reptiles	Turtles, Dolphins	Species or biological	Range or distribution or larval dispersal/connectivity	No or Unspecified	No or Unspecified	Empirical or observational study	No comparator	1992	Unspecified	Oil and gas	Platforms, Caissons and casing stubs	Unspecified	Unspecified	<15-93m	Unspecified	Atlantic	north-west Atlantic - Gulf of Mexico - Louisana and Texas coast	USA	Decommissioning of O&G by exposives. Observational sightings of turtles and dolphins around the structures and estmates of fish killed by the explosives.
BG5935	Addis, Dustin T.; Patterson, William F.; Dance, Michael A.	2016	The Potential for Unreported Artificial Reefs to Serve as Refuges from Fishing Mortality for Reef Fishes	This study tested the potential for 27 artificial reefs, which were deployed in the northeastern Gulf of Mexico (nGOM) but not reported to the public, to serve as refuges from fishing mortality for reef fishes. Red Snapper Lutjanus campechanus (n = 2,114) and Gray Triggerfish Balistes capriscus (n = 267) were tagged at a subset (n = 9) of the study reefs from winter 2005 to fall 2007 to estimate …	North American Journal of Fisheries Management	Initial search string, manual searches or keyword searches	CP	2021-06-14	Presence of MMS		Species/population	Fish	Red snapper (Lutjanus campechanus), Gray trigger fish (Balistes capriscus)	Species or biological	Abundance, density, or % cover	No or Unspecified	Yes	Empirical or observational study	Control-impact, reference site or site comparison	2005-2008	EE-LAARS Escambia East - Large Area Artificial Reef Site	Artificial reef		A type - pyramid of concrete frame, open base ans steel reinforcing bars. Type B - 1 pair of concrete modules like pyramds but flattened tops. Triangular openings and 2° smaller modules inside. C type - 1 pair of reef balls, concrete with wall openings and open top		27-40m	Unspecified	Atlantic	north-west Atlantic - Gulf of Mexico - 24 - 32km off Penscola, Florida	USA	Study to see if ARs can act as fishing refuges, by comparing reported and unreported sites in a fishing tagging experiment.
BG5935	Addis, Dustin T.; Patterson, William F.; Dance, Michael A.	2016	The Potential for Unreported Artificial Reefs to Serve as Refuges from Fishing Mortality for Reef Fishes	This study tested the potential for 27 artificial reefs, which were deployed in the northeastern Gulf of Mexico (nGOM) but not reported to the public, to serve as refuges from fishing mortality for reef fishes. Red Snapper Lutjanus campechanus (n = 2,114) and Gray Triggerfish Balistes capriscus (n = 267) were tagged at a subset (n = 9) of the study reefs from winter 2005 to fall 2007 to estimate …	North American Journal of Fisheries Management	Initial search string, manual searches or keyword searches	CP	2021-06-14	Presence of MMS		Species/population	Fish	Red snapper (Lutjanus campechanus), Gray trigger fish (Balistes capriscus)	Species or biological	Survival/mortality	No or Unspecified	Yes	Empirical or observational study	Control-impact, reference site or site comparison	2005-2008	EE-LAARS Escambia East - Large Area Artificial Reef Site	Artificial reef		A type - pyramid of concrete frame, open base ans steel reinforcing bars. Type B - 1 pair of concrete modules like pyramds but flattened tops. Triangular openings and 2° smaller modules inside. C type - 1 pair of reef balls, concrete with wall openings and open top		27-40m	Unspecified	Atlantic	north-west Atlantic - Gulf of Mexico - 24 - 32km off Penscola, Florida	USA	Study to see if ARs can act as fishing refuges, by comparing reported and unreported sites in a fishing tagging experiment.
BG5935	Addis, Dustin T.; Patterson, William F.; Dance, Michael A.	2016	The Potential for Unreported Artificial Reefs to Serve as Refuges from Fishing Mortality for Reef Fishes	This study tested the potential for 27 artificial reefs, which were deployed in the northeastern Gulf of Mexico (nGOM) but not reported to the public, to serve as refuges from fishing mortality for reef fishes. Red Snapper Lutjanus campechanus (n = 2,114) and Gray Triggerfish Balistes capriscus (n = 267) were tagged at a subset (n = 9) of the study reefs from winter 2005 to fall 2007 to estimate …	North American Journal of Fisheries Management	Initial search string, manual searches or keyword searches	CP	2021-06-14	Presence of MMS		Species/population	Fish	Red snapper (Lutjanus campechanus), Gray trigger fish (Balistes capriscus)	Species or biological	Size/growth, or age	No or Unspecified	Yes	Empirical or observational study	Control-impact, reference site or site comparison	2005-2008	EE-LAARS Escambia East - Large Area Artificial Reef Site	Artificial reef		A type - pyramid of concrete frame, open base ans steel reinforcing bars. Type B - 1 pair of concrete modules like pyramds but flattened tops. Triangular openings and 2° smaller modules inside. C type - 1 pair of reef balls, concrete with wall openings and open top		27-40m	Unspecified	Atlantic	north-west Atlantic - Gulf of Mexico - 24 - 32km off Penscola, Florida	USA	Study to see if ARs can act as fishing refuges, by comparing reported and unreported sites in a fishing tagging experiment.
BG5935	Addis, Dustin T.; Patterson, William F.; Dance, Michael A.	2016	The Potential for Unreported Artificial Reefs to Serve as Refuges from Fishing Mortality for Reef Fishes	This study tested the potential for 27 artificial reefs, which were deployed in the northeastern Gulf of Mexico (nGOM) but not reported to the public, to serve as refuges from fishing mortality for reef fishes. Red Snapper Lutjanus campechanus (n = 2,114) and Gray Triggerfish Balistes capriscus (n = 267) were tagged at a subset (n = 9) of the study reefs from winter 2005 to fall 2007 to estimate …	North American Journal of Fisheries Management	Initial search string, manual searches or keyword searches	CP	2021-06-14	Presence of MMS		Species/population	Fish	Red snapper (Lutjanus campechanus), Gray trigger fish (Balistes capriscus)	Species or biological	Behaviour (reproductive, avoidance, migration, use)	No or Unspecified	Yes	Empirical or observational study	Control-impact, reference site or site comparison	2005-2008	EE-LAARS Escambia East - Large Area Artificial Reef Site	Artificial reef		A type - pyramid of concrete frame, open base ans steel reinforcing bars. Type B - 1 pair of concrete modules like pyramds but flattened tops. Triangular openings and 2° smaller modules inside. C type - 1 pair of reef balls, concrete with wall openings and open top		27-40m	Unspecified	Atlantic	north-west Atlantic - Gulf of Mexico - 24 - 32km off Penscola, Florida	USA	Study to see if ARs can act as fishing refuges, by comparing reported and unreported sites in a fishing tagging experiment.
BG7073	Carraro, R.; Gladstone, W.	2006	Habitat preferences and site fidelity of the ornate wobbegong shark (Orectolobus ornatus) on rocky reefs of New South Wales	Habitat and microhabitat preferences and site fidelity of Orectolobits ornatus were assessed between September 2002 and August 2003 to assess potential suitability of marine reserves for its conservation. Of six rocky reef habitats available in the study area (sponge gardens, artificial structures, barren boulders, sand, sea grass, macroalgae), O. ornatus exhibited a significant preference for sp…	Pacific Science	Initial search string, manual searches or keyword searches	CP	2021-06-14	Presence of MMS		Species/population	Fish	Ornate Wobbegong shark	Species or biological	Behaviour (reproductive, avoidance, migration, use)	No or Unspecified	Yes	Empirical or observational study	Control-impact, reference site or site comparison	2002-2003	Fly Point - Halifax Aquatic Reserve	Artificial reef		Small sunken boats, refuse, metal frames	Unspecified	6-12m	Unspecified	Pacific	south-west Pacific - Port Stevens, New South Wales	Australia	Site preference study for the ornate wobbegong shark. AR amongst the habitat types.
BG7073	Carraro, R.; Gladstone, W.	2006	Habitat preferences and site fidelity of the ornate wobbegong shark (Orectolobus ornatus) on rocky reefs of New South Wales	Habitat and microhabitat preferences and site fidelity of Orectolobits ornatus were assessed between September 2002 and August 2003 to assess potential suitability of marine reserves for its conservation. Of six rocky reef habitats available in the study area (sponge gardens, artificial structures, barren boulders, sand, sea grass, macroalgae), O. ornatus exhibited a significant preference for sp…	Pacific Science	Initial search string, manual searches or keyword searches	CP	2021-06-14	Presence of MMS		Species/population	Fish	Ornate Wobbegong shark	Species or biological	Size/growth, or age	No or Unspecified	Yes	Empirical or observational study	Control-impact, reference site or site comparison	2002-2003	Fly Point - Halifax Aquatic Reserve	Artificial reef		Small sunken boats, refuse, metal frames	Unspecified	6-12m	Unspecified	Pacific	south-west Pacific - Port Stevens, New South Wales	Australia	Site preference study for the ornate wobbegong shark. AR amongst the habitat types.
BG7073	Carraro, R.; Gladstone, W.	2006	Habitat preferences and site fidelity of the ornate wobbegong shark (Orectolobus ornatus) on rocky reefs of New South Wales	Habitat and microhabitat preferences and site fidelity of Orectolobits ornatus were assessed between September 2002 and August 2003 to assess potential suitability of marine reserves for its conservation. Of six rocky reef habitats available in the study area (sponge gardens, artificial structures, barren boulders, sand, sea grass, macroalgae), O. ornatus exhibited a significant preference for sp…	Pacific Science	Initial search string, manual searches or keyword searches	CP	2021-06-14	Presence of MMS		Species/population	Fish	Ornate Wobbegong shark	Species or biological	Range or distribution or larval dispersal/connectivity	No or Unspecified	Yes	Empirical or observational study	Control-impact, reference site or site comparison	2002-2003	Fly Point - Halifax Aquatic Reserve	Artificial reef		Small sunken boats, refuse, metal frames	Unspecified	6-12m	Unspecified	Pacific	south-west Pacific - Port Stevens, New South Wales	Australia	Site preference study for the ornate wobbegong shark. AR amongst the habitat types.
BG7073	Carraro, R.; Gladstone, W.	2006	Habitat preferences and site fidelity of the ornate wobbegong shark (Orectolobus ornatus) on rocky reefs of New South Wales	Habitat and microhabitat preferences and site fidelity of Orectolobits ornatus were assessed between September 2002 and August 2003 to assess potential suitability of marine reserves for its conservation. Of six rocky reef habitats available in the study area (sponge gardens, artificial structures, barren boulders, sand, sea grass, macroalgae), O. ornatus exhibited a significant preference for sp…	Pacific Science	Initial search string, manual searches or keyword searches	CP	2021-06-14	Presence of MMS		Species/population	Fish	Ornate Wobbegong shark	Species or biological	Abundance, density, or % cover	No or Unspecified	Yes	Empirical or observational study	Control-impact, reference site or site comparison	2002-2003	Fly Point - Halifax Aquatic Reserve	Artificial reef		Small sunken boats, refuse, metal frames	Unspecified	6-12m	Unspecified	Pacific	south-west Pacific - Port Stevens, New South Wales	Australia	Site preference study for the ornate wobbegong shark. AR amongst the habitat types.
BG7073	Carraro, R.; Gladstone, W.	2006	Habitat preferences and site fidelity of the ornate wobbegong shark (Orectolobus ornatus) on rocky reefs of New South Wales	Habitat and microhabitat preferences and site fidelity of Orectolobits ornatus were assessed between September 2002 and August 2003 to assess potential suitability of marine reserves for its conservation. Of six rocky reef habitats available in the study area (sponge gardens, artificial structures, barren boulders, sand, sea grass, macroalgae), O. ornatus exhibited a significant preference for sp…	Pacific Science	Initial search string, manual searches or keyword searches	CP	2021-06-14	Presence of MMS		Species/population	Fish	Ornate Wobbegong shark	Species or biological	Sex ratio	No or Unspecified	Yes	Empirical or observational study	Control-impact, reference site or site comparison	2002-2003	Fly Point - Halifax Aquatic Reserve	Artificial reef		Small sunken boats, refuse, metal frames	Unspecified	6-12m	Unspecified	Pacific	south-west Pacific - Port Stevens, New South Wales	Australia	Site preference study for the ornate wobbegong shark. AR amongst the habitat types.
BG8916	Belmaker, J.; Shashar, N.; Ziv, Y.	2005	Effects of small-scale isolation and predation on fish diversity on experimental reefs	A positive correlation is often found between fish species diversity on coral reefs and their degree of isolation. We examined whether isolation creates differences in fish assemblages among reefs through changes in predation pressure. First, small artificial reefs were placed at increasing distances from a naturally continuous reef, over a sloping bottom. Species richness and density of each spe…	Marine Ecology Progress Series	Initial search string, manual searches or keyword searches	CP	2021-06-16	Presence of MMS		Community/assemblage	Fish	fish species present	Species or biological	Abundance, density, or % cover	No or Unspecified	No or Unspecified	Empirical or observational study	Control-impact, reference site or site comparison	2002-2003	Unspecified	Artificial reef		1m3 model units consisting of a metal frame and plastic mesh containing 3 wire cylinders	0-2 years	10m	Unspecified	Indian Ocean	north-west Indian Ocean - Red Sea - Gulf of Aqaba	Jordan, Israel	Study looking at the effect of isolation of AR, it's fish assemblage and predation. Some ARs were moved from specific distances from a natural reef after 12 months, to adjacent to the natural reef. Some ARs were not relocated, providing controls.
BG8916	Belmaker, J.; Shashar, N.; Ziv, Y.	2005	Effects of small-scale isolation and predation on fish diversity on experimental reefs	A positive correlation is often found between fish species diversity on coral reefs and their degree of isolation. We examined whether isolation creates differences in fish assemblages among reefs through changes in predation pressure. First, small artificial reefs were placed at increasing distances from a naturally continuous reef, over a sloping bottom. Species richness and density of each spe…	Marine Ecology Progress Series	Initial search string, manual searches or keyword searches	CP	2021-06-16	Presence of MMS		Community/assemblage	Fish	fish species present	Species or biological	Abundance, density, or % cover	No or Unspecified	No or Unspecified	Empirical or observational study	Control-impact, reference site or site comparison	2002-2003	Unspecified	Artificial reef		1m3 model units consisting of a metal frame and plastic mesh containing 3 wire cylinders	0-2 years	10m	Unspecified	Indian Ocean	north-west Indian Ocean - Red Sea - Gulf of Aqaba	Jordan, Israel	Study looking at the effect of isolation of AR, it's fish assemblage and predation. Some ARs were moved from specific distances from a natural reef after 12 months, to adjacent to the natural reef. Some ARs were not relocated, providing controls.
BG8916	Belmaker, J.; Shashar, N.; Ziv, Y.	2005	Effects of small-scale isolation and predation on fish diversity on experimental reefs	A positive correlation is often found between fish species diversity on coral reefs and their degree of isolation. We examined whether isolation creates differences in fish assemblages among reefs through changes in predation pressure. First, small artificial reefs were placed at increasing distances from a naturally continuous reef, over a sloping bottom. Species richness and density of each spe…	Marine Ecology Progress Series	Initial search string, manual searches or keyword searches	CP	2021-06-16	Presence of MMS		Community/assemblage	Fish	fish species present	Species or biological	Abundance, density, or % cover	No or Unspecified	No or Unspecified	Empirical or observational study	Control-impact, reference site or site comparison	2002-2003	Unspecified	Artificial reef		1m3 model units consisting of a metal frame and plastic mesh containing 3 wire cylinders	0-2 years	10m	Unspecified	Indian Ocean	north-west Indian Ocean - Red Sea - Gulf of Aqaba	Jordan, Israel	Study looking at the effect of isolation of AR, it's fish assemblage and predation. Some ARs were moved from specific distances from a natural reef after 12 months, to adjacent to the natural reef. Some ARs were not relocated, providing controls.
BG8916	Belmaker, J.; Shashar, N.; Ziv, Y.	2005	Effects of small-scale isolation and predation on fish diversity on experimental reefs	A positive correlation is often found between fish species diversity on coral reefs and their degree of isolation. We examined whether isolation creates differences in fish assemblages among reefs through changes in predation pressure. First, small artificial reefs were placed at increasing distances from a naturally continuous reef, over a sloping bottom. Species richness and density of each spe…	Marine Ecology Progress Series	Initial search string, manual searches or keyword searches	CP	2021-06-16	Presence of MMS		Community/assemblage	Fish	fish species present	Species or biological	Abundance, density, or % cover	No or Unspecified	No or Unspecified	Empirical or observational study	Control-impact, reference site or site comparison	2002-2003	Unspecified	Artificial reef		1m3 model units consisting of a metal frame and plastic mesh containing 3 wire cylinders	0-2 years	10m	Unspecified	Indian Ocean	north-west Indian Ocean - Red Sea - Gulf of Aqaba	Jordan, Israel	Study looking at the effect of isolation of AR, it's fish assemblage and predation. Some ARs were moved from specific distances from a natural reef after 12 months, to adjacent to the natural reef. Some ARs were not relocated, providing controls.
BG8916	Belmaker, J.; Shashar, N.; Ziv, Y.	2005	Effects of small-scale isolation and predation on fish diversity on experimental reefs	A positive correlation is often found between fish species diversity on coral reefs and their degree of isolation. We examined whether isolation creates differences in fish assemblages among reefs through changes in predation pressure. First, small artificial reefs were placed at increasing distances from a naturally continuous reef, over a sloping bottom. Species richness and density of each spe…	Marine Ecology Progress Series	Initial search string, manual searches or keyword searches	CP	2021-06-16	Presence of MMS		Community/assemblage	Fish	fish species present	Species or biological	Abundance, density, or % cover	No or Unspecified	No or Unspecified	Empirical or observational study	Control-impact, reference site or site comparison	2002-2003	Unspecified	Artificial reef		1m3 model units consisting of a metal frame and plastic mesh containing 3 wire cylinders	0-2 years	10m	Unspecified	Indian Ocean	north-west Indian Ocean - Red Sea - Gulf of Aqaba	Jordan, Israel	Study looking at the effect of isolation of AR, it's fish assemblage and predation. Some ARs were moved from specific distances from a natural reef after 12 months, to adjacent to the natural reef. Some ARs were not relocated, providing controls.
BH3753	Løkkeborg, S.; Humborstad, O.-B.; Jørgensen, T.; Soldal, A.V.	2002	Spatio-temporal variations in gillnet catch rates in the vicinity of North Sea oil platforms		ICES Journal of Marine Science	Initial search string, manual searches or keyword searches	CP	2021-06-16	Decommission of MMS	Leave unmodified in situ	Community/assemblage	Fish	Fish species present, mainly cod (Gadus morhua), Saithe (Pollachius virens), ling (Molva molva)	Species or biological	Abundance, density, or % cover	No or Unspecified	Yes	Empirical or observational study	Control-impact, reference site or site comparison	1998	Albuskjell 2/4 F	Oil and gas	platform	Platform on a steel jacket	Unspecified	70m	Unspecified	Atlantic	north-east Atlantic - North Sea (central)	Norway	The potential for O & G platforms to be used as AR for commercial fishing. The study compares catch rates at different distances from an operational and a partially decommissioned platform.
BH3753	Løkkeborg, S.; Humborstad, O.-B.; Jørgensen, T.; Soldal, A.V.	2002	Spatio-temporal variations in gillnet catch rates in the vicinity of North Sea oil platforms		ICES Journal of Marine Science	Initial search string, manual searches or keyword searches	CP	2021-06-16	Decommission of MMS	Leave unmodified in situ	Community/assemblage	Fish	Fish species present, mainly cod (Gadus morhua), Saithe (Pollachius virens), ling (Molva molva)	Species or biological	Biomass	No or Unspecified	Yes	Empirical or observational study	Control-impact, reference site or site comparison	1998	Albuskjell 2/4 F	Oil and gas	platform	Platform on a steel jacket	Unspecified	70m	Unspecified	Atlantic	north-east Atlantic - North Sea (central)	Norway	The potential for O & G platforms to be used as AR for commercial fishing. The study compares catch rates at different distances from an operational and a partially decommissioned platform.
BH3753	Løkkeborg, S.; Humborstad, O.-B.; Jørgensen, T.; Soldal, A.V.	2002	Spatio-temporal variations in gillnet catch rates in the vicinity of North Sea oil platforms		ICES Journal of Marine Science	Initial search string, manual searches or keyword searches	CP	2021-06-16	Decommission of MMS	Leave unmodified in situ	Community/assemblage	Fish	cod (Gadus morhua), ling (Molva molva)	Species or biological	Size/growth, or age	No or Unspecified	Yes	Empirical or observational study	Control-impact, reference site or site comparison	1998	Albuskjell 2/4 F	Oil and gas	platform	Platform on a steel jacket	Unspecified	70m	Unspecified	Atlantic	north-east Atlantic - North Sea (central)	Norway	The potential for O & G platforms to be used as AR for commercial fishing. The study compares catch rates at different distances from an operational and a partially decommissioned platform.
BH3753	Løkkeborg, S.; Humborstad, O.-B.; Jørgensen, T.; Soldal, A.V.	2002	Spatio-temporal variations in gillnet catch rates in the vicinity of North Sea oil platforms		ICES Journal of Marine Science	Initial search string, manual searches or keyword searches	CP	2021-06-16	Presence of MMS		Community/assemblage	Fish	Fish species present, mainly cod (Gadus morhua), Saithe (Pollachius virens), ling (Molva molva)	Species or biological	Abundance, density, or % cover	No or Unspecified	Yes	Empirical or observational study	Control-impact, reference site or site comparison	1998	Gullfaks C	Oil and gas	platform	Platform on concrete legs		200-230m	Unspecified	Atlantic	north-east Atlantic - North Sea (northern)	Norway	The potential for O & G platforms to be used as AR for commercial fishing. The study compares catch rates at different distances from an operational and a partially decommissioned platform.
BH3753	Løkkeborg, S.; Humborstad, O.-B.; Jørgensen, T.; Soldal, A.V.	2002	Spatio-temporal variations in gillnet catch rates in the vicinity of North Sea oil platforms		ICES Journal of Marine Science	Initial search string, manual searches or keyword searches	CP	2021-06-16	Presence of MMS		Community/assemblage	Fish	Fish species present, mainly cod (Gadus morhua), Saithe (Pollachius virens), ling (Molva molva)	Species or biological	Biomass	No or Unspecified	Yes	Empirical or observational study	Control-impact, reference site or site comparison	1998	Gullfaks C	Oil and gas	platform	Platform on concrete legs		200-230m	Unspecified	Atlantic	north-east Atlantic - North Sea (northern)	Norway	The potential for O & G platforms to be used as AR for commercial fishing. The study compares catch rates at different distances from an operational and a partially decommissioned platform.
BH3753	Løkkeborg, S.; Humborstad, O.-B.; Jørgensen, T.; Soldal, A.V.	2002	Spatio-temporal variations in gillnet catch rates in the vicinity of North Sea oil platforms		ICES Journal of Marine Science	Initial search string, manual searches or keyword searches	CP	2021-06-16	Presence of MMS		Community/assemblage	Fish	cod (Gadus morhua), ling (Molva molva)	Species or biological	Size/growth, or age	No or Unspecified	Yes	Empirical or observational study	Control-impact, reference site or site comparison	1998	Gullfaks C	Oil and gas	platform	Platform on concrete legs		200-230m	Unspecified	Atlantic	north-east Atlantic - North Sea (northern)	Norway	The potential for O & G platforms to be used as AR for commercial fishing. The study compares catch rates at different distances from an operational and a partially decommissioned platform.
BI2251	Islam, Gazi Md Nurul; Noh, Kusairi Mohd; Sidique, Shaufique Fahmi; Noh, Aswani Farhana Mohd; Ali, Ahmad	2014	Economic Impacts of Artificial Reefs on Small-Scale Fishers in Peninsular Malaysia		Human Ecology	Initial search string, manual searches or keyword searches	SW	2021-07-08	Presence of MMS		Human/social	Humans	Artisanal fishers	Economic	Financial gain or loss (individuals or organisations)	No or Unspecified	Yes	Qualitative or quantitative social study	Interviews	2011	Several types of AR	Artificial reef		tyres,concrete,ceramic, slab	Unspecified	15-30 m	Unspecified	Pacific	north-west Pacific - South China Sea - Terengganu	Malaysia	Average monthly fishing income from AR and non-AR areas
BJE5304	Jimenez, Carlos; Hadjioannou, Louis; Petrou, Antonis; Andreou, Vasilis; Georgiou, Andreas	2017	Fouling Communities of Two Accidental Artificial Reefs (Modern Shipwrecks) in Cyprus (Levantine Sea)	Artificial reefs are considered one of the alternative methods in fisheries management, used in order to enhance stocks and marine biodiversity in general. A number of biotic and abiotic parameters influence the fouling communities’ formation on artificial reefs through complex interactions. In order to understand how epibiotic or fouling communities progress through time, it is important to stud…	Water	Initial search string, manual searches or keyword searches	All - training set	2021-03-11	Presence of MMS		Community/assemblage	Invertebrates, Algae	Corals, sponges, macro algae, echinoderms, calcareous algae, bryozoans. Caryophyllia inomata, Madracis pharensis, Phyllangia mouchezii, Polycyathus muellerae	Ecological or community	Community composition or structure	No or Unspecified	No or Unspecified	Empirical or observational study	Control-impact, reference site or site comparison	2010	Cricket and Touba	Shipwreck	Shipwreck turned into an accidental AR	Steel	36-69 years	32-35m	21-23°C	Atlantic	north-east Atlantic - Mediterranean Sea - Levantine Sea	Cyprus	Two sunken shipwrecks turned accidental AR - total percentage cover of corals and other biofouling orga (invert) and algae, as well as species percent cover of four coral species. Authors provide SST and Chl-a variations.
BJE5304	Jimenez, Carlos; Hadjioannou, Louis; Petrou, Antonis; Andreou, Vasilis; Georgiou, Andreas	2017	Fouling Communities of Two Accidental Artificial Reefs (Modern Shipwrecks) in Cyprus (Levantine Sea)	Artificial reefs are considered one of the alternative methods in fisheries management, used in order to enhance stocks and marine biodiversity in general. A number of biotic and abiotic parameters influence the fouling communities’ formation on artificial reefs through complex interactions. In order to understand how epibiotic or fouling communities progress through time, it is important to stud…	Water	Initial search string, manual searches or keyword searches	All - training set	2021-03-11	Presence of MMS		Community/assemblage	Invertebrates, Algae	Corals, sponges, macro algae, echinoderms, calcareous algae, bryozoans. Caryophyllia inomata, Madracis pharensis, Phyllangia mouchezii, Polycyathus muellerae	Species or biological	Abundance, density, or % cover	No or Unspecified	No or Unspecified	Empirical or observational study	Control-impact, reference site or site comparison	2010	Cricket and Touba	Shipwreck	Shipwreck turned into an accidental AR	Steel	36-69 years	32-35m	21-23°C	Atlantic	north-east Atlantic - Mediterranean Sea - Levantine Sea	Cyprus	Two sunken shipwrecks turned accidental AR - total percentage cover of corals and other biofouling orga (invert) and algae, as well as species percent cover of four coral species. Authors provide SST and Chl-a variations.
BJE5304	Jimenez, Carlos; Hadjioannou, Louis; Petrou, Antonis; Andreou, Vasilis; Georgiou, Andreas	2017	Fouling Communities of Two Accidental Artificial Reefs (Modern Shipwrecks) in Cyprus (Levantine Sea)	Artificial reefs are considered one of the alternative methods in fisheries management, used in order to enhance stocks and marine biodiversity in general. A number of biotic and abiotic parameters influence the fouling communities’ formation on artificial reefs through complex interactions. In order to understand how epibiotic or fouling communities progress through time, it is important to stud…	Water	Initial search string, manual searches or keyword searches	All - training set	2021-03-11	Presence of MMS		Species/population	Invertebrates	Corals: Caryophyllia inomata, Madracis pharensis, Phyllangia mouchezii, Polycyathus muellerae	Species or biological	Abundance, density, or % cover	No or Unspecified	No or Unspecified	Empirical or observational study	Control-impact, reference site or site comparison	2010	Cricket and Touba	Shipwreck	Shipwreck turned into an accidental AR	Steel	36-69 years	32-35m	21-23°C	Atlantic	north-east Atlantic - Mediterranean Sea - Levantine Sea	Cyprus	Two sunken shipwrecks turned accidental AR - total percentage cover of corals and other biofouling orga (invert) and algae, as well as species percent cover of four coral species. Authors provide SST and Chl-a variations.
BJE5304	Jimenez, Carlos; Hadjioannou, Louis; Petrou, Antonis; Andreou, Vasilis; Georgiou, Andreas	2017	Fouling Communities of Two Accidental Artificial Reefs (Modern Shipwrecks) in Cyprus (Levantine Sea)	Artificial reefs are considered one of the alternative methods in fisheries management, used in order to enhance stocks and marine biodiversity in general. A number of biotic and abiotic parameters influence the fouling communities’ formation on artificial reefs through complex interactions. In order to understand how epibiotic or fouling communities progress through time, it is important to stud…	Water	Initial search string, manual searches or keyword searches	All - training set	2021-03-11	Presence of MMS		Community/assemblage	Invertebrates, Algae	Corals, sponges, macro algae, echinoderms, calcareous algae, bryozoans. Caryophyllia inomata, Madracis pharensis, Phyllangia mouchezii, Polycyathus muellerae	Species or biological	Abundance, density, or % cover	No or Unspecified	No or Unspecified	Empirical or observational study	After only study (multiple time points/succession)	2010 and 2016	Cricket	Shipwreck	Shipwreck turned into an accidental AR	Steel	63-69 years	32-35m	21-23°C	Atlantic	north-east Atlantic - Mediterranean Sea - Levantine Sea	Cyprus	One sunken shipwreck turned accidental AR - total percentage cover of corals and other biofouling orga (invert) and algae, as well as species percent cover of four coral species; succession/change over time. Authors provide SST and Chl-a variations.
BJE5304	Jimenez, Carlos; Hadjioannou, Louis; Petrou, Antonis; Andreou, Vasilis; Georgiou, Andreas	2017	Fouling Communities of Two Accidental Artificial Reefs (Modern Shipwrecks) in Cyprus (Levantine Sea)	Artificial reefs are considered one of the alternative methods in fisheries management, used in order to enhance stocks and marine biodiversity in general. A number of biotic and abiotic parameters influence the fouling communities’ formation on artificial reefs through complex interactions. In order to understand how epibiotic or fouling communities progress through time, it is important to stud…	Water	Initial search string, manual searches or keyword searches	All - training set	2021-03-11	Presence of MMS		Community/assemblage	Invertebrates, Algae	Corals, sponges, macro algae, echinoderms, calcareous algae, bryozoans. Caryophyllia inomata, Madracis pharensis, Phyllangia mouchezii, Polycyathus muellerae	Ecological or community	Community composition or structure	No or Unspecified	No or Unspecified	Empirical or observational study	After only study (multiple time points/succession)	2010 and 2016	Cricket	Shipwreck	Shipwreck turned into an accidental AR	Steel	63-69 years	32-35m	21-23°C	Atlantic	north-east Atlantic - Mediterranean Sea - Levantine Sea	Cyprus	One sunken shipwreck turned accidental AR - total percentage cover of corals and other biofouling orga (invert) and algae, as well as species percent cover of four coral species; succession/change over time. Authors provide SST and Chl-a variations.
BJE5304	Jimenez, Carlos; Hadjioannou, Louis; Petrou, Antonis; Andreou, Vasilis; Georgiou, Andreas	2017	Fouling Communities of Two Accidental Artificial Reefs (Modern Shipwrecks) in Cyprus (Levantine Sea)	Artificial reefs are considered one of the alternative methods in fisheries management, used in order to enhance stocks and marine biodiversity in general. A number of biotic and abiotic parameters influence the fouling communities’ formation on artificial reefs through complex interactions. In order to understand how epibiotic or fouling communities progress through time, it is important to stud…	Water	Initial search string, manual searches or keyword searches	All - training set	2021-03-11	Presence of MMS		Species/population	Invertebrates	Corals: Caryophyllia inomata, Madracis pharensis, Phyllangia mouchezii, Polycyathus muellerae	Species or biological	Abundance, density, or % cover	No or Unspecified	No or Unspecified	Empirical or observational study	After only study (multiple time points/succession)	2010 and 2016	Cricket	Shipwreck	Shipwreck turned into an accidental AR	Steel	63-69 years	32-35m	21-23°C	Atlantic	north-east Atlantic - Mediterranean Sea - Levantine Sea	Cyprus	One sunken shipwreck turned accidental AR - total percentage cover of corals and other biofouling orga (invert) and algae, as well as species percent cover of four coral species; succession/change over time. Authors provide SST and Chl-a variations.
BK3329	FOSTER, KL; STEIMLE, FW; MUIR, WC; KROPP, RK; CONLIN, BE	1994	MITIGATION POTENTIAL OF HABITAT REPLACEMENT - CONCRETE ARTIFICIAL REEF IN DELAWARE BAY - PRELIMINARY-RESULTS	Artificial reefs are being proposed as mitigation for habitat loss in estuaries and coastal areas. However there is insufficient information to verify that artificial reefs enhance biological resources. To study their value for mitigating habitat loss, 16 prefabricated concrete terraced artificial reef modules were deployed in lower Delaware Bay in 1989. A 5-year monitoring study was begun to ass…	Bulletin of Marine Science	Initial search string, manual searches or keyword searches	CP	2021-06-17	Presence of MMS		Community/assemblage	Invertebrates	All infauna present	Species or biological	Abundance, density, or % cover	No or Unspecified	No or Unspecified	Empirical or observational study	After only study (multiple time points/succession)	1991	Unspecified	Artificial reef		6 pairs of light weight concrete panels reinforced with steel wire (2.4 x 4.9 x 0.2m) perforated with 0.2m diameter holes and held together with16 1.9cm steel rods. Each module 6.1m wide, 2.7m high and 4 modules clustered, 9-18m apart.	2 years	19-13m	23°C	Atlantic	north-west Atlantic	USA	Study looking at AR for potential mitigation of habitat loss. Preliminary results provided, so many of the metrics mentioned are not given in this paper, only invertebrate data not fish.
BK3329	FOSTER, KL; STEIMLE, FW; MUIR, WC; KROPP, RK; CONLIN, BE	1994	MITIGATION POTENTIAL OF HABITAT REPLACEMENT - CONCRETE ARTIFICIAL REEF IN DELAWARE BAY - PRELIMINARY-RESULTS	Artificial reefs are being proposed as mitigation for habitat loss in estuaries and coastal areas. However there is insufficient information to verify that artificial reefs enhance biological resources. To study their value for mitigating habitat loss, 16 prefabricated concrete terraced artificial reef modules were deployed in lower Delaware Bay in 1989. A 5-year monitoring study was begun to ass…	Bulletin of Marine Science	Initial search string, manual searches or keyword searches	CP	2021-06-17	Presence of MMS		Community/assemblage	Invertebrates	All infauna present	Species or biological	Biomass	No or Unspecified	No or Unspecified	Empirical or observational study	After only study (multiple time points/succession)	1991	Unspecified	Artificial reef		6 pairs of light weight concrete panels reinforced with steel wire (2.4 x 4.9 x 0.2m) perforated with 0.2m diameter holes and held together with16 1.9cm steel rods. Each module 6.1m wide, 2.7m high and 4 modules clustered, 9-18m apart.	2 years	19-13m	23°C	Atlantic	north-west Atlantic	USA	Study looking at AR for potential mitigation of habitat loss. Preliminary results provided, so many of the metrics mentioned are not given in this paper, only invertebrate data not fish.
BL2928	Spagnolo, A.; Cuicchi, C.; Punzo, E.; Santelli, A.; Scarcella, G.; Fabi, G.	2014	Patterns of colonization and succession of benthic assemblages in two artificial substrates	Benthic communities colonizing two different typologies of artificial structures, Tecnoreef (R) pyramids (PY), and plinth modules (PL), differing for material and shape, were investigated for three years after their deployment on a soft bottom offshore Pedaso (Western Adriatic Sea). The aims were to describe the colonization patterns of benthic assemblages on the two artificial modules, to highli…	Journal of Sea Research	Initial search string, manual searches or keyword searches	CP	2021-06-17	Presence of MMS		Community/assemblage	Invertebrates	Macrozoobenthic community	Species or biological	Abundance, density, or % cover	Yes	No or Unspecified	Empirical or observational study	Control-impact, reference site or site comparison	2006-2008	Pedaso AR, Technoreef pyramids	Artificial reef		Technoreef pyramids of sea-friendly reinforced concrete pH9 octagonal slab with circular holes. Slab connected into a pyramid. Weight 2700kg, height 2.4m, covering 14m2	0-3 years	14.5-15m	18.2-22.9°C	Atlantic	north-east Atlantic - Mediterranean Sea - Adriatic Sea - Pedaso artificial reef	Italy	Comparison of macrozoobenthic communities on 2 different structure typologies within Pedaso AR.
BL2928	Spagnolo, A.; Cuicchi, C.; Punzo, E.; Santelli, A.; Scarcella, G.; Fabi, G.	2014	Patterns of colonization and succession of benthic assemblages in two artificial substrates	Benthic communities colonizing two different typologies of artificial structures, Tecnoreef (R) pyramids (PY), and plinth modules (PL), differing for material and shape, were investigated for three years after their deployment on a soft bottom offshore Pedaso (Western Adriatic Sea). The aims were to describe the colonization patterns of benthic assemblages on the two artificial modules, to highli…	Journal of Sea Research	Initial search string, manual searches or keyword searches	CP	2021-06-17	Presence of MMS		Community/assemblage	Invertebrates	Macrozoobenthic community	Ecological or community	Diversity (H, J, Δ, richness, genetic)	Yes	No or Unspecified	Empirical or observational study	Control-impact, reference site or site comparison	2006-2008	Pedaso AR, Technoreef pyramids	Artificial reef		Technoreef pyramids of sea-friendly reinforced concrete pH9 octagonal slab with circular holes. Slab connected into a pyramid. Weight 2700kg, height 2.4m, covering 14m2	0-3 years	14.5-15m	18.2-22.9°C	Atlantic	north-east Atlantic - Mediterranean Sea - Adriatic Sea - Pedaso artificial reef	Italy	Comparison of macrozoobenthic communities on 2 different structure typologies within Pedaso AR.
BL2928	Spagnolo, A.; Cuicchi, C.; Punzo, E.; Santelli, A.; Scarcella, G.; Fabi, G.	2014	Patterns of colonization and succession of benthic assemblages in two artificial substrates	Benthic communities colonizing two different typologies of artificial structures, Tecnoreef (R) pyramids (PY), and plinth modules (PL), differing for material and shape, were investigated for three years after their deployment on a soft bottom offshore Pedaso (Western Adriatic Sea). The aims were to describe the colonization patterns of benthic assemblages on the two artificial modules, to highli…	Journal of Sea Research	Initial search string, manual searches or keyword searches	CP	2021-06-17	Presence of MMS		Community/assemblage	Invertebrates	Macrozoobenthic community	Ecological or community	Community composition or structure	Yes	No or Unspecified	Empirical or observational study	Control-impact, reference site or site comparison	2006-2008	Pedaso AR, Technoreef pyramids	Artificial reef		Technoreef pyramids of sea-friendly reinforced concrete pH9 octagonal slab with circular holes. Slab connected into a pyramid. Weight 2700kg, height 2.4m, covering 14m2	0-3 years	14.5-15m	18.2-22.9°C	Atlantic	north-east Atlantic - Mediterranean Sea - Adriatic Sea - Pedaso artificial reef	Italy	Comparison of macrozoobenthic communities on 2 different structure typologies within Pedaso AR.
BL2928	Spagnolo, A.; Cuicchi, C.; Punzo, E.; Santelli, A.; Scarcella, G.; Fabi, G.	2014	Patterns of colonization and succession of benthic assemblages in two artificial substrates	Benthic communities colonizing two different typologies of artificial structures, Tecnoreef (R) pyramids (PY), and plinth modules (PL), differing for material and shape, were investigated for three years after their deployment on a soft bottom offshore Pedaso (Western Adriatic Sea). The aims were to describe the colonization patterns of benthic assemblages on the two artificial modules, to highli…	Journal of Sea Research	Initial search string, manual searches or keyword searches	CP	2021-06-17	Presence of MMS		Community/assemblage	Invertebrates	Macrozoobenthic community	Species or biological	Abundance, density, or % cover	Yes	No or Unspecified	Empirical or observational study	Control-impact, reference site or site comparison	2006-2008	Pedaso AR, Plinth modules	Artificial reef		214 Plinth-pole structures. Plinth 2.1 x 2.1 x 1.3m. Pole 4m high. Both of concrete pH12, together 4.2m high and weighing 8900kg	0-3 years	14.5-15m	18.2-22.9°C	Atlantic	north-east Atlantic - Mediterranean Sea - Adriatic Sea - Pedaso artificial reef	Italy	Comparison of macrozoobenthic communities on 2 different structure typologies within Pedaso AR.
BL2928	Spagnolo, A.; Cuicchi, C.; Punzo, E.; Santelli, A.; Scarcella, G.; Fabi, G.	2014	Patterns of colonization and succession of benthic assemblages in two artificial substrates	Benthic communities colonizing two different typologies of artificial structures, Tecnoreef (R) pyramids (PY), and plinth modules (PL), differing for material and shape, were investigated for three years after their deployment on a soft bottom offshore Pedaso (Western Adriatic Sea). The aims were to describe the colonization patterns of benthic assemblages on the two artificial modules, to highli…	Journal of Sea Research	Initial search string, manual searches or keyword searches	CP	2021-06-17	Presence of MMS		Community/assemblage	Invertebrates	Macrozoobenthic community	Ecological or community	Diversity (H, J, Δ, richness, genetic)	Yes	No or Unspecified	Empirical or observational study	Control-impact, reference site or site comparison	2006-2008	Pedaso AR, Plinth modules	Artificial reef		214 Plinth-pole structures. Plinth 2.1 x 2.1 x 1.3m. Pole 4m high. Both of concrete pH12, together 4.2m high and weighing 8900kg	0-3 years	14.5-15m	18.2-22.9°C	Atlantic	north-east Atlantic - Mediterranean Sea - Adriatic Sea - Pedaso artificial reef	Italy	Comparison of macrozoobenthic communities on 2 different structure typologies within Pedaso AR.
BL2928	Spagnolo, A.; Cuicchi, C.; Punzo, E.; Santelli, A.; Scarcella, G.; Fabi, G.	2014	Patterns of colonization and succession of benthic assemblages in two artificial substrates	Benthic communities colonizing two different typologies of artificial structures, Tecnoreef (R) pyramids (PY), and plinth modules (PL), differing for material and shape, were investigated for three years after their deployment on a soft bottom offshore Pedaso (Western Adriatic Sea). The aims were to describe the colonization patterns of benthic assemblages on the two artificial modules, to highli…	Journal of Sea Research	Initial search string, manual searches or keyword searches	CP	2021-06-17	Presence of MMS		Community/assemblage	Invertebrates	Macrozoobenthic community	Ecological or community	Community composition or structure	Yes	No or Unspecified	Empirical or observational study	Control-impact, reference site or site comparison	2006-2008	Pedaso AR, Plinth modules	Artificial reef		214 Plinth-pole structures. Plinth 2.1 x 2.1 x 1.3m. Pole 4m high. Both of concrete pH12, together 4.2m high and weighing 8900kg	0-3 years	14.5-15m	18.2-22.9°C	Atlantic	north-east Atlantic - Mediterranean Sea - Adriatic Sea - Pedaso artificial reef	Italy	Comparison of macrozoobenthic communities on 2 different structure typologies within Pedaso AR.
BL7667	Smith, James A.; Lowry, Michael B.; Champion, Curtis; Suthers, Iain M.	2016	A designed artificial reef is among the most productive marine fish habitats: new metrics to address 'production versus attraction'	It was recently demonstrated that oil platforms are among the most productive marine fish habitats (Claisse et al. in Proc Natl Acad Sci USA 111: 15462-15467, 2014). Designed artificial reef systems are similar, albeit smaller, modified habitats designed to accommodate fish assemblages. We compared fish production at a large designed reef to reported production at oil platforms. Given the focus i…	Marine Biology	Initial search string, manual searches or keyword searches	CP	2021-06-21	Presence of MMS		Community/assemblage	Fish	All fish species present	Species or biological	Abundance, density, or % cover	No or Unspecified	No or Unspecified	Empirical or observational study	After only study (multiple time points/succession)	2012-2015	Unspecified	Artificial reef		Steel reef 15 x 12m, 12m tall	1-4 years	38m	Unspecified	Pacific	south-west Pacific - Tasman Sea - off Sydney	Australia	An approach to estimating fish production at an AR is presented. Definitions of various production metrics used are provided.
BL7667	Smith, James A.; Lowry, Michael B.; Champion, Curtis; Suthers, Iain M.	2016	A designed artificial reef is among the most productive marine fish habitats: new metrics to address 'production versus attraction'	It was recently demonstrated that oil platforms are among the most productive marine fish habitats (Claisse et al. in Proc Natl Acad Sci USA 111: 15462-15467, 2014). Designed artificial reef systems are similar, albeit smaller, modified habitats designed to accommodate fish assemblages. We compared fish production at a large designed reef to reported production at oil platforms. Given the focus i…	Marine Biology	Initial search string, manual searches or keyword searches	CP	2021-06-21	Presence of MMS		Community/assemblage	Fish	All fish species present	Species or biological	Biomass	No or Unspecified	No or Unspecified	Empirical or observational study	After only study (multiple time points/succession)	2012-2015	Unspecified	Artificial reef		Steel reef 15 x 12m, 12m tall	1-4 years	38m	Unspecified	Pacific	south-west Pacific - Tasman Sea - off Sydney	Australia
BL7667	Smith, James A.; Lowry, Michael B.; Champion, Curtis; Suthers, Iain M.	2016	A designed artificial reef is among the most productive marine fish habitats: new metrics to address 'production versus attraction'	It was recently demonstrated that oil platforms are among the most productive marine fish habitats (Claisse et al. in Proc Natl Acad Sci USA 111: 15462-15467, 2014). Designed artificial reef systems are similar, albeit smaller, modified habitats designed to accommodate fish assemblages. We compared fish production at a large designed reef to reported production at oil platforms. Given the focus i…	Marine Biology	Initial search string, manual searches or keyword searches	CP	2021-06-21	Presence of MMS		Community/assemblage	Fish	All fish species present	Species or biological	Survival/mortality	No or Unspecified	No or Unspecified	Empirical or observational study	After only study (multiple time points/succession)	2012-2015	Unspecified	Artificial reef		Steel reef 15 x 12m, 12m tall	1-4 years	38m	Unspecified	Pacific	south-west Pacific - Tasman Sea - off Sydney	Australia
BL7667	Smith, James A.; Lowry, Michael B.; Champion, Curtis; Suthers, Iain M.	2016	A designed artificial reef is among the most productive marine fish habitats: new metrics to address 'production versus attraction'	It was recently demonstrated that oil platforms are among the most productive marine fish habitats (Claisse et al. in Proc Natl Acad Sci USA 111: 15462-15467, 2014). Designed artificial reef systems are similar, albeit smaller, modified habitats designed to accommodate fish assemblages. We compared fish production at a large designed reef to reported production at oil platforms. Given the focus i…	Marine Biology	Initial search string, manual searches or keyword searches	CP	2021-06-21	Presence of MMS		Community/assemblage	Fish	All fish species present	Functional	Productivity	No or Unspecified	No or Unspecified	Empirical or observational study	After only study (multiple time points/succession)	2012-2015	Unspecified	Artificial reef		Steel reef 15 x 12m, 12m tall	1-4 years	38m	Unspecified	Pacific	south-west Pacific - Tasman Sea - off Sydney	Australia
BL7668	Bartholomew, Aaron; Burt, John A.	2015	Both decreasing interstructural space size and increasing total cover increase shrimp abundance on artificial structures deployed in a UAE seagrass bed	We tested whether total cover and interstructural space size affect the abundances of mobile fauna colonizing small artificial structures deployed in a seagrass bed near Dubai, UAE, during May and September 2011. There were three complexity treatments: low cover with wide interstructural space sizes, high cover with wide space sizes, and high cover with narrow space sizes. This is the first study…	Marine and Freshwater Behaviour and Physiology	Initial search string, manual searches or keyword searches	CP	2021-06-21	Presence of MMS		Community/assemblage	Fish, Invertebrates	Shelled gastropods, nudibranchs, shrimps, crabs, amphipods, isopods, cumaceans and fish.	Species or biological	Abundance, density, or % cover	No or Unspecified	No or Unspecified	Empirical or observational study	After only study (multiple time points/succession)	2011	Unspecified	Artificial reef		3 different complexities of AR. Standard construction: 2 sieves of 204mm diameter, held 177mm apart by 3 PVC pipes with woven green ribbon. Each structure secured to a plastic bucket lidwith plastic cable ties and attached to the sea floor with PVC stakes. Complexity differed in ribbon number, ribbon width and PVC pipe cross sectional area.	2 weeks	5m	Unspecified	Indian Ocean	north-west Indian Ocean - Arabian (Persian) Gulf - Jebel Ali	United Arab Emirates	ARs with 3 levels of complexity were constructed and deployed in seagrass beds for 2 weeks in April and September. Fish and invertebrates group abundance is compared on the 3 designs and over the 2 deployments.
BL8244	van der Stap, Tim; Coolen, Joop W P; Lindeboom, Han J	2016	Marine Fouling Assemblages on Offshore Gas Platforms in the Southern North Sea: Effects of Depth and Distance from Shore on Biodiversity	Offshore platforms are known to act as artificial reefs, though there is on-going debate on whether this effect is beneficial or harmful for the life in the surrounding marine environment. Knowing what species exist on and around the offshore platforms and what environmental variables influence this species assemblage is crucial for a better understanding of the impact of offshore platforms on ma…	PLoS One	Initial search string, manual searches or keyword searches	CP	2021-06-21	Presence of MMS		Community/assemblage	Fish, Invertebrates	Fish, epifauna, mobile benthic fauna	Species or biological	Size/growth, or age	No or Unspecified	No or Unspecified	Empirical or observational study	Control-impact, reference site or site comparison	Unclear or unspecified	L10-AD (P1)	Oil and gas	Platform	Steel jacket foundation, 4-10 legs with cathodic protection by anodes. Installed 1972	Unspecified	Unspecified	4-18°C	Atlantic	north-east Atlantic - North Sea (southern)	The Netherlands	Comparison of fish, and invertebrates assemblages at different depths and distances from shore, around 5 O&G platforms in the North sea.
BL8244	van der Stap, Tim; Coolen, Joop W P; Lindeboom, Han J	2016	Marine Fouling Assemblages on Offshore Gas Platforms in the Southern North Sea: Effects of Depth and Distance from Shore on Biodiversity	Offshore platforms are known to act as artificial reefs, though there is on-going debate on whether this effect is beneficial or harmful for the life in the surrounding marine environment. Knowing what species exist on and around the offshore platforms and what environmental variables influence this species assemblage is crucial for a better understanding of the impact of offshore platforms on ma…	PLoS One	Initial search string, manual searches or keyword searches	CP	2021-06-21	Presence of MMS		Community/assemblage	Fish, Invertebrates	Fish, epifauna, mobile benthic fauna	Species or biological	Abundance, density, or % cover	No or Unspecified	No or Unspecified	Empirical or observational study	Control-impact, reference site or site comparison	Unclear or unspecified	L10-AD (P1)	Oil and gas	Platform	Steel jacket foundation, 4-10 legs with cathodic protection by anodes. Installed 1972	Unspecified	Unspecified	4-18°C	Atlantic	north-east Atlantic - North Sea (southern)	The Netherlands	Comparison of fish, and invertebrates assemblages at different depths and distances from shore, around 5 O&G platforms in the North sea.
BL8244	van der Stap, Tim; Coolen, Joop W P; Lindeboom, Han J	2016	Marine Fouling Assemblages on Offshore Gas Platforms in the Southern North Sea: Effects of Depth and Distance from Shore on Biodiversity	Offshore platforms are known to act as artificial reefs, though there is on-going debate on whether this effect is beneficial or harmful for the life in the surrounding marine environment. Knowing what species exist on and around the offshore platforms and what environmental variables influence this species assemblage is crucial for a better understanding of the impact of offshore platforms on ma…	PLoS One	Initial search string, manual searches or keyword searches	CP	2021-06-21	Presence of MMS		Community/assemblage	Fish, Invertebrates	Fish, epifauna, mobile benthic fauna	Species or biological	Range or distribution or larval dispersal/connectivity	No or Unspecified	No or Unspecified	Empirical or observational study	Control-impact, reference site or site comparison	Unclear or unspecified	L10-AD (P1)	Oil and gas	Platform	Steel jacket foundation, 4-10 legs with cathodic protection by anodes. Installed 1972	Unspecified	Unspecified	4-18°C	Atlantic	north-east Atlantic - North Sea (southern)	The Netherlands	Comparison of fish, and invertebrates assemblages at different depths and distances from shore, around 5 O&G platforms in the North sea.
BL8244	van der Stap, Tim; Coolen, Joop W P; Lindeboom, Han J	2016	Marine Fouling Assemblages on Offshore Gas Platforms in the Southern North Sea: Effects of Depth and Distance from Shore on Biodiversity	Offshore platforms are known to act as artificial reefs, though there is on-going debate on whether this effect is beneficial or harmful for the life in the surrounding marine environment. Knowing what species exist on and around the offshore platforms and what environmental variables influence this species assemblage is crucial for a better understanding of the impact of offshore platforms on ma…	PLoS One	Initial search string, manual searches or keyword searches	CP	2021-06-21	Presence of MMS		Community/assemblage	Fish, Invertebrates	Fish, epifauna, mobile benthic fauna	Ecological or community	Diversity (H, J, Δ, richness, genetic)	No or Unspecified	No or Unspecified	Empirical or observational study	Control-impact, reference site or site comparison	Unclear or unspecified	L10-AD (P1)	Oil and gas	Platform	Steel jacket foundation, 4-10 legs with cathodic protection by anodes. Installed 1972	Unspecified	Unspecified	4-18°C	Atlantic	north-east Atlantic - North Sea (southern)	The Netherlands	Comparison of fish, and invertebrates assemblages at different depths and distances from shore, around 5 O&G platforms in the North sea.
BL8244	van der Stap, Tim; Coolen, Joop W P; Lindeboom, Han J	2016	Marine Fouling Assemblages on Offshore Gas Platforms in the Southern North Sea: Effects of Depth and Distance from Shore on Biodiversity	Offshore platforms are known to act as artificial reefs, though there is on-going debate on whether this effect is beneficial or harmful for the life in the surrounding marine environment. Knowing what species exist on and around the offshore platforms and what environmental variables influence this species assemblage is crucial for a better understanding of the impact of offshore platforms on ma…	PLoS One	Initial search string, manual searches or keyword searches	CP	2021-06-21	Presence of MMS		Community/assemblage	Fish, Invertebrates	Fish, epifauna, mobile benthic fauna	Ecological or community	Community composition or structure	No or Unspecified	No or Unspecified	Empirical or observational study	Control-impact, reference site or site comparison	Unclear or unspecified	L10-AD (P1)	Oil and gas	Platform	Steel jacket foundation, 4-10 legs with cathodic protection by anodes. Installed 1972	Unspecified	Unspecified	4-18°C	Atlantic	north-east Atlantic - North Sea (southern)	The Netherlands	Comparison of fish, and invertebrates assemblages at different depths and distances from shore, around 5 O&G platforms in the North sea.
BL8244	van der Stap, Tim; Coolen, Joop W P; Lindeboom, Han J	2016	Marine Fouling Assemblages on Offshore Gas Platforms in the Southern North Sea: Effects of Depth and Distance from Shore on Biodiversity	Offshore platforms are known to act as artificial reefs, though there is on-going debate on whether this effect is beneficial or harmful for the life in the surrounding marine environment. Knowing what species exist on and around the offshore platforms and what environmental variables influence this species assemblage is crucial for a better understanding of the impact of offshore platforms on ma…	PLoS One	Initial search string, manual searches or keyword searches	CP	2021-06-21	Presence of MMS		Community/assemblage	Fish, Invertebrates	Fish, epifauna, mobile benthic fauna	Species or biological	Size/growth, or age	No or Unspecified	No or Unspecified	Empirical or observational study	Control-impact, reference site or site comparison	Unclear or unspecified	K9ab-B (P2)	Oil and gas	Platform	Steel jacket foundation, 4-10 legs with cathodic protection by anodes. Installed 1999	Unspecified	27-43m	4-18°C	Atlantic	north-east Atlantic - North Sea (southern)	The Netherlands	Comparison of fish, and invertebrates assemblages at different depths and distances from shore, around 5 O&G platforms in the North sea.
BL8244	van der Stap, Tim; Coolen, Joop W P; Lindeboom, Han J	2016	Marine Fouling Assemblages on Offshore Gas Platforms in the Southern North Sea: Effects of Depth and Distance from Shore on Biodiversity	Offshore platforms are known to act as artificial reefs, though there is on-going debate on whether this effect is beneficial or harmful for the life in the surrounding marine environment. Knowing what species exist on and around the offshore platforms and what environmental variables influence this species assemblage is crucial for a better understanding of the impact of offshore platforms on ma…	PLoS One	Initial search string, manual searches or keyword searches	CP	2021-06-21	Presence of MMS		Community/assemblage	Fish, Invertebrates	Fish, epifauna, mobile benthic fauna	Species or biological	Abundance, density, or % cover	No or Unspecified	No or Unspecified	Empirical or observational study	Control-impact, reference site or site comparison	Unclear or unspecified	K9ab-B (P2)	Oil and gas	Platform	Steel jacket foundation, 4-10 legs with cathodic protection by anodes. Installed 1999	Unspecified	27-43m	4-18°C	Atlantic	north-east Atlantic - North Sea (southern)	The Netherlands	Comparison of fish, and invertebrates assemblages at different depths and distances from shore, around 5 O&G platforms in the North sea.
BL8244	van der Stap, Tim; Coolen, Joop W P; Lindeboom, Han J	2016	Marine Fouling Assemblages on Offshore Gas Platforms in the Southern North Sea: Effects of Depth and Distance from Shore on Biodiversity	Offshore platforms are known to act as artificial reefs, though there is on-going debate on whether this effect is beneficial or harmful for the life in the surrounding marine environment. Knowing what species exist on and around the offshore platforms and what environmental variables influence this species assemblage is crucial for a better understanding of the impact of offshore platforms on ma…	PLoS One	Initial search string, manual searches or keyword searches	CP	2021-06-21	Presence of MMS		Community/assemblage	Fish, Invertebrates	Fish, epifauna, mobile benthic fauna	Species or biological	Range or distribution or larval dispersal/connectivity	No or Unspecified	No or Unspecified	Empirical or observational study	Control-impact, reference site or site comparison	Unclear or unspecified	K9ab-B (P2)	Oil and gas	Platform	Steel jacket foundation, 4-10 legs with cathodic protection by anodes. Installed 1999	Unspecified	27-43m	4-18°C	Atlantic	north-east Atlantic - North Sea (southern)	The Netherlands	Comparison of fish, and invertebrates assemblages at different depths and distances from shore, around 5 O&G platforms in the North sea.
BL8244	van der Stap, Tim; Coolen, Joop W P; Lindeboom, Han J	2016	Marine Fouling Assemblages on Offshore Gas Platforms in the Southern North Sea: Effects of Depth and Distance from Shore on Biodiversity	Offshore platforms are known to act as artificial reefs, though there is on-going debate on whether this effect is beneficial or harmful for the life in the surrounding marine environment. Knowing what species exist on and around the offshore platforms and what environmental variables influence this species assemblage is crucial for a better understanding of the impact of offshore platforms on ma…	PLoS One	Initial search string, manual searches or keyword searches	CP	2021-06-21	Presence of MMS		Community/assemblage	Fish, Invertebrates	Fish, epifauna, mobile benthic fauna	Ecological or community	Diversity (H, J, Δ, richness, genetic)	No or Unspecified	No or Unspecified	Empirical or observational study	Control-impact, reference site or site comparison	Unclear or unspecified	K9ab-B (P2)	Oil and gas	Platform	Steel jacket foundation, 4-10 legs with cathodic protection by anodes. Installed 1999	Unspecified	27-43m	4-18°C	Atlantic	north-east Atlantic - North Sea (southern)	The Netherlands	Comparison of fish, and invertebrates assemblages at different depths and distances from shore, around 5 O&G platforms in the North sea.
BL8244	van der Stap, Tim; Coolen, Joop W P; Lindeboom, Han J	2016	Marine Fouling Assemblages on Offshore Gas Platforms in the Southern North Sea: Effects of Depth and Distance from Shore on Biodiversity	Offshore platforms are known to act as artificial reefs, though there is on-going debate on whether this effect is beneficial or harmful for the life in the surrounding marine environment. Knowing what species exist on and around the offshore platforms and what environmental variables influence this species assemblage is crucial for a better understanding of the impact of offshore platforms on ma…	PLoS One	Initial search string, manual searches or keyword searches	CP	2021-06-21	Presence of MMS		Community/assemblage	Fish, Invertebrates	Fish, epifauna, mobile benthic fauna	Ecological or community	Community composition or structure	No or Unspecified	No or Unspecified	Empirical or observational study	Control-impact, reference site or site comparison	Unclear or unspecified	K9ab-B (P2)	Oil and gas	Platform	Steel jacket foundation, 4-10 legs with cathodic protection by anodes. Installed 1999	Unspecified	27-43m	4-18°C	Atlantic	north-east Atlantic - North Sea (southern)	The Netherlands	Comparison of fish, and invertebrates assemblages at different depths and distances from shore, around 5 O&G platforms in the North sea.
BL8244	van der Stap, Tim; Coolen, Joop W P; Lindeboom, Han J	2016	Marine Fouling Assemblages on Offshore Gas Platforms in the Southern North Sea: Effects of Depth and Distance from Shore on Biodiversity	Offshore platforms are known to act as artificial reefs, though there is on-going debate on whether this effect is beneficial or harmful for the life in the surrounding marine environment. Knowing what species exist on and around the offshore platforms and what environmental variables influence this species assemblage is crucial for a better understanding of the impact of offshore platforms on ma…	PLoS One	Initial search string, manual searches or keyword searches	CP	2021-06-21	Presence of MMS		Community/assemblage	Fish, Invertebrates	Fish, epifauna, mobile benthic fauna	Species or biological	Size/growth, or age	No or Unspecified	No or Unspecified	Empirical or observational study	Control-impact, reference site or site comparison	Unclear or unspecified	K2b-A (P3)	Oil and gas	Platform	Steel jacket foundation, 4-10 legs with cathodic protection by anodes. Installed 2005	Unspecified	27-43m	4-18°C	Atlantic	north-east Atlantic - North Sea (southern)	The Netherlands	Comparison of fish, and invertebrates assemblages at different depths and distances from shore, around 5 O&G platforms in the North sea.
BL8244	van der Stap, Tim; Coolen, Joop W P; Lindeboom, Han J	2016	Marine Fouling Assemblages on Offshore Gas Platforms in the Southern North Sea: Effects of Depth and Distance from Shore on Biodiversity	Offshore platforms are known to act as artificial reefs, though there is on-going debate on whether this effect is beneficial or harmful for the life in the surrounding marine environment. Knowing what species exist on and around the offshore platforms and what environmental variables influence this species assemblage is crucial for a better understanding of the impact of offshore platforms on ma…	PLoS One	Initial search string, manual searches or keyword searches	CP	2021-06-21	Presence of MMS		Community/assemblage	Fish, Invertebrates	Fish, epifauna, mobile benthic fauna	Species or biological	Abundance, density, or % cover	No or Unspecified	No or Unspecified	Empirical or observational study	Control-impact, reference site or site comparison	Unclear or unspecified	K2b-A (P3)	Oil and gas	Platform	Steel jacket foundation, 4-10 legs with cathodic protection by anodes. Installed 2005	Unspecified	27-43m	4-18°C	Atlantic	north-east Atlantic - North Sea (southern)	The Netherlands	Comparison of fish, and invertebrates assemblages at different depths and distances from shore, around 5 O&G platforms in the North sea.
BL8244	van der Stap, Tim; Coolen, Joop W P; Lindeboom, Han J	2016	Marine Fouling Assemblages on Offshore Gas Platforms in the Southern North Sea: Effects of Depth and Distance from Shore on Biodiversity	Offshore platforms are known to act as artificial reefs, though there is on-going debate on whether this effect is beneficial or harmful for the life in the surrounding marine environment. Knowing what species exist on and around the offshore platforms and what environmental variables influence this species assemblage is crucial for a better understanding of the impact of offshore platforms on ma…	PLoS One	Initial search string, manual searches or keyword searches	CP	2021-06-21	Presence of MMS		Community/assemblage	Fish, Invertebrates	Fish, epifauna, mobile benthic fauna	Species or biological	Range or distribution or larval dispersal/connectivity	No or Unspecified	No or Unspecified	Empirical or observational study	Control-impact, reference site or site comparison	Unclear or unspecified	K2b-A (P3)	Oil and gas	Platform	Steel jacket foundation, 4-10 legs with cathodic protection by anodes. Installed 2005	Unspecified	27-43m	4-18°C	Atlantic	north-east Atlantic - North Sea (southern)	The Netherlands	Comparison of fish, and invertebrates assemblages at different depths and distances from shore, around 5 O&G platforms in the North sea.
BL8244	van der Stap, Tim; Coolen, Joop W P; Lindeboom, Han J	2016	Marine Fouling Assemblages on Offshore Gas Platforms in the Southern North Sea: Effects of Depth and Distance from Shore on Biodiversity	Offshore platforms are known to act as artificial reefs, though there is on-going debate on whether this effect is beneficial or harmful for the life in the surrounding marine environment. Knowing what species exist on and around the offshore platforms and what environmental variables influence this species assemblage is crucial for a better understanding of the impact of offshore platforms on ma…	PLoS One	Initial search string, manual searches or keyword searches	CP	2021-06-21	Presence of MMS		Community/assemblage	Fish, Invertebrates	Fish, epifauna, mobile benthic fauna	Ecological or community	Diversity (H, J, Δ, richness, genetic)	No or Unspecified	No or Unspecified	Empirical or observational study	Control-impact, reference site or site comparison	Unclear or unspecified	K2b-A (P3)	Oil and gas	Platform	Steel jacket foundation, 4-10 legs with cathodic protection by anodes. Installed 2005	Unspecified	27-43m	4-18°C	Atlantic	north-east Atlantic - North Sea (southern)	The Netherlands	Comparison of fish, and invertebrates assemblages at different depths and distances from shore, around 5 O&G platforms in the North sea.
BL8244	van der Stap, Tim; Coolen, Joop W P; Lindeboom, Han J	2016	Marine Fouling Assemblages on Offshore Gas Platforms in the Southern North Sea: Effects of Depth and Distance from Shore on Biodiversity	Offshore platforms are known to act as artificial reefs, though there is on-going debate on whether this effect is beneficial or harmful for the life in the surrounding marine environment. Knowing what species exist on and around the offshore platforms and what environmental variables influence this species assemblage is crucial for a better understanding of the impact of offshore platforms on ma…	PLoS One	Initial search string, manual searches or keyword searches	CP	2021-06-21	Presence of MMS		Community/assemblage	Fish, Invertebrates	Fish, epifauna, mobile benthic fauna	Ecological or community	Community composition or structure	No or Unspecified	No or Unspecified	Empirical or observational study	Control-impact, reference site or site comparison	Unclear or unspecified	K2b-A (P3)	Oil and gas	Platform	Steel jacket foundation, 4-10 legs with cathodic protection by anodes. Installed 2005	Unspecified	27-43m	4-18°C	Atlantic	north-east Atlantic - North Sea (southern)	The Netherlands	Comparison of fish, and invertebrates assemblages at different depths and distances from shore, around 5 O&G platforms in the North sea.
BL8244	van der Stap, Tim; Coolen, Joop W P; Lindeboom, Han J	2016	Marine Fouling Assemblages on Offshore Gas Platforms in the Southern North Sea: Effects of Depth and Distance from Shore on Biodiversity	Offshore platforms are known to act as artificial reefs, though there is on-going debate on whether this effect is beneficial or harmful for the life in the surrounding marine environment. Knowing what species exist on and around the offshore platforms and what environmental variables influence this species assemblage is crucial for a better understanding of the impact of offshore platforms on ma…	PLoS One	Initial search string, manual searches or keyword searches	CP	2021-06-21	Presence of MMS		Community/assemblage	Fish, Invertebrates	Fish, epifauna, mobile benthic fauna	Species or biological	Size/growth, or age	No or Unspecified	No or Unspecified	Empirical or observational study	Control-impact, reference site or site comparison	Unclear or unspecified	E17a-A (P4)	Oil and gas	Platform	Steel jacket foundation, 4-10 legs with cathodic protection by anodes. Installed 2009	Unspecified	27-43m	4-18°C	Atlantic	north-east Atlantic - North Sea (southern)	The Netherlands	Comparison of fish, and invertebrates assemblages at different depths and distances from shore, around 5 O&G platforms in the North sea.
[truncated: 3,437 more rows]
