# Supplementary material for: Evidence for the effects of decommissioning man-made structures on marine ecosystems globally: a systematic map
Source: Environ Evid. 2022 Nov 1;11:35. doi: 10.1186/s13750-022-00285-9 (PMC11378805; doi:10.1186/s13750-022-00285-9)
Supplement: Supplementary file 6 — Additional file 6. Raw data used to create the geographical maps. [file 13750_2022_285_MOESM6_ESM.xlsx]

## Sheet: MapGeographicalData
StudyID	Intervention_level 1	StructureType	GeographicalLocation_level1	GeographicalLocation_level2	GeographicalLocation_level2a	GeographicalLocation_level2b	GeographicalLocation_level2c	Country
AA2370	Presence of MMS	Shipwreck	Atlantic	north-east Atlantic - Mediterranean Sea - around the Bodrum and Datca Peninsulas	north-east Atlantic	Mediterranean Sea	Mediterranean Sea	Turkey
AA4755	Presence of MMS	Artificial reef	Atlantic	north-east Atlantic - Mediterranean Sea - Aegean Sea - Bay of Ildir	north-east Atlantic	Mediterranean Sea	Mediterranean Sea	Turkey
AA4755	Presence of MMS	Artificial reef	Atlantic	north-east Atlantic - Mediterranean Sea - Aegean Sea - Gulf of Kusadasi	north-east Atlantic	Mediterranean Sea	Mediterranean Sea	Turkey
AA548	Presence of MMS	Artificial reef	Pacific	north-east Pacific - San Diego Bay - off North Island	north-east Pacific	north-east Pacific	North Pacific Ocean	USA
AB1134	Presence of MMS	Artificial reef	Atlantic	north-west Atlantic - Gulf of Mexico - 20-30km south of Mobile Bay off the Alabama coast	north-west Atlantic	Gulf of Mexico	North Atlantic Ocean	USA
AC7211	Presence of MMS	Offshore wind farm	Pacific	north-west Pacific	north-west Pacific	north-west Pacific	North Pacific Ocean	South Korea
AE8626	Presence of MMS	Offshore wind farm	Atlantic	north-east Atlantic - Baltic Sea - Gulf of Bothnia	north-east Atlantic	north-east Atlantic	Baltic Sea	Finland
AF3906	Presence of MMS	Offshore wind farm	Atlantic	north-east Atlantic - Irish Sea - west of Walney Island	north-east Atlantic	north-east Atlantic	North Atlantic Ocean	UK
AG1056	Presence of MMS	Shipwreck	Atlantic	north-east Atlantic - Sal Island, off Santa Maria bay	north-east Atlantic	north-east Atlantic	North Atlantic Ocean	Cape Verde
AG3510	Presence of MMS	Shipwreck	Atlantic	south-west Atlantic - 9.2km off the Coast of Paraiba state	south-west Atlantic	south-west Atlantic	South Atlantic Ocean	Brazil
AG3510	Presence of MMS	Shipwreck	Atlantic	south-west Atlantic - 10km off the coast of Paraiba state	south-west Atlantic	south-west Atlantic	South Atlantic Ocean	Brazil
AH9620	Presence of MMS	Artificial reef	Indian Ocean	north-west Indian Ocean - Arabian Sea - coast off Ullal, Karnataka	north-west Indian	Indian Ocean	Indian Ocean	India
AH9824	Presence of MMS	Artificial reef	Pacific	north-west Pacific - South China Sea - Hoi Ha Wan - Hong Kong	north-west Pacific	north-west Pacific	North Pacific Ocean	China
AI5605	Presence of MMS	Artificial reef	Pacific	north-west Pacific - South China Sea - off Fan-Liao	north-west Pacific	north-west Pacific	North Pacific Ocean	Taiwan
AJ3028	Presence of MMS	Oil and gas	Atlantic	north-east Atlantic - Mediterranean Sea - Ionian Sea - 5.3km off the coast of Crotone	north-east Atlantic	Mediterranean Sea	Mediterranean Sea	Italy
AJ6573	Presence of MMS	Artificial reef	Atlantic	north-west Atlantic - off Lee stocking Island	north-west Atlantic	north-west Atlantic	North Atlantic Ocean	The Bahamas
AJ7543	Decommission of MMS	Oil and gas	Atlantic	north-east Atlantic - North Sea (Norwegian sector) - Ekofisk field	north-east Atlantic	North Sea	North Atlantic Ocean	Norway
AK6502	Decommission of MMS	Oil and gas	Atlantic	north-west Atlantic - Gulf of Mexico (northern) - 11km SE of Baratania Bay, Louisiana	north-west Atlantic	Gulf of Mexico	North Atlantic Ocean	USA
AK8603	Presence of MMS	Artificial reef	Atlantic	north-east Atlantic - Mediterranean Sea - 3km west of Haifa	north-east Atlantic	Mediterranean Sea	Mediterranean Sea	Israel
AL5518	Decommission of MMS	Oil and gas	Atlantic	north-west Atlantic - Gulf of Mexico - coast off Louisiana, South Timbalier	north-west Atlantic	Gulf of Mexico	North Atlantic Ocean	USA
AM4233	Presence of MMS	Oil and gas	Indian Ocean	north-west Indian Ocean - Red Sea - Gulf of Eilat	north-west Indian	Indian Ocean	Indian Ocean	Israel
AM546	Presence of MMS	Oil and gas	Atlantic	north-east Atlantic - North Sea (northern central) - Scotland and Norway	north-east Atlantic	North Sea	North Atlantic Ocean	UK
AM546	Presence of MMS	Oil and gas	Atlantic	north-east Atlantic - North Sea (northern central) - Scotland and Norway	north-east Atlantic	North Sea	North Atlantic Ocean	Norway
AN2775	Presence of MMS	Offshore wind farm	Atlantic	north-west Atlantic - offshore from Massachusetts and Rhode Island	north-west Atlantic	north-west Atlantic	North Atlantic Ocean	USA
AN7269	Presence of MMS	Artificial reef	Pacific	north-west Pacific - South China Sea - Pulau Perhentian marine Park, off Perhentian Kecil Island	north-west Pacific	north-west Pacific	North Pacific Ocean	Malaysia
AO3069	Presence of MMS	Oil and gas	Atlantic	north-east Atlantic - Mediterranean Sea - Ionian Sea - off Crotone	north-east Atlantic	Mediterranean Sea	Mediterranean Sea	Italy
AO6905	Presence of MMS	Shipwreck	Atlantic	north-west Atlantic - east of Chesapeake Bay	north-west Atlantic	north-west Atlantic	North Atlantic Ocean	USA
AP2288	Presence of MMS	Artificial reef	Atlantic	north-east Atlantic - Mediterranean Sea	north-east Atlantic	Mediterranean Sea	Mediterranean Sea	Israel
AP4942	Presence of MMS	Shipwreck	Atlantic	north-east Atlantic - Mediterranean Sea - Ligurian Sea	north-east Atlantic	Mediterranean Sea	Mediterranean Sea	Italy
AP4942	Presence of MMS	Other similar MMS (e.g. research platform)	Atlantic	north-east Atlantic - Mediterranean Sea - Ligurian Sea	north-east Atlantic	Mediterranean Sea	Mediterranean Sea	Italy
AP932	Presence of MMS	Shipwreck	Atlantic	north-west Atlantic - off southern North Carolina	north-west Atlantic	north-west Atlantic	North Atlantic Ocean	USA
AQ8372	Presence of MMS	Artificial reef	Atlantic	south-west Atlantic - continental shelf north of Rio de Janeiro state, adjacent to Itabapoana and Paraibo do Sul rivers	south-west Atlantic	south-west Atlantic	South Atlantic Ocean	Brazil
AR2298	Presence of MMS	Artificial reef	Atlantic	north-west Atlantic - Gulf of Mexico (northern) - continental shelf off Pendido key to Cape San Blas Florida	north-west Atlantic	Gulf of Mexico	North Atlantic Ocean	USA
AT5139	Presence of MMS	MREI (eg. Tidal or wave energy farm)	Atlantic	north-east Atlantic - West Irish Coast	north-east Atlantic	north-east Atlantic	North Atlantic Ocean	Ireland
AT5139	Presence of MMS	Offshore wind farm	Atlantic	north-east Atlantic - West Irish Coast	north-east Atlantic	north-east Atlantic	North Atlantic Ocean	Ireland
AT6173	Presence of MMS	Artificial reef	Pacific	north-east Pacific - Puget Sound - Washington, east shore of Vashon Island	north-east Pacific	north-east Pacific	North Pacific Ocean	USA
AT72	Presence of MMS	Oil and gas	Atlantic	north-west Atlantic - Gulf of Mexico (northern)	north-west Atlantic	Gulf of Mexico	North Atlantic Ocean	USA
AT9221	Presence of MMS	Oil and gas	Arctic Ocean	Arctic Ocean - Greenland, and Svalbard and Bear Island (Norway)	Arctic Ocean	Arctic Ocean	Arctic Ocean	Greenland
AT9221	Presence of MMS	Oil and gas	Arctic Ocean	Arctic Ocean - Greenland, and Svalbard and Bear Island (Norway)	Arctic Ocean	Arctic Ocean	Arctic Ocean	Norway
AV7675	Presence of MMS	Artificial reef	Pacific	north-west Pacific - Sea of Japan - off the coast of Shimonoseki	north-west Pacific	north-west Pacific	North Pacific Ocean	Japan
AW39	Presence of MMS	Artificial reef	Indian Ocean	west Indian Ocean - Red Sea - off the coast of Eilat	west Indian Ocean	Indian Ocean	Indian Ocean	Israel
AW39	Presence of MMS	Shipwreck	Indian Ocean	west Indian Ocean - Red Sea - off the coast of Eilat	west Indian Ocean	Indian Ocean	Indian Ocean	Israel
AX5867	Presence of MMS	Artificial reef	Atlantic	north-east Atlantic - Loch Linnhe, Dunstaffnage Bay	north-east Atlantic	north-east Atlantic	North Atlantic Ocean	Scotland
AY5116	Presence of MMS	Artificial reef	Atlantic	north-east Atlantic - Mediterranean Sea - Tyrrhenian Sea - off the coast of Fregene	north-east Atlantic	Mediterranean Sea	Mediterranean Sea	Italy
AY7048	Presence of MMS	Artificial reef	Pacific	south-west Pacific - Hauraki Gulf - Mahurangi Harbour	south-west Pacific	south-west Pacific	South Pacific Ocean	New Zealand
AZ1302	Presence of MMS	Other similar MMS (e.g. research platform)	Atlantic	north-east Atlantic - North Sea (south) - 45km north of Borkum Island	north-east Atlantic	North Sea	North Atlantic Ocean	The Netherlands
AZ6860	Presence of MMS	Artificial reef	Atlantic	north-east Atlantic - Baltic Sea	north-east Atlantic	north-east Atlantic	Baltic Sea	Poland
AZ6860	Presence of MMS	Artificial reef	Atlantic	north-east Atlantic - Baltic Sea - Gulf of Gdansk	north-east Atlantic	north-east Atlantic	Baltic Sea	Poland
AZ8912	Presence of MMS	Artificial reef	Atlantic	north-west Atlantic - Gulf of Mexico (northeastern) - 20 - 50km south of Dauphin Island. Hugh Swingle general permit area.	north-west Atlantic	Gulf of Mexico	North Atlantic Ocean	USA
AZ974	Presence of MMS	Offshore wind farm	Atlantic	north-east Atlantic - North Sea	north-east Atlantic	North Sea	North Atlantic Ocean	UK
BB3262	Presence of MMS	Artificial reef	Atlantic	north-west Atlantic - Caribbean Sea	north-west Atlantic	north-west Atlantic	North Atlantic Ocean	Colombia
BB4486	Presence of MMS	Artificial reef	Atlantic	north-east Atlantic - Bay of Biscay	north-east Atlantic	north-east Atlantic	North Atlantic Ocean	Spain
BB4486	Presence of MMS	Artificial reef	Atlantic	north-east Atlantic - Mediterranean Sea (northwestern)	north-east Atlantic	Mediterranean Sea	Mediterranean Sea	France
BB4486	Presence of MMS	Artificial reef	Atlantic	north-east Atlantic - Mediterranean Sea - Adriatic Sea	north-east Atlantic	Mediterranean Sea	Mediterranean Sea	Italy
BB4486	Presence of MMS	Artificial reef	Indian Ocean	north-west Indian Ocean - Red Sea	north-west Indian	Indian Ocean	Indian Ocean	Saudi Arabia
BC7098	Presence of MMS	MREI (eg. Tidal or wave energy farm)	Atlantic	north-east Atlantic - Fall of Warness tidal test site, Orkney	north-east Atlantic	north-east Atlantic	North Atlantic Ocean	Scotland
BC9151	Presence of MMS	Artificial reef	Atlantic	north-east Atlantic - Mediterranean Sea (northwestern)	north-east Atlantic	Mediterranean Sea	Mediterranean Sea	Spain
BD3142	Alteration of MMS (not as part of decommissioning)	MREI (eg. Tidal or wave energy farm)	Atlantic	north-east Atlantic - North Sea - near Lysikil	north-east Atlantic	North Sea	North Atlantic Ocean	Sweden
BD4224	Presence of MMS	Artificial reef	Atlantic	north-east Atlantic - Baltic Sea - Mecklenburg Bight, 1 mile off Nienhagen	north-east Atlantic	north-east Atlantic	Baltic Sea	Germany
BD4277	Presence of MMS	Artificial reef	Atlantic	north-east Atlantic - Ria Formosa, Algarve	north-east Atlantic	north-east Atlantic	North Atlantic Ocean	Portugal
BG5918	Decommission of MMS	Oil and gas	Atlantic	north-west Atlantic - Gulf of Mexico - Louisana and Texas coast	north-west Atlantic	Gulf of Mexico	North Atlantic Ocean	USA
BG5935	Presence of MMS	Artificial reef	Atlantic	north-west Atlantic - Gulf of Mexico - 24 - 32km off Penscola, Florida	north-west Atlantic	Gulf of Mexico	North Atlantic Ocean	USA
BG7073	Presence of MMS	Artificial reef	Pacific	south-west Pacific - Port Stevens, New South Wales	south-west Pacific	south-west Pacific	South Pacific Ocean	Australia
BG8916	Presence of MMS	Artificial reef	Indian Ocean	north-west Indian Ocean - Red Sea - Gulf of Aqaba	north-west Indian	Indian Ocean	Indian Ocean	Israel
BG8916	Presence of MMS	Artificial reef	Indian Ocean	north-west Indian Ocean - Red Sea - Gulf of Aqaba	north-west Indian	Indian Ocean	Indian Ocean	Jordan
BH3753	Decommission of MMS	Oil and gas	Atlantic	north-east Atlantic - North Sea (central)	north-east Atlantic	North Sea	North Atlantic Ocean	Norway
BH3753	Presence of MMS	Oil and gas	Atlantic	north-east Atlantic - North Sea (northern)	north-east Atlantic	North Sea	North Atlantic Ocean	Norway
BI2251	Presence of MMS	Artificial reef	Pacific	north-west Pacific - South China Sea - Terengganu	north-west Pacific	north-west Pacific	North Pacific Ocean	Malaysia
BJE5304	Presence of MMS	Shipwreck	Atlantic	north-east Atlantic - Mediterranean Sea - Levantine Sea	north-east Atlantic	Mediterranean Sea	Mediterranean Sea	Cyprus
BK3329	Presence of MMS	Artificial reef	Atlantic	north-west Atlantic	north-west Atlantic	north-west Atlantic	North Atlantic Ocean	USA
BL2928	Presence of MMS	Artificial reef	Atlantic	north-east Atlantic - Mediterranean Sea - Adriatic Sea - Pedaso artificial reef	north-east Atlantic	Mediterranean Sea	Mediterranean Sea	Italy
BL7667	Presence of MMS	Artificial reef	Pacific	south-west Pacific - Tasman Sea - off Sydney	south-west Pacific	south-west Pacific	South Pacific Ocean	Australia
BL7668	Presence of MMS	Artificial reef	Indian Ocean	north-west Indian Ocean - Arabian (Persian) Gulf - Jebel Ali	north-west Indian	Indian Ocean	Indian Ocean	United Arab Emirates
BL8244	Presence of MMS	Oil and gas	Atlantic	north-east Atlantic - North Sea (southern)	north-east Atlantic	North Sea	North Atlantic Ocean	The Netherlands
BM3981	Presence of MMS	Artificial reef	Indian Ocean	north Indian Ocean - Laccadive Sea - Gluf of Mannar, off the Tuticorin coast Vaan Island	north Indian Ocean	Indian Ocean	Indian Ocean	India
BM4358	Presence of MMS	Artificial reef	Indian Ocean	north-west Indian Ocean - Red Sea - Gulf of Eilat	north-west Indian	Indian Ocean	Indian Ocean	Israel
BN95	Presence of MMS	Artificial reef	Atlantic	north-west Atlantic - Hollywood beach Florida	north-west Atlantic	north-west Atlantic	North Atlantic Ocean	USA
BO5834	Decommission of MMS	Oil and gas	Atlantic	north-west Atlantic - Gulf of Mexico (western) - Texas shelf	north-west Atlantic	Gulf of Mexico	North Atlantic Ocean	USA
BP4144	Presence of MMS	Artificial reef	Atlantic	south-west Atlantic - State of Parana, off Currais Island	south-west Atlantic	south-west Atlantic	South Atlantic Ocean	Brazil
BP6388	Presence of MMS	Artificial reef	Pacific	north-west Pacific - Bohai Sea/Yellow Sea border - off Xiaoheishan Island	north-west Pacific	north-west Pacific	North Pacific Ocean	China
BQ3474	Presence of MMS	Artificial reef	Pacific	north-east Pacific	north-east Pacific	north-east Pacific	North Pacific Ocean	USA
BR7778	Presence of MMS	Artificial reef	Atlantic	north-east Atlantic - Mediterranean Sea - Tyrrhenian Sea - Gulf of Castellammare	north-east Atlantic	Mediterranean Sea	Mediterranean Sea	Italy
BS9738	Presence of MMS	Shipwreck	Atlantic	north-east Atlantic - Mediterranean Sea - Marmara Sea - Dardanelles, Canakkale strait	north-east Atlantic	Mediterranean Sea	Mediterranean Sea	Turkey
BT3707	Presence of MMS	Oil and gas	Atlantic	north-west Atlantic - Gulf of Mexico	north-west Atlantic	Gulf of Mexico	North Atlantic Ocean	USA
BT5350	Presence of MMS	Artificial reef	Atlantic	north-west Atlantic - southwestern end of Pemaquid point, Maine	north-west Atlantic	north-west Atlantic	North Atlantic Ocean	USA
BU6298	Presence of MMS	Shipwreck	Atlantic	north-west Atlantic - Gulf of Mexico	north-west Atlantic	Gulf of Mexico	North Atlantic Ocean	USA
BU7792	Presence of MMS	Artificial reef	Pacific	north-west Pacific - South China Sea - off Redang Island	north-west Pacific	north-west Pacific	North Pacific Ocean	Malaysia
BV1889	Decommission of MMS	Oil and gas	Pacific	north-east Pacific - off California	north-east Pacific	north-east Pacific	North Pacific Ocean	USA
BV351	Presence of MMS	Artificial reef	Indian Ocean	north-west Indian Ocean - Red Sea - Gulf of Eilat	north-west Indian	Indian Ocean	Indian Ocean	Israel
BV6009	Presence of MMS	Artificial reef	Atlantic	north-east Atlantic - off Faro beach, the Algarve	north-east Atlantic	north-east Atlantic	North Atlantic Ocean	Portugal
BV9729	Presence of MMS	Artificial reef	Global	Global	Global	Global		Global or multiple countries
BX7541	Presence of MMS	Artificial reef	Atlantic	north-east Atlantic - off Yenne	north-east Atlantic	north-east Atlantic	North Atlantic Ocean	Senegal
BX917	Presence of MMS	Oil and gas	Atlantic	north-west Atlantic - Gulf of Mexico - Campeches sound	north-west Atlantic	Gulf of Mexico	North Atlantic Ocean	USA
BY2926	Presence of MMS	Oil and gas	Atlantic	north-west Atlantic - Gulf of Mexico - off Louisiana	north-west Atlantic	Gulf of Mexico	North Atlantic Ocean	USA
BY4920	Presence of MMS	Artificial reef	Atlantic	south-west Atlantic - 3 miles off Manguinos Beach on the north coast of Rio de Janeiro	south-west Atlantic	south-west Atlantic	South Atlantic Ocean	Brazil
BY5295	Presence of MMS	Artificial reef	Atlantic	north-east Atlantic - off Algarve (Faro and Olhao)	north-east Atlantic	north-east Atlantic	North Atlantic Ocean	Portugal
BZ6009	Presence of MMS	Oil and gas	Pacific	north-east Pacific - Santa Barbara channel, off California	north-east Pacific	north-east Pacific	North Pacific Ocean	USA
CA1647	Presence of MMS	Artificial reef	Atlantic	north-east Atlantic - Medditeranean Sea (northwestern) - off the French Catalan coast between Leucate and Le Barcares	north-east Atlantic	Mediterranean Sea	Mediterranean Sea	France
CC5098	Presence of MMS	Artificial reef	Atlantic	north-west Atlantic - Exuma sound - off Lee stocking Island	north-west Atlantic	north-west Atlantic	North Atlantic Ocean	The Bahamas
CD2653	Presence of MMS	Shipwreck	Atlantic	north-west Atlantic - Caribbean Sea - of the west coast of Cayman Brac	north-west Atlantic	north-west Atlantic	North Atlantic Ocean	Cayman Islands
CE1138	Presence of MMS	Shipwreck	Atlantic	south-west Atlantic - off the coast of Pernambuco	south-west Atlantic	south-west Atlantic	South Atlantic Ocean	Brazil
CE3906	Presence of MMS	Shipwreck	Atlantic	north-east Atlantic - south of The Bay of Biscay, Landes coast	north-east Atlantic	north-east Atlantic	North Atlantic Ocean	France
CE3906	Presence of MMS	Artificial reef	Atlantic	north-east Atlantic - south of The Bay of Biscay, Landes coast	north-east Atlantic	north-east Atlantic	North Atlantic Ocean	France
CG8557	Presence of MMS	Oil and gas	Pacific	north-east Pacific - off California coast	north-east Pacific	north-east Pacific	North Pacific Ocean	USA
CG8608	Presence of MMS	Oil and gas	Atlantic	north-east Atlantic - south-east coast of Triniad, Nariva swamp	north-east Atlantic	north-east Atlantic	North Atlantic Ocean	Trinidad and Tobago
CH9504	Presence of MMS	Oil and gas	Atlantic	north-west Atlantic - Gulf of Mexico - Mississippi-Alabama continental shelf	north-west Atlantic	Gulf of Mexico	North Atlantic Ocean	USA
CI570	Presence of MMS	Shipwreck	Pacific	north-west Pacific - South China Sea - South of Busuanga Island	north-west Pacific	north-west Pacific	North Pacific Ocean	The Philippines
CI7571	Presence of MMS	MREI (eg. Tidal or wave energy farm)	Atlantic	north-east Atlantic - St. David’s peninsula in Pembrokeshire, Wales	north-east Atlantic	north-east Atlantic	North Atlantic Ocean	UK
CI7939	Presence of MMS	Artificial reef	Atlantic	north-west Atlantic - Delaware Bay, Reeds beach	north-west Atlantic	north-west Atlantic	North Atlantic Ocean	USA
CJ4397	Presence of MMS	Offshore wind farm	Atlantic	north-west Atlantic - North and South Carolina	north-west Atlantic	north-west Atlantic	North Atlantic Ocean	USA
CJ8282	Presence of MMS	MREI (eg. Tidal or wave energy farm)	Atlantic	north-east Atlantic - North Sea - Fall of Warness, European marine energy centre.	north-east Atlantic	North Sea	North Atlantic Ocean	UK
CK9410	Presence of MMS	Artificial reef	Pacific	north-west Pacific - Philippine Sea - Iou Lukes reef	north-west Pacific	north-west Pacific	North Pacific Ocean	Palau
CN1826	Presence of MMS	Artificial reef	Atlantic	north-east Atlantic - Algarve	north-east Atlantic	north-east Atlantic	North Atlantic Ocean	Portugal
CN8230	Presence of MMS	Artificial reef	Pacific	north-west Pacific - East China Sea - Urasoko Bay Ishigaki Island	north-west Pacific	north-west Pacific	North Pacific Ocean	Japan
CN9948	Presence of MMS	Artificial reef	Atlantic	north-west Atlantic - Broward cunty Florida, Nova SE University Guy Harvey Oceanographic centre marina	north-west Atlantic	north-west Atlantic	North Atlantic Ocean	USA
CP7852	Presence of MMS	Shipwreck	Atlantic	north-west Atlantic - Gulf of Mexico (cental eastern)	north-west Atlantic	Gulf of Mexico	North Atlantic Ocean	USA
CP8947	Presence of MMS	Other similar MMS (e.g. research platform)	Atlantic	north-east Atlantic - North Sea - south German Bight	north-east Atlantic	North Sea	North Atlantic Ocean	Germany
CP8947	Presence of MMS	Shipwreck	Atlantic	north-east Atlantic - North Sea - south German Bight	north-east Atlantic	North Sea	North Atlantic Ocean	Germany
CQ393	Presence of MMS	Artificial reef	Pacific	north-west Pacific - off the north coast of Taiwan	north-west Pacific	north-west Pacific	North Pacific Ocean	Taiwan
CQ4107	Presence of MMS	Shipwreck	Atlantic	south-west Atlantic - 10km off Guarapari	south-west Atlantic	south-west Atlantic	South Atlantic Ocean	Brazil
CS6661	Presence of MMS	Artificial reef	Atlantic	north-east Atlantic - in each of Poole bay, Saint-Malo bay, Matosinhos bay and Santander bay	north-east Atlantic	north-east Atlantic	North Atlantic Ocean	UK
CS6661	Presence of MMS	Artificial reef	Atlantic	north-east Atlantic - in each of Poole bay, Saint-Malo bay, Matosinhos bay and Santander bay	north-east Atlantic	north-east Atlantic	North Atlantic Ocean	France
CS6661	Presence of MMS	Artificial reef	Atlantic	north-east Atlantic - in each of Poole bay, Saint-Malo bay, Matosinhos bay and Santander bay	north-east Atlantic	north-east Atlantic	North Atlantic Ocean	Portugal
CS6661	Presence of MMS	Artificial reef	Atlantic	north-east Atlantic - in each of Poole bay, Saint-Malo bay, Matosinhos bay and Santander bay	north-east Atlantic	north-east Atlantic	North Atlantic Ocean	Spain
CT3828	Presence of MMS	Artificial reef	Pacific	north-west Pacific - Yellow Sea - north coast of Shandong peninsula, Shuangdao bay	north-west Pacific	north-west Pacific	North Pacific Ocean	China
CT8048	Presence of MMS	Oil and gas	Indian Ocean	north-west Indian Ocean - Arabian Sea - Arabian (Persian) Gulf	north-west Indian	Indian Ocean	Indian Ocean	Saudi Arabia
CV2858	Presence of MMS	Oil and gas	Atlantic	north-east Atlantic - North Sea (central) - 200km off the west coast of Denmark	north-east Atlantic	North Sea	North Atlantic Ocean	Denmark
CW714	Presence of MMS	Artificial reef	Pacific	north-east Pacific - Santa cruz island, Santa Catalina Island, La Jolla, Palos verdes	north-east Pacific	north-east Pacific	North Pacific Ocean	USA
CY194	Presence of MMS	Artificial reef	Atlantic	north-east Atlantic - Algarve	north-east Atlantic	north-east Atlantic	North Atlantic Ocean	Portugal
CY4296	Presence of MMS	Artificial reef	Atlantic	north-west Atlantic - Gulf of Mexico (northern) - Florida shelf, 7km south west of the mouth of Pensacola Bay	north-west Atlantic	Gulf of Mexico	North Atlantic Ocean	USA
CY8416	Presence of MMS	Artificial reef	Atlantic	north-east Atlantic - off the coast of Faro	north-east Atlantic	north-east Atlantic	North Atlantic Ocean	Portugal
CZ296	Presence of MMS	Other similar MMS (e.g. research platform)	Atlantic	north-east Atlantic - North Sea	north-east Atlantic	North Sea	North Atlantic Ocean	Germany
CZ5805	Alteration of MMS (not as part of decommissioning)	Artificial reef	Atlantic	north-west Atlantic - off South Carolina, up to 58m offshore	north-west Atlantic	north-west Atlantic	North Atlantic Ocean	USA
CZ6520	Presence of MMS	Oil and gas	Atlantic	north-east Atlantic - Medditeranean Sea - Adriatic Sea - 29km from San Benedetto del Tronto coastline	north-east Atlantic	Mediterranean Sea	Mediterranean Sea	Italy
CZ6945	Presence of MMS	Shipwreck	Pacific	north-west Pacific - South China Sea - Yan Chau Tong - Hong Kong	north-west Pacific	north-west Pacific	North Pacific Ocean	China
DA4554	Presence of MMS	Artificial reef	Pacific	north-west Pacific - Sea of Japan - off Maizuru, Kyoto Prefecture	north-west Pacific	north-west Pacific	North Pacific Ocean	Japan
DA5727	Presence of MMS	Oil and gas	Atlantic	north-east Atlantic - North Sea - between -4°-9° longitude and 49° -62.5° latitude	north-east Atlantic	North Sea	North Atlantic Ocean	UK
DA5727	Presence of MMS	Offshore wind farm	Atlantic	north-east Atlantic - North Sea - between -4°-9° longitude and 49° -62.5° latitude	north-east Atlantic	North Sea	North Atlantic Ocean	UK
DA5727	Presence of MMS	Shipwreck	Atlantic	north-east Atlantic - North Sea - between -4°-9° longitude and 49° -62.5° latitude	north-east Atlantic	North Sea	North Atlantic Ocean	UK
DA5727	Presence of MMS	Unspecified cables or pipelines	Atlantic	north-east Atlantic - North Sea - between -4°-9° longitude and 49° -62.5° latitude	north-east Atlantic	North Sea	North Atlantic Ocean	UK
DA7328	Presence of MMS	Artificial reef	Pacific	north-west Pacific - Bohai Sea - eastern part of Laizhou Bay	north-west Pacific	north-west Pacific	North Pacific Ocean	China
DA7928	Presence of MMS	Shipwreck	Unspecified	Unspecified	Unspecified	Unspecified		Unclear or uspecified
DB7838	Decommission of MMS	Oil and gas	Atlantic	central-south Atlantic - south-east coast of the island of Tristan da Cunha, British overseas territory of St Helena, Ascension and Tristan da Cunha	central-south Atlantic	equatorial Atlantic	North Atlantic Ocean	UK
DD8073	Presence of MMS	Offshore wind farm	Atlantic	north-east Atlantic - Baltic Sea - Oresund strait	north-east Atlantic	north-east Atlantic	Baltic Sea	Denmark
DD8073	Presence of MMS	Offshore wind farm	Atlantic	north-east Atlantic - Baltic Sea - Oresund strait	north-east Atlantic	north-east Atlantic	Baltic Sea	Sweden
DD935	Presence of MMS	Shipwreck	Pacific	south-west Pacific - near Noumea	south-west Pacific	south-west Pacific	South Pacific Ocean	New Caledonia
DD935	Presence of MMS	Artificial reef	Pacific	south-west Pacific - near Noumea	south-west Pacific	south-west Pacific	South Pacific Ocean	New Caledonia
DE4482	Presence of MMS	Offshore wind farm	Atlantic	north-east Atlantic - North Sea (German Exclusive Zone)	north-east Atlantic	North Sea	North Atlantic Ocean	Germany
DE7883	Presence of MMS	Oil and gas	Pacific	north-east Pacific - off Southern California	north-east Pacific	north-east Pacific	North Pacific Ocean	USA
DF7399	Presence of MMS	Artificial reef	Atlantic	north-west Atlantic - Bonavista Bay - Newman sound, off the north east coast of Newfoundland	north-west Atlantic	north-west Atlantic	North Atlantic Ocean	Canada
DF8214	Presence of MMS	Artificial reef	Indian Ocean	east Indian Ocean - Dampier, Parker point, Western Australia	east Indian Ocean	Indian Ocean	Indian Ocean	Australia
DFH634	Presence of MMS	Oil and gas	Atlantic	north-east Atlantic - North Sea	north-east Atlantic	North Sea	North Atlantic Ocean	UK
DFH634	Presence of MMS	Offshore wind farm	Atlantic	north-east Atlantic - North Sea	north-east Atlantic	North Sea	North Atlantic Ocean	UK
DFH634	Presence of MMS	Shipwreck	Atlantic	north-east Atlantic - North Sea	north-east Atlantic	North Sea	North Atlantic Ocean	UK
DFH634	Presence of MMS	Oil and gas	Atlantic	north-east Atlantic - North Sea	north-east Atlantic	North Sea	North Atlantic Ocean	Global or multiple countries
DFH634	Presence of MMS	Offshore wind farm	Atlantic	north-east Atlantic - North Sea	north-east Atlantic	North Sea	North Atlantic Ocean	Global or multiple countries
DFH634	Presence of MMS	Shipwreck	Atlantic	north-east Atlantic - North Sea	north-east Atlantic	North Sea	North Atlantic Ocean	Global or multiple countries
DH3802	Presence of MMS	Artificial reef	Indian Ocean	north-west Indian Ocean - Red Sea - Gulf of Aqaba	north-west Indian	Indian Ocean	Indian Ocean	Israel
DH3802	Presence of MMS	Artificial reef	Indian Ocean	north-west Indian Ocean - Red Sea - Gulf of Aqaba	north-west Indian	Indian Ocean	Indian Ocean	Jordan
DHM6129	Presence of MMS	Oil and gas	Atlantic	north-east Atlantic - North Sea	north-east Atlantic	North Sea	North Atlantic Ocean	UK
DHM6129	Presence of MMS	Oil and gas	Atlantic	north-east Atlantic - North Sea - Fladen Ground	north-east Atlantic	North Sea	North Atlantic Ocean	UK
DHM6129	Presence of MMS	Shipwreck	Atlantic	north-east Atlantic - North Sea	north-east Atlantic	North Sea	North Atlantic Ocean	UK
DI1967	Presence of MMS	Artificial reef	Atlantic	north-west Atlantic - Gulf of Mexico (northern) - 28km off Dauphin Island Alabama	north-west Atlantic	Gulf of Mexico	North Atlantic Ocean	USA
DK6727	Presence of MMS	Artificial reef	Atlantic	north-west Atlantic - Massachusetts Bay	north-west Atlantic	north-west Atlantic	North Atlantic Ocean	USA
DK9252	Presence of MMS	Oil and gas	Atlantic	north-east Atlantic - Medditeranean Sea - Adriatic Sea - 8.5 miles offshore	north-east Atlantic	Mediterranean Sea	Mediterranean Sea	Italy
DL4972	Presence of MMS	Shipwreck	Pacific	south-east Pacific - San Cristobal island, Galapagos Islands	south-east Pacific	south-east Pacific	South Pacific Ocean	Ecuador
DM157	Presence of MMS	Artificial reef	Atlantic	north-west Atlantic - Gulf of Mexico (northern) - 40km south of Pascagoula, Mississippi	north-west Atlantic	Gulf of Mexico	North Atlantic Ocean	USA
DM207	Presence of MMS	Offshore wind farm	Atlantic	north-east Atlantic - Irish Sea	north-east Atlantic	north-east Atlantic	North Atlantic Ocean	UK
DM4183	Presence of MMS	Artificial reef	Pacific	north-west Pacific - South China Sea - Outer Port Shelter - Hong Kong	north-west Pacific	north-west Pacific	North Pacific Ocean	China
DN2555	Presence of MMS	Artificial reef	Pacific	north-east Pacific - Puget Sound - Washington	north-east Pacific	north-east Pacific	North Pacific Ocean	USA
DO2520	Presence of MMS	Shipwreck	Atlantic	north-west Atlantic - Gulf of Mexico - Florida Keys	north-west Atlantic	Gulf of Mexico	North Atlantic Ocean	USA
DP3210	Presence of MMS	Artificial reef	Atlantic	south-west Atlantic	south-west Atlantic	south-west Atlantic	South Atlantic Ocean	Brazil
DP5103	Presence of MMS	Artificial reef	Pacific	south-west Pacific - Bass Strait - Port Phillip Bay	south-west Pacific	south-west Pacific	South Pacific Ocean	Australia
DR3991	Presence of MMS	Artificial reef	Atlantic	south-west Atlantic - off Rio de Janeiro	south-west Atlantic	south-west Atlantic	South Atlantic Ocean	Brazil
DR9142	Presence of MMS	Artificial reef	Atlantic	north-east Atlantic - Medditeranean Sea - Adriatic Sea - off Ancona	north-east Atlantic	Mediterranean Sea	Mediterranean Sea	Italy
DS6788	Presence of MMS	Oil and gas	Indian Ocean	east Indian Ocean - north-west shelf of Western Australia	east Indian Ocean	Indian Ocean	Indian Ocean	Australia
DT5250	Presence of MMS	Shipwreck	Atlantic	south-west Atlantic - equatorial Atlantic continental shelf, off Ceará State	south-west Atlantic	south-west Atlantic	South Atlantic Ocean	Brazil
DU3053	Presence of MMS	Artificial reef	Atlantic	north-west Atlantic - Chesapeake Bay and coastal Virginia	north-west Atlantic	north-west Atlantic	North Atlantic Ocean	USA
DV547	Presence of MMS	Artificial reef	Pacific	north-east Pacific - off California, 1.8 km offshore of the Camp Pendleton Marine Corps base	north-east Pacific	north-east Pacific	North Pacific Ocean	USA
DW4643	Presence of MMS	Artificial reef	Atlantic	north-west Atlantic - Middle Atlantic Bight - off the coast of New Jersey	north-west Atlantic	north-west Atlantic	North Atlantic Ocean	USA
DW9043	Presence of MMS	Artificial reef	Indian Ocean	west Indian Ocean - Red Sea - Gulf of Aqaba, off the North Beach of Eilat	west Indian Ocean	Indian Ocean	Indian Ocean	Israel
DW9678	Presence of MMS	Shipwreck	Arctic Ocean	Arctic Ocean - Greenland Sea - Trygghamna, Isfjorden, Svalbard	Arctic Ocean	Arctic Ocean	Arctic Ocean	Norway
DX1000	Presence of MMS	Artificial reef	Atlantic	north-west Atlantic - Brown Shoal, Delaware Bay	north-west Atlantic	north-west Atlantic	North Atlantic Ocean	USA
DX2557	Presence of MMS	Shipwreck	Atlantic	north-west Atlantic - off the coast of Key Largo	north-west Atlantic	north-west Atlantic	North Atlantic Ocean	USA
DX4084	Presence of MMS	Artificial reef	Atlantic	north-west Atlantic - Gulf of Mexico - Mississippi Sound	north-west Atlantic	Gulf of Mexico	North Atlantic Ocean	USA
DY4019	Presence of MMS	Offshore wind farm	Pacific	north-east Pacific - Santa Barbara Channel, off California	north-east Pacific	north-east Pacific	North Pacific Ocean	USA
DY5146	Presence of MMS	Oil and gas	Atlantic	north-east Atlantic - Mediterranean Sea - Adriatic Sea (northern)	north-east Atlantic	Mediterranean Sea	Mediterranean Sea	Italy
DZ1972	Presence of MMS	Artificial reef	Pacific	north-west Pacific - off Weihai City, Shandong Province	north-west Pacific	north-west Pacific	North Pacific Ocean	China
DZ3145	Presence of MMS	Artificial reef	Atlantic	south-east Atlantic	south-east Atlantic	south-east Atlantic	South Atlantic Ocean	Brazil
DZ4553	Presence of MMS	Artificial reef	Pacific	north-west Pacific - Mitsu Bay - Higashi Hiroshima	north-west Pacific	north-west Pacific	North Pacific Ocean	Japan
EA2014	Presence of MMS	Offshore wind farm	Atlantic	north-west Atlantic - Block Island	north-west Atlantic	north-west Atlantic	North Atlantic Ocean	USA
EB2124	Presence of MMS	Artificial reef	Atlantic	north-west Atlantic - Gulf of Mexico (northwestern)	north-west Atlantic	Gulf of Mexico	North Atlantic Ocean	USA
EB2124	Presence of MMS	Shipwreck	Atlantic	north-west Atlantic - Gulf of Mexico (northwestern)	north-west Atlantic	Gulf of Mexico	North Atlantic Ocean	USA
EB2124	Presence of MMS	Artificial reef	Atlantic	north-west Atlantic - Gulf of Mexico - off Texas	north-west Atlantic	Gulf of Mexico	North Atlantic Ocean	USA
EB2124	Presence of MMS	Shipwreck	Atlantic	north-west Atlantic - Gulf of Mexico - off Texas	north-west Atlantic	Gulf of Mexico	North Atlantic Ocean	USA
EB2256	Presence of MMS	Artificial reef	Indian Ocean	north Indian Ocean - off Pulau Weh, Aceh	north Indian Ocean	Indian Ocean	Indian Ocean	Indonesia
EB2256	Presence of MMS	Artificial reef	Indian Ocean	north Indian Ocean - off Tamil Nuda, south Indian coast	north Indian Ocean	Indian Ocean	Indian Ocean	Indonesia
EC7610	Presence of MMS	Artificial reef	Indian Ocean	north Indian Ocean - off Tamil Nuda, south Indian coast	north Indian Ocean	Indian Ocean	Indian Ocean	India
ED9620	Presence of MMS	Shipwreck	Atlantic	north-west Atlantic - Florida Keys - off Key Largo - southern Florida	north-west Atlantic	north-west Atlantic	North Atlantic Ocean	USA
EE4035	Presence of MMS	Artificial reef	Pacific	north-east Pacific - Yaquina Bay - Oregon	north-east Pacific	north-east Pacific	North Pacific Ocean	USA
EE7095	Presence of MMS	Offshore wind farm	Atlantic	north-east Atlantic - North Sea	north-east Atlantic	North Sea	North Atlantic Ocean	Global or multiple countries
EE7095	Presence of MMS	Shipwreck	Atlantic	north-east Atlantic - North Sea	north-east Atlantic	North Sea	North Atlantic Ocean	Global or multiple countries
EE7095	Presence of MMS	Oil and gas	Atlantic	north-east Atlantic - North Sea	north-east Atlantic	North Sea	North Atlantic Ocean	Global or multiple countries
EE7095	Decommission of MMS	Oil and gas	Atlantic	north-east Atlantic - North Sea	north-east Atlantic	North Sea	North Atlantic Ocean	Global or multiple countries
EE9936	Presence of MMS	Offshore wind farm	Atlantic	north-east Atlantic - North Sea - Blight Bank	north-east Atlantic	North Sea	North Atlantic Ocean	Belgium
EE9936	Presence of MMS	Offshore wind farm	Atlantic	north-east Atlantic - North Sea - Thornton Bank	north-east Atlantic	North Sea	North Atlantic Ocean	Belgium
EE9936	Presence of MMS	Offshore wind farm	Atlantic	north-east Atlantic - North Sea	north-east Atlantic	North Sea	North Atlantic Ocean	Global or multiple countries
EF7797	Presence of MMS	Shipwreck	Pacific	north-east Pacific - Yaquina Bay - Oregon	north-east Pacific	north-east Pacific	North Pacific Ocean	USA
EH1690	Presence of MMS	Artificial reef	Atlantic	north-east Atlantic - Mediterranean Sea - Algeciras Bay	north-east Atlantic	Mediterranean Sea	Mediterranean Sea	Spain
EH1690	Presence of MMS	Artificial reef	Atlantic	north-east Atlantic - Mediterranean Sea - Algeciras Bay - North Coast of the Strait of Gibraltar	north-east Atlantic	Mediterranean Sea	Mediterranean Sea	Spain
EH2072	Presence of MMS	Shipwreck	Pacific	south-west Pacific - Great Barrier Reef	south-west Pacific	south-west Pacific	South Pacific Ocean	Australia
EH8912	Presence of MMS	Artificial reef	Atlantic	north-east Atlantic - Mediterranean Sea - between Marseille and If Island	north-east Atlantic	Mediterranean Sea	Mediterranean Sea	France
EJ2161	Presence of MMS	Artificial reef	Atlantic	north-east Atlantic - Mediterranean Sea - Cabrera National Park- Na Redona and Ses Rates -Balearic Islands.	north-east Atlantic	Mediterranean Sea	Mediterranean Sea	Spain
EJ3817	Presence of MMS	Offshore wind farm	Atlantic	north-east Atlantic - from northern Germany to northern Africa	north-east Atlantic	north-east Atlantic	North Atlantic Ocean	Global or multiple countries
EJ5312	Presence of MMS	Artificial reef	Atlantic	north-east Atlantic - off the southern coast of Gran Canaria	north-east Atlantic	north-east Atlantic	North Atlantic Ocean	Spain
EJ5312	Presence of MMS	Artificial reef	Atlantic	north-east Atlantic - off eastern coast of Lanzarote	north-east Atlantic	north-east Atlantic	North Atlantic Ocean	Spain
EK1343	Decommission of MMS	Shipwreck	Pacific	central-east Pacific - Palmyra Atoll	central-east Pacific	equatorial Pacific	North Pacific Ocean	USA
EK9338	Presence of MMS	Offshore wind farm	Atlantic	north-east Atlantic	north-east Atlantic	north-east Atlantic	North Atlantic Ocean	Norway
EM4081	Decommission of MMS	Oil and gas	Pacific	north-east Pacific - Washington	north-east Pacific	north-east Pacific	North Pacific Ocean	Canada
EM4081	Decommission of MMS	Oil and gas	Pacific	north-east Pacific - Washington	north-east Pacific	north-east Pacific	North Pacific Ocean	USA
EM9466	Presence of MMS	Artificial reef	Atlantic	north-east Atlantic - Mediterranean Sea - Adriatic Sea (western)	north-east Atlantic	Mediterranean Sea	Mediterranean Sea	Italy
EM9466	Presence of MMS	Shipwreck	Atlantic	north-east Atlantic - Mediterranean Sea - Adriatic Sea (western)	north-east Atlantic	Mediterranean Sea	Mediterranean Sea	Italy
EN3985	Presence of MMS	Offshore wind farm	Atlantic	north-east Atlantic - North Sea (southern) - The Wash	north-east Atlantic	North Sea	North Atlantic Ocean	UK
EO4703	Presence of MMS	MREI (eg. Tidal or wave energy farm)	Atlantic	north-east Atlantic - North Sea - off the South-West coast of the Isle of Eday - Orkney Isles - Scotland - located within the Fall of Warness marine tidal race environment	north-east Atlantic	North Sea	North Atlantic Ocean	UK
EO5214	Presence of MMS	Artificial reef	Atlantic	north-west Atlantic - Gulf of Mexico - 28 km south of Dauphin Island, Alabama,	north-west Atlantic	Gulf of Mexico	North Atlantic Ocean	USA
EQ4171	Presence of MMS	Artificial reef	Atlantic	north-east Atlantic - Ancao reef - southern coast of Algarve	north-east Atlantic	north-east Atlantic	North Atlantic Ocean	Portugal
EQ793	Presence of MMS	Oil and gas	Atlantic	north-east Atlantic - Mediterranean Sea - Adriatic Sea	north-east Atlantic	Mediterranean Sea	Mediterranean Sea	Italy
EQ7969	Presence of MMS	Artificial reef	Atlantic	north-east Atlantic - located off the Ria Formosa - Algarve - South Portugal	north-east Atlantic	north-east Atlantic	North Atlantic Ocean	Portugal
ER8451	Presence of MMS	Oil and gas	Atlantic	north-east Atlantic - North Sea (Dutch North Sea)	north-east Atlantic	North Sea	North Atlantic Ocean	The Netherlands
ES3056	Presence of MMS	Artificial reef	Atlantic	north-east Atlantic - West Coast of Scotland - Loch Linnhe artificial reef complex	north-east Atlantic	north-east Atlantic	North Atlantic Ocean	UK
ES5030	Presence of MMS	Other similar MMS (e.g. research platform)	Atlantic	north-east Atlantic - Baltic Sea (southern) - Gulf of Gdansk	north-east Atlantic	north-east Atlantic	Baltic Sea	Poland
ES5030	Presence of MMS	Other similar MMS (e.g. research platform)	Atlantic	north-east Atlantic - Baltic Sea - Gulf of Gdansk	north-east Atlantic	north-east Atlantic	Baltic Sea	Poland
ES5030	Presence of MMS	Other similar MMS (e.g. research platform)	Atlantic	north-east Atlantic - Baltic Sea (Southern) - Gulf of Gdansk - 900 m off the south–western coast of the Gulf of Gdansk.	north-east Atlantic	north-east Atlantic	Baltic Sea	Poland
ES6407	Presence of MMS	Artificial reef	Indian Ocean	north-west Indian Ocean - Red Sea - Gulf of Aqaba - off Eilat	north-west Indian	Indian Ocean	Indian Ocean	Israel
ET4192	Presence of MMS	Shipwreck	Atlantic	north-east Atlantic -The Ocean Revival underwater park, 2.5 nautical miles of Alvor beach	north-east Atlantic	north-east Atlantic	North Atlantic Ocean	Portugal
EU1711	Presence of MMS	Artificial reef	Indian Ocean	north-west Indian Ocean - Arabian (Persian) Gulf - Hormozgan province offshore Bandar-e-Lengeh	north-west Indian	Indian Ocean	Indian Ocean	Iran
EV4366	Presence of MMS	Artificial reef	Atlantic	north-east Atlantic - Mediterranean Sea - Adriatic Sea - Off Senigallia	north-east Atlantic	Mediterranean Sea	Mediterranean Sea	Italy
EV4530	Presence of MMS	MREI (eg. Tidal or wave energy farm)	Atlantic	north-east Atlantic - off Cornwall, England	north-east Atlantic	north-east Atlantic	North Atlantic Ocean	UK
EV8335	Presence of MMS	Oil and gas	Atlantic	north-east Atlantic - Mediterranean Sea - Adriatic Sea (northern and central) - 60 km offshore Pesaro (platform)	north-east Atlantic	Mediterranean Sea	Mediterranean Sea	Italy
EW297	Presence of MMS	Offshore wind farm	Atlantic	north-east Atlantic - North Sea - Belgian Part of North Sea (eastern) - Zeeland Banks - Thornton Bank and Goote Bank	north-east Atlantic	North Sea	North Atlantic Ocean	Belgium
EW297	Presence of MMS	Offshore wind farm	Atlantic	north-east Atlantic - North Sea - Eastern part of the Belgian North Sea -Zeeland Banks - Thorntonbank and Goote Bank - situated parallel to the coastline (Northeast orientation) 15–30 km offshore	north-east Atlantic	North Sea	North Atlantic Ocean	Belgium
EW297	Presence of MMS	Offshore wind farm	Atlantic	north-east Atlantic - North Sea - Eastern part of the Belgian North Sea - Zeeland Banks - Thorntonbank and Goote Bank - situated parallel to the coastline (Northeast orientation) 15–30 km offshore	north-east Atlantic	North Sea	North Atlantic Ocean	Belgium
EX7865	Presence of MMS	Oil and gas	Pacific	north-east Pacific - Santa Barbara Channel - California	north-east Pacific	north-east Pacific	North Pacific Ocean	USA
EY2995	Presence of MMS	Oil and gas	Pacific	north-west Pacific - South China Sea - whole of the North and South of Peninsular Malaysia, Sabah and Sarawak	north-west Pacific	north-west Pacific	North Pacific Ocean	Malaysia
EY2995	Decommission of MMS	Oil and gas	Pacific	north-west Pacific - South China Sea - whole of the North and South of Peninsular Malaysia, Sabah and Sarawak	north-west Pacific	north-west Pacific	North Pacific Ocean	Malaysia
EY7994	Presence of MMS	Artificial reef	Atlantic	north-east Atlantic - North Sea - Oosterschelde estuary - SW, The Netherlands	north-east Atlantic	North Sea	North Atlantic Ocean	The Netherlands
EZ4259	Presence of MMS	Artificial reef	Pacific	north-west Pacific - South China Sea	north-west Pacific	north-west Pacific	North Pacific Ocean	China
FA1707	Presence of MMS	Oil and gas	Pacific	north-east Pacific - Santa Barbara Channel - California	north-east Pacific	north-east Pacific	North Pacific Ocean	USA
FA2151	Presence of MMS	Offshore wind farm	Atlantic	north-east Atlantic - Norfolk - Scroby Sands - offshore from the town of Great Yarmouth.	north-east Atlantic	north-east Atlantic	North Atlantic Ocean	UK
FA7815	Presence of MMS	Oil and gas	Pacific	south-east Pacific - Tasman Sea - Bass Strait	south-east Pacific	south-east Pacific	South Pacific Ocean	Australia
FB4727	Presence of MMS	Oil and gas	Atlantic	north-west Atlantic - Gulf of Mexico - off Louisiana coast	north-west Atlantic	Gulf of Mexico	North Atlantic Ocean	USA
FB8402	Presence of MMS	Artificial reef	Pacific	north-west Pacific - South China Sea - Terengganu	north-west Pacific	north-west Pacific	North Pacific Ocean	Malaysia
FC3998	Presence of MMS	Oil and gas	Atlantic	north-east Atlantic - North Sea - Northern North Sea	north-east Atlantic	North Sea	North Atlantic Ocean	UK
FD773	Presence of MMS	Oil and gas	Atlantic	north-west Atlantic - Gulf of Mexico - off coast of Louisiana	north-west Atlantic	Gulf of Mexico	North Atlantic Ocean	USA
FE1754	Presence of MMS	Shipwreck	Atlantic	north-west Atlantic - North Carolina	north-west Atlantic	north-west Atlantic	North Atlantic Ocean	USA
FE3780	Presence of MMS	Artificial reef	Atlantic	north-east Atlantic - Southern Portugal - Algarve - off Faro beach - Faro/Ancao artificial reef - 4 km off the Ria Formosa lagoon - Latitude 36 59.250; Longitude 8 00.430	north-east Atlantic	north-east Atlantic	North Atlantic Ocean	Portugal
FE4291	Presence of MMS	Artificial reef	Atlantic	south-west Atlantic - off east coast of Brazil	south-west Atlantic	south-west Atlantic	South Atlantic Ocean	Brazil
FE4291	Presence of MMS	Shipwreck	Atlantic	south-west Atlantic - off east coast of Brazil	south-west Atlantic	south-west Atlantic	South Atlantic Ocean	Brazil
FF1119	Presence of MMS	Offshore wind farm	Atlantic	north-east Atlantic - Baltic Sea - Kalmar Strait	north-east Atlantic	north-east Atlantic	Baltic Sea	Sweden
FF6733	Presence of MMS	Artificial reef	Atlantic	north-east Atlantic - North Sea- Gåsevik Bay - near Kristineberg Marine Research Station on the west coast of Sweden	north-east Atlantic	North Sea	North Atlantic Ocean	Sweden
FG846	Presence of MMS	Oil and gas	Atlantic	north-east Atlantic - Mediterranean Sea - Ionian Sea - off Crotone, Italy	north-east Atlantic	Mediterranean Sea	Mediterranean Sea	Italy
FG8773	Presence of MMS	Artificial reef	Atlantic	north-west Atlantic - Gulf of Mexico (eastern) - off the coast of Tampa Bay, Florida	north-west Atlantic	Gulf of Mexico	North Atlantic Ocean	USA
FG8773	Presence of MMS	Shipwreck	Atlantic	north-west Atlantic - Gulf of Mexico (eastern) - off the coast of Tampa Bay, Florida	north-west Atlantic	Gulf of Mexico	North Atlantic Ocean	USA
FH2914	Presence of MMS	Artificial reef	Pacific	north-west Pacific - South China Sea- Shenzhen - inshore of Dapeng Peninsula - SW portion of Daya Bay	north-west Pacific	north-west Pacific	North Pacific Ocean	China
FH2914	Presence of MMS	Artificial reef	Pacific	north-west Pacific - South China Sea - Shenzhen - inshore of Dapeng Peninsula - SW portion of Daya Bay	north-west Pacific	north-west Pacific	North Pacific Ocean	China
FI1875	Presence of MMS	MREI (eg. Tidal or wave energy farm)	Atlantic	north-east Atlantic - North Sea - archipelago 100Km north off Gothenburg, off west cost of Sweden	north-east Atlantic	North Sea	North Atlantic Ocean	Sweden
FK3970	Presence of MMS	Offshore wind farm	Atlantic	north-east Atlantic - North Sea	north-east Atlantic	North Sea	North Atlantic Ocean	Global or multiple countries
FN1911	Presence of MMS	Offshore wind farm	Atlantic	north-east Atlantic - North Sea - off the coast of Holland	north-east Atlantic	North Sea	North Atlantic Ocean	The Netherlands
FN7793	Presence of MMS	Shipwreck	Atlantic	north-west Atlantic - south-east off Key Biscayne, Florida	north-west Atlantic	north-west Atlantic	North Atlantic Ocean	USA
FO4413	Presence of MMS	Artificial reef	Atlantic	north-east Atlantic - Mediterranean Sea - Adriatic Sea - off Senigalia, Italy	north-east Atlantic	Mediterranean Sea	Mediterranean Sea	Italy
FO6231	Presence of MMS	Offshore wind farm	Global	Global	Global	Global		Global or multiple countries
FP6645	Presence of MMS	Oil and gas	Pacific	north-east Pacific - Santa Barbara Channel - off Goleta, California	north-east Pacific	north-east Pacific	North Pacific Ocean	USA
FT4153	Presence of MMS	Artificial reef	Pacific	north-west Pacific - South China Sea - Daya Bay	north-west Pacific	north-west Pacific	North Pacific Ocean	China
FT6483	Alteration of MMS (not as part of decommissioning)	Artificial reef	Global	Global	Global	Global		Global or multiple countries
FT6483	Alteration of MMS (not as part of decommissioning)	Oil and gas	Global	Global	Global	Global		Global or multiple countries
FV2332	Presence of MMS	Shipwreck	Atlantic	north-east Atlantic - Mediterranean Sea - Levantine Sea - Zenobia lies three miles off Larnaca Harbour, Cyprus and Alice-B lies seven miles off Jounieh, Lebanon.	north-east Atlantic	Mediterranean Sea	Mediterranean Sea	Lebanon
FV2332	Presence of MMS	Shipwreck	Atlantic	north-east Atlantic - Mediterranean Sea - Levantine Sea - Zenobia lies three miles off Larnaca Harbour, Cyprus and Alice-B lies seven miles off Jounieh, Lebanon.	north-east Atlantic	Mediterranean Sea	Mediterranean Sea	Cyprus
FV2662	Presence of MMS	Artificial reef	Atlantic	north-west Atlantic - offshore of Broward County, Florida	north-west Atlantic	north-west Atlantic	North Atlantic Ocean	USA
FV5044	Presence of MMS	Oil and gas	Indian Ocean	east Indian Ocean - northwest shelf of Australia, off Karatha, Western Australia	east Indian Ocean	Indian Ocean	Indian Ocean	Australia
FW6580	Presence of MMS	Artificial reef	Atlantic	north-east Atlantic - Baltic Sea - Archipelago Sea - Furuskär Island - near Tvärminne Zoological Station (59°50?N, 23°14?E)	north-east Atlantic	north-east Atlantic	Baltic Sea	Finland
FW6580	Presence of MMS	Shipwreck	Atlantic	north-east Atlantic - Baltic Sea - Archipelago Sea - northern Baltic proper - border off the southern coast of Finland	north-east Atlantic	north-east Atlantic	Baltic Sea	Finland
FW6901	Presence of MMS	Shipwreck	Pacific	central-south Pacific - Roase Atoll, American Samoa	central-south Pacific	equatorial Pacific	North Pacific Ocean	USA
FX3563	Presence of MMS	Artificial reef	Atlantic	north-east Atlantic - Mediterranean Sea - Adriatic Sea - Northern Marche coast, just north of the mouth of the river Foglia	north-east Atlantic	Mediterranean Sea	Mediterranean Sea	Italy
FX5819	Presence of MMS	Artificial reef	Atlantic	north-west Atlantic - Bight of Old Robinson, Abaco	north-west Atlantic	north-west Atlantic	North Atlantic Ocean	The Bahamas
FX951	Presence of MMS	Offshore wind farm	Global	Global	Global	Global		Global or multiple countries
FX951	Presence of MMS	MREI (eg. Tidal or wave energy farm)	Global	Global	Global	Global		Global or multiple countries
FX951	Presence of MMS	Shipwreck	Global	Global	Global	Global		Global or multiple countries
FX951	Presence of MMS	Artificial reef	Global	Global	Global	Global		Global or multiple countries
FY3806	Presence of MMS	Offshore wind farm	Atlantic	north-east Atlantic - North Sea - Thornton Bank - 27 km off the Belgian coast	north-east Atlantic	North Sea	North Atlantic Ocean	Belgium
GA9866	Presence of MMS	Oil and gas	Global	Global	Global	Global		Global or multiple countries
GB4061	Presence of MMS	Oil and gas	Arctic Ocean	Arctic Ocean - Beaufort Sea - Western Harrison Bay - East of Kaktovik - Including Northstar Island and Liberty Prospect - Alaska	Arctic Ocean	Arctic Ocean	Arctic Ocean	USA
GE2546	Presence of MMS	Artificial reef	Pacific	south-west Pacific - Lake Macquarie	south-west Pacific	south-west Pacific	South Pacific Ocean	Australia
GF2979	Presence of MMS	Artificial reef	Atlantic	north-west Atlantic - Gulf of Mexico (northern) - off Florida	north-west Atlantic	Gulf of Mexico	North Atlantic Ocean	USA
GF2979	Presence of MMS	Oil and gas	Atlantic	north-west Atlantic - Gulf of Mexico (northern) - off Florida	north-west Atlantic	Gulf of Mexico	North Atlantic Ocean	USA
GF2979	Presence of MMS	Shipwreck	Atlantic	north-west Atlantic - Gulf of Mexico (northern) - off Florida	north-west Atlantic	Gulf of Mexico	North Atlantic Ocean	USA
GG2072	Presence of MMS	Offshore wind farm	Atlantic	north-east Atlantic - North Sea - Thornton Bank	north-east Atlantic	North Sea	North Atlantic Ocean	Belgium
GG763	Presence of MMS	Offshore wind farm	Atlantic	north-east Atlantic - Norther Sea - Western German Bight - 45 km north of the Frisian island of Borkum	north-east Atlantic	north-east Atlantic	North Atlantic Ocean	Germany
GG8117	Presence of MMS	Offshore wind farm	Atlantic	north-east Atlantic - Mediterranean Sea - Catalonia	north-east Atlantic	Mediterranean Sea	Mediterranean Sea	Spain
GH2337	Presence of MMS	Artificial reef	Pacific	north-west Pacific - South China Sea - Pearl River Estuary	north-west Pacific	north-west Pacific	North Pacific Ocean	China
GI8878	Presence of MMS	Artificial reef	Atlantic	north-west Atlantic - Gulf of Mexico - Port Mansfield Nearshore Reef	north-west Atlantic	Gulf of Mexico	North Atlantic Ocean	USA
GI8878	Presence of MMS	Shipwreck	Atlantic	north-west Atlantic - Gulf of Mexico - Port Mansfield Nearshore Reef	north-west Atlantic	Gulf of Mexico	North Atlantic Ocean	USA
GI9849	Presence of MMS	Offshore wind farm	Atlantic	north-east Atlantic - off coast of Wales and eastern England	north-east Atlantic	north-east Atlantic	North Atlantic Ocean	UK
GJ2010	Presence of MMS	Artificial reef	Atlantic	north-west Atlantic - 2 km off the coast of Vero Beach, Florida	north-west Atlantic	north-west Atlantic	North Atlantic Ocean	USA
GK2259	Presence of MMS	Oil and gas	Pacific	north-east Pacific - off coast of California, from Avila Beach to Long Beach.	north-east Pacific	north-east Pacific	North Pacific Ocean	USA
GK2259	Presence of MMS	Shipwreck	Pacific	north-east Pacific - off coast of California, from Avila Beach to Long Beach.	north-east Pacific	north-east Pacific	North Pacific Ocean	USA
GM831	Presence of MMS	Artificial reef	Atlantic	north-east Atlantic - Mediterranean Sea - Tyrrhenian Sea	north-east Atlantic	Mediterranean Sea	Mediterranean Sea	Italy
GN3007	Presence of MMS	Offshore wind farm	Atlantic	north-east Atlantic - North Sea - Thorntonbank - situated 27 km off the Belgian coast.	north-east Atlantic	North Sea	North Atlantic Ocean	Belgium
GN4114	Presence of MMS	Shipwreck	Pacific	central-west Pacific - north-east of New Guinea, Chuuk Lagoon	central-west Pacific	equatorial Pacific	South Pacific Ocean	Federated States of Micronesia
GN4181	Presence of MMS	Shipwreck	Pacific	north-east Pacific - Mamala Bay, Oahu, Hawaii	north-east Pacific	north-east Pacific	North Pacific Ocean	USA
GN7319	Presence of MMS	Oil and gas	Atlantic	north-west Atlantic - Gulf of Mexico - offshore from Matagorda Island - includes Flower Garden Banks - Lobos – Tuxpan reef system - Campeche Bank reef	north-west Atlantic	Gulf of Mexico	North Atlantic Ocean	USA
GP2169	Presence of MMS	Shipwreck	Pacific	north-west Pacific - Marianas Islands - Saipan - Tanapag Lagoon	north-west Pacific	north-west Pacific	North Pacific Ocean	USA
GP3439	Presence of MMS	Oil and gas	Atlantic	north-east Atlantic - North Sea - Dutch Sector of Dogger Bank	north-east Atlantic	North Sea	North Atlantic Ocean	The Netherlands
GP5456	Presence of MMS	Oil and gas	Atlantic	north-east Atlantic - North Sea (northern)	north-east Atlantic	North Sea	North Atlantic Ocean	UK
GR148	Presence of MMS	Artificial reef	Atlantic	north-west Atlantic - Gulf of Mexico - off Mississippi, south of Horn Island Pass	north-west Atlantic	Gulf of Mexico	North Atlantic Ocean	USA
GR3909	Presence of MMS	Offshore wind farm	Atlantic	north-east Atlantic - Mediterranean Sea	north-east Atlantic	Mediterranean Sea	Mediterranean Sea	Italy
GR396	Presence of MMS	Oil and gas	Arctic Ocean	Arctic Ocean - Chukchi Sea - Beauford Sea -Alaska - Entire coastline of North and East of Point Barrow down to Point Hope	Arctic Ocean	Arctic Ocean	Arctic Ocean	USA
GU89	Presence of MMS	Shipwreck	Atlantic	north-east Atlantic - Mediterranean Sea - off East coast of Giglio Island	north-east Atlantic	Mediterranean Sea	Mediterranean Sea	Italy
GV2844	Presence of MMS	MREI (eg. Tidal or wave energy farm)	Atlantic	north-east Atlantic - Bristol Channel	north-east Atlantic	north-east Atlantic	North Atlantic Ocean	UK
GV7309	Presence of MMS	Offshore wind farm	Atlantic	north-east Atlantic - North Sea - Bligh Bank sandbank - 46 km off the Belgian coast within the 17 km2 area of the Belwind I offshore wind farm	north-east Atlantic	North Sea	North Atlantic Ocean	Belgium
GV8588	Presence of MMS	Artificial reef	Pacific	north-west Pacific - Yellow Sea - Shandong Peninsula - Rongcheng Bay	north-west Pacific	north-west Pacific	North Pacific Ocean	China
GV8588	Presence of MMS	Shipwreck	Pacific	north-west Pacific - Yellow Sea - Shandong Peninsula - Rongcheng Bay	north-west Pacific	north-west Pacific	North Pacific Ocean	China
GW3502	Presence of MMS	Artificial reef	Atlantic	south-west Atlantic - Guaratuba Bay - Paraná coast continental shelf between the Currais Archipelago and Itacolomi Islands	south-west Atlantic	south-west Atlantic	South Atlantic Ocean	Brazil
GW7888	Presence of MMS	Artificial reef	Atlantic	north-west Atlantic - Gulf of Mexico (northwestern) - off Texas	north-west Atlantic	Gulf of Mexico	North Atlantic Ocean	USA
GW7888	Presence of MMS	Artificial reef	Atlantic	north-west Atlantic - Gulf of Mexico - off the texas coast in the northwest Gulf of Mexico.	north-west Atlantic	Gulf of Mexico	North Atlantic Ocean	USA
GW7888	Presence of MMS	Shipwreck	Atlantic	north-west Atlantic - Gulf of Mexico (northwestern) - off Texas	north-west Atlantic	Gulf of Mexico	North Atlantic Ocean	USA
GX2438	Presence of MMS	Artificial reef	Indian Ocean	west Indian Ocean - Red Sea - Gulf of Aqaba	west Indian Ocean	Indian Ocean	Indian Ocean	Israel
HA975	Presence of MMS	Artificial reef	Pacific	north-west Pacific - Gulf of Thailand	north-west Pacific	north-west Pacific	North Pacific Ocean	Thailand
HB8221	Presence of MMS	Offshore wind farm	Atlantic	north-east Atlantic - Wadden Sea	north-east Atlantic	north-east Atlantic	North Atlantic Ocean	The Netherlands
HB8627	Presence of MMS	Offshore wind farm	Atlantic	north-east Atlantic - North Sea (German part)	north-east Atlantic	North Sea	North Atlantic Ocean	Germany
HC9212	Presence of MMS	Artificial reef	Pacific	north-west Pacific - Yellow Sea - Haizhou Bay - Ping Island	north-west Pacific	north-west Pacific	North Pacific Ocean	China
HC9212	Presence of MMS	Shipwreck	Pacific	north-west Pacific - Yellow Sea - Haizhou Bay - Ping Island	north-west Pacific	north-west Pacific	North Pacific Ocean	China
HD1569	Presence of MMS	MREI (eg. Tidal or wave energy farm)	Atlantic	north-east Atlantic - North Sea - Pentland Firth -The Inner Sound channel in Pentland Firth that separates the Island of Stroma and the north coast of Scottish Mainland	north-east Atlantic	North Sea	North Atlantic Ocean	UK
HD1569	Decommission of MMS	MREI (eg. Tidal or wave energy farm)	Atlantic	north-east Atlantic - North Sea - Pentland Firth -The Inner Sound channel in Pentland Firth that separates the Island of Stroma and the north coast of Scottish Mainland	north-east Atlantic	North Sea	North Atlantic Ocean	UK
HD8052	Presence of MMS	Shipwreck	Atlantic	north-east Atlantic - Mediterranean Sea - Aegean Sea and Black Sea	north-east Atlantic	Mediterranean Sea	Mediterranean Sea	Turkey
HE266	Presence of MMS	Artificial reef	Atlantic	north-east Atlantic - Mediterranean Sea - Alicante - El Campello	north-east Atlantic	Mediterranean Sea	Mediterranean Sea	Spain
HG1826	Presence of MMS	Artificial reef	Pacific	south-east Pacific - Caleta Pisagua	south-east Pacific	south-east Pacific	South Pacific Ocean	Chile
HH0	Presence of MMS	Oil and gas	Atlantic	north-west Atlantic - Gulf of Mexico - off south coast of USA	north-west Atlantic	Gulf of Mexico	North Atlantic Ocean	USA
HH2265	Presence of MMS	Artificial reef	Pacific	north-west Pacific - eastern (Chumunjin, Pohang) and southern (Tongyong, Koheung, Cheju) Korean coastal waters	north-west Pacific	north-west Pacific	North Pacific Ocean	South Korea
HH4005	Presence of MMS	Artificial reef	Atlantic	north-east Atlantic - Mediterranean Sea - Northern Mediterranean Coast of Israel - 1700m southwest of Israel National Institute of Oceanography	north-east Atlantic	Mediterranean Sea	Mediterranean Sea	Israel
HH8874	Presence of MMS	Offshore wind farm	Atlantic	north-east Atlantic - North Sea - OWEZ wind farm - 18 km NW of Ijmuiden - 11 –17 km offshore of Egmond aan Zee	north-east Atlantic	North Sea	North Atlantic Ocean	The Netherlands
HI9994	Presence of MMS	Artificial reef	Atlantic	north-west Atlantic - Gulf of Mexico (northern) - off south coast of Alabama and Florida	north-west Atlantic	Gulf of Mexico	North Atlantic Ocean	USA
HJ2522	Presence of MMS	Artificial reef	Indian Ocean	south-west Indian Ocean - off the north-west coast of Reunion Island - Bay of La Possession	south-west Indian Ocean	Indian Ocean	Indian Ocean	France
HJ3082	Presence of MMS	Artificial reef	Atlantic	north-west Atlantic - Gulf of Mexico - Alabama - 23?35 km south of Mobile Bay	north-west Atlantic	Gulf of Mexico	North Atlantic Ocean	USA
HL3806	Presence of MMS	Offshore wind farm	Atlantic	north-east Atlantic - North Sea - The Wash, off southeastern England	north-east Atlantic	North Sea	North Atlantic Ocean	UK
HL5924	Presence of MMS	Shipwreck	Pacific	south-west Pacific - Matauri Bay - Cavalli Islands	south-west Pacific	south-west Pacific	South Pacific Ocean	New Zealand
HL9045	Presence of MMS	Artificial reef	Global	Global	Global	Global		Global or multiple countries
HM372	Presence of MMS	Artificial reef	Pacific	north-west Pacific - Hong Kong - Hoi Ha Wan Marine Park	north-west Pacific	north-west Pacific	North Pacific Ocean	China
HN4165	Presence of MMS	Offshore wind farm	Atlantic	north-west Atlantic - off the coast of Massachusetts	north-west Atlantic	north-west Atlantic	North Atlantic Ocean	USA
HN5760	Presence of MMS	Oil and gas	Pacific	north-east Pacific - Southern California Bight	north-east Pacific	north-east Pacific	North Pacific Ocean	USA
HO5169	Presence of MMS	Offshore wind farm	Atlantic	north-west Atlantic - Gulf of Mexico -Texas - off Padre Island - The Laguna Madre western coast south of Baffin Bay - lower Texas Coast	north-west Atlantic	Gulf of Mexico	North Atlantic Ocean	USA
HP3955	Presence of MMS	Artificial reef	Pacific	north-east Pacific - Cape Arago - off Southern Oregon coast	north-east Pacific	north-east Pacific	North Pacific Ocean	USA
HP5343	Presence of MMS	Artificial reef	Atlantic	north-east Atlantic - Cantabrian Sea - Llanes and Calderon - inner shelf	north-east Atlantic	north-east Atlantic	North Atlantic Ocean	Spain
HR2620	Presence of MMS	Offshore wind farm	Atlantic	north-east Atlantic - North Sea (German part) - north-west of Helgoland	north-east Atlantic	North Sea	North Atlantic Ocean	Germany
HS9038	Presence of MMS	Artificial reef	Atlantic	north-west Atlantic - Florida - offshore Fort Lauderdale	north-west Atlantic	north-west Atlantic	North Atlantic Ocean	USA
HT1683	Presence of MMS	Artificial reef	Atlantic	north-east Atlantic - Mediterannean Sea - Tyrrhenian Sea	north-east Atlantic	Mediterranean Sea	Mediterranean Sea	Italy
HU715	Presence of MMS	Oil and gas	Atlantic	north-east Atlantic - Mediterranean Sea - Adriatic Sea and Ionian Sea	north-east Atlantic	Mediterranean Sea	Mediterranean Sea	Italy
HV1069	Presence of MMS	Oil and gas	Atlantic	north-east Atlantic - Mediterranean Sea - Central Adriatic Sea - off Pescaro	north-east Atlantic	Mediterranean Sea	Mediterranean Sea	Italy
HV801	Presence of MMS	Artificial reef	Indian Ocean	north-west Indian Ocean - Red Sea - Gulf of Aqaba - off Eilat	north-west Indian	Indian Ocean	Indian Ocean	Israel
HY3347	Alteration of MMS (not as part of decommissioning)	Artificial reef	Atlantic	north-west Atlantic - Florida Keys - Looe Key National Marine Sanctuary	north-west Atlantic	north-west Atlantic	North Atlantic Ocean	USA
HZ4143	Presence of MMS	Artificial reef	Atlantic	north-west Atlantic - Sea of Abaco - Abaco Island	north-west Atlantic	north-west Atlantic	North Atlantic Ocean	The Bahamas
HZ5875	Presence of MMS	Oil and gas	Atlantic	north-west Atlantic - Gulf of Mexico - 130Km off coast of Louisiana	north-west Atlantic	Gulf of Mexico	North Atlantic Ocean	USA
HZ6170	Presence of MMS	Artificial reef	Atlantic	north-west Atlantic - off Guaxindiba Port, northern Rio de Janeiro	north-west Atlantic	north-west Atlantic	North Atlantic Ocean	Brazil
HZ9122	Presence of MMS	Oil and gas	Atlantic	north-west Atlantic - north-west Gulf of Mexico - off coast of Texas (65-80Km offshore)	north-west Atlantic	north-west Atlantic	North Atlantic Ocean	USA
HZ9122	Decommission of MMS	Oil and gas	Atlantic	north-west Atlantic - north-west Gulf of Mexico - off coast of Texas (65-80Km offshore)	north-west Atlantic	north-west Atlantic	North Atlantic Ocean	USA
HZ9122	Decommission of MMS	Artificial reef	Atlantic	north-west Atlantic - north-west Gulf of Mexico - off coast of Texas (65-80Km offshore)	north-west Atlantic	north-west Atlantic	North Atlantic Ocean	USA
IA7977	Presence of MMS	Shipwreck	Atlantic	north-west Atlantic - southern Mid-Atlantic Bight - Norfolk Canyon	north-west Atlantic	north-west Atlantic	North Atlantic Ocean	USA
IB1699	Presence of MMS	Offshore wind farm	Pacific	Unclear	Unclear	Unclear		South Korea
IC7440	Presence of MMS	Oil and gas	Pacific	north-east Pacific - Santa Barbara Channel	north-east Pacific	north-east Pacific	North Pacific Ocean	USA
IE1488	Presence of MMS	Artificial reef	Atlantic	north-west Atlantic - Onslow Bay and Long Bay, North Carolina	north-west Atlantic	north-west Atlantic	North Atlantic Ocean	USA
IE1488	Presence of MMS	Shipwreck	Atlantic	north-west Atlantic - Onslow Bay and Long Bay, North Carolina	north-west Atlantic	north-west Atlantic	North Atlantic Ocean	USA
IE6392	Presence of MMS	Artificial reef	Pacific	North-East Pacific - Southern California Bight	North-East Pacific	North-East Pacific	North Pacific Ocean	USA
IF560	Decommission of MMS	Oil and gas	Atlantic	south-west Atlantic - The Campos Basin - near the State of Rio de Janeiro and Espírito Santo	south-west Atlantic	south-west Atlantic	South Atlantic Ocean	Brazil
IG1295	Presence of MMS	Artificial reef	Indian Ocean	north-west Indian Ocean - Red Sea - Gulf of Aqaba - off Eilat	north-west Indian	Indian Ocean	Indian Ocean	Israel
IG1319	Presence of MMS	Oil and gas	Pacific	north-east Pacific - Santa Barbara Channel	north-east Pacific	north-east Pacific	North Pacific Ocean	USA
IG3895	Presence of MMS	Oil and gas	Atlantic	north-east Atlantic - North Sea - Barents Sea - along the Norwegian continental shelf	north-east Atlantic	North Sea	North Atlantic Ocean	Norway
IJ4006	Presence of MMS	Oil and gas	Atlantic	north-west Atlantic - Gulf of Mexico - off coast of Louisiana	north-west Atlantic	Gulf of Mexico	North Atlantic Ocean	USA
IJ4645	Presence of MMS	Artificial reef	Atlantic	south-west Atlantic - Ilha Grande Bay	south-west Atlantic	south-west Atlantic	South Atlantic Ocean	Brazil
IK1867	Presence of MMS	Shipwreck	Atlantic	north-west Atlantic - Mid-Atlantic Bight - 9 to 32 km off the coast of Delaware, Maryland, and Virginia (Delmarva) peninsula	north-west Atlantic	north-west Atlantic	North Atlantic Ocean	USA
IL6147	Presence of MMS	Offshore wind farm	Atlantic	north-east Atlantic - North Sea - the province of North Holland - located 10–18 km offshore covering 27 km2	north-east Atlantic	North Sea	North Atlantic Ocean	The Netherlands
IM451	Presence of MMS	Oil and gas	Atlantic	north-west Atlantic - Gulf of Mexico - Louisiana - 15 km south of the Isles Dernieres	north-west Atlantic	Gulf of Mexico	North Atlantic Ocean	USA
IM6228	Presence of MMS	Artificial reef	Pacific	north-west Pacific - South China Sea - outer Port Shelter - Hong Kong	north-west Pacific	north-west Pacific	North Pacific Ocean	China
IN9011	Presence of MMS	Offshore wind farm	Atlantic	north-west Atlantic - Rhode Island	north-west Atlantic	north-west Atlantic	North Atlantic Ocean	USA
IO190	Presence of MMS	Artificial reef	Atlantic	north-west Atlantic - Gulf of Mexico - off coast of Florida	north-west Atlantic	Gulf of Mexico	North Atlantic Ocean	USA
IP3462	Presence of MMS	Artificial reef	Indian Ocean	west Indian Ocean - Red Sea - off the coast of Eilat	west Indian Ocean	Indian Ocean	Indian Ocean	Israel
IP3462	Presence of MMS	Shipwreck	Indian Ocean	west Indian Ocean - Red Sea - off the coast of Eilat	west Indian Ocean	Indian Ocean	Indian Ocean	Israel
IP5767	Presence of MMS	Offshore wind farm	Atlantic	north-east Atlantic - central and southern North Sea and eastern English Channel	north-east Atlantic	north-east Atlantic	North Atlantic Ocean	Global or multiple countries
IP5767	Presence of MMS	Offshore wind farm	Atlantic	north-east Atlantic - central and southern North Sea and eastern English Channel	north-east Atlantic	North Sea	North Atlantic Ocean	Global or multiple countries
IQ660	Presence of MMS	Artificial reef	Atlantic	north-east Atlantic - North Sea - east side of Lismore - on the west coast of Scotland	north-east Atlantic	North Sea	North Atlantic Ocean	UK
IQ714	Presence of MMS	Oil and gas	Atlantic	north-east Atlantic - northwestern Adriatic Sea - off the coast of Ancona and San Benedetto	north-east Atlantic	north-east Atlantic	North Atlantic Ocean	Italy
IQ714	Presence of MMS	Artificial reef	Atlantic	north-east Atlantic - northwestern Adriatic Sea - off the coast of Ancona and San Benedetto	north-east Atlantic	north-east Atlantic	North Atlantic Ocean	Italy
IQ9293	Presence of MMS	Artificial reef	Pacific	north-east Pacific - Hawaii - Ewa Beach, southern Oahu	north-east Pacific	north-east Pacific	North Pacific Ocean	USA
IQ9293	Presence of MMS	Shipwreck	Pacific	north-east Pacific - Hawaii - Ewa Beach, southern Oahu	north-east Pacific	north-east Pacific	North Pacific Ocean	USA
IR3479	Presence of MMS	Artificial reef	Atlantic	north-east Atlantic - Mediterranean Sea - North Aegean Sea - Chalkidiki Peninsula - Off the coat of Stratoni	north-east Atlantic	Mediterranean Sea	Mediterranean Sea	Greece
IR6008	Presence of MMS	Oil and gas	Pacific	north-east Pacific - San Pedro shelf - off the coast of California	north-east Pacific	north-east Pacific	North Pacific Ocean	USA
IS6850	Presence of MMS	Offshore wind farm	Atlantic	north-east Atlantic - North Sea	north-east Atlantic	North Sea	North Atlantic Ocean	Denmark
IW8368	Presence of MMS	Artificial reef	Atlantic	south-west Atlantic - off state of Parana (Brazil) - Currais Marine Protected Area	south-west Atlantic	south-west Atlantic	South Atlantic Ocean	Brazil
IW9309	Presence of MMS	Artificial reef	Atlantic	north-west Atlantic - Gulf of Mexico - 15-21mi off Pensacola, Florida	north-west Atlantic	Gulf of Mexico	North Atlantic Ocean	USA
IX3925	Presence of MMS	Artificial reef	Atlantic	north-east Atlantic - southern Portuguese coast - adjacent to the coastal lagoon Ria Formosa - Olhao AR system is located offshore Armona sandy barrier island and thereby - Faro AR system islocated nearby offshore Ancao Pen?nsula.	north-east Atlantic	north-east Atlantic	North Atlantic Ocean	Portugal
IX4948	Presence of MMS	Artificial reef	Atlantic	north-east Atlantic - Skutulsfjörður	north-east Atlantic	north-east Atlantic	North Atlantic Ocean	Iceland
IY2490	Presence of MMS	Artificial reef	Atlantic	north-east Atlantic - North Sea - northern Kattegat	north-east Atlantic	North Sea	North Atlantic Ocean	Denmark
IY4370	Presence of MMS	Oil and gas	Global	Global	Global	Global		Global or multiple countries
IY7041	Presence of MMS	Oil and gas	Pacific	north-east Pacific - Santa Barbara Channel	north-east Pacific	north-east Pacific	North Pacific Ocean	USA
JA8092	Presence of MMS	Oil and gas	Pacific	north-east Pacific	north-east Pacific	north-east Pacific	North Pacific Ocean	USA
JD5294	Presence of MMS	Artificial reef	Atlantic	north-east Atlantic - Faro	north-east Atlantic	north-east Atlantic	North Atlantic Ocean	Portugal
JD9074	Presence of MMS	Artificial reef	Atlantic	north-east Atlantic - North Sea	north-east Atlantic	North Sea	North Atlantic Ocean	Sweden
JE4556	Presence of MMS	MREI (eg. Tidal or wave energy farm)	Atlantic	north-east Atlantic - Faro-Olhao Inlet	north-east Atlantic	north-east Atlantic	North Atlantic Ocean	Portugal
JF3140	Presence of MMS	Shipwreck	Atlantic	south-west Atlantic	south-west Atlantic	south-west Atlantic	South Atlantic Ocean	Argentina
JF8409	Presence of MMS	Oil and gas	Indian Ocean	east Indian Ocean - off the coast of Karratha, Western Australia	east Indian Ocean	Indian Ocean	Indian Ocean	Australia
JG5692	Presence of MMS	Shipwreck	Atlantic	north-east Atlantic - North Sea	north-east Atlantic	North Sea	North Atlantic Ocean	Belgium
JH1848	Presence of MMS	Offshore wind farm	Atlantic	north-east Atlantic - Irish Sea - Cumbria	north-east Atlantic	north-east Atlantic	North Atlantic Ocean	England
JH2601	Presence of MMS	Oil and gas	Atlantic	north-west Atlantic - Gulf of Mexico	north-west Atlantic	Gulf of Mexico	North Atlantic Ocean	USA
JH4732	Alteration of MMS (not as part of decommissioning)	Artificial reef	Pacific	north-east Pacific - Gulf of Nicoya	north-east Pacific	north-east Pacific	North Pacific Ocean	Costa Rica
JJ1010	Presence of MMS	Offshore wind farm	Atlantic	north-east Atlantic - North Sea - Moray Firth harbour, Scotland	north-east Atlantic	North Sea	North Atlantic Ocean	UK
JJ1010	Presence of MMS	Offshore wind farm	Atlantic	north-east Atlantic - North Sea - Moray Firth harbour	north-east Atlantic	North Sea	North Atlantic Ocean	UK
JL612	Presence of MMS	Artificial reef	Atlantic	north-east Atlantic - Loch Linnhe, Scotland	north-east Atlantic	north-east Atlantic	North Atlantic Ocean	UK
JM4988	Presence of MMS	MREI (eg. Tidal or wave energy farm)	Atlantic	north-east Atlantic - Bristol Channel	north-east Atlantic	north-east Atlantic	North Atlantic Ocean	England
JM9031	Presence of MMS	Artificial reef	Pacific	north-west Pacific - Yellow Sea- Jiaozhou Bay	north-west Pacific	north-west Pacific	North Pacific Ocean	China
JN2089	Presence of MMS	Artificial reef	Atlantic	north-west Atlantic - Gulf of Mexico	north-west Atlantic	Gulf of Mexico	North Atlantic Ocean	USA
JN2190	Presence of MMS	Artificial reef	Atlantic	north-west Atlantic - Caribbean Sea - off the coast of Barbados	north-west Atlantic	north-west Atlantic	North Atlantic Ocean	UK
JN2190	Presence of MMS	Shipwreck	Atlantic	north-west Atlantic - Caribbean Sea - off the coast of Barbados	north-west Atlantic	north-west Atlantic	North Atlantic Ocean	UK
JP8336	Presence of MMS	Artificial reef	Atlantic	south-west Atlantic - off the Coast of Rio de Janeiro	south-west Atlantic	south-west Atlantic	South Atlantic Ocean	Brazil
JP8879	Presence of MMS	Artificial reef	Pacific	south-west Pacific - Lake Macquarie	south-west Pacific	south-west Pacific	South Pacific Ocean	Australia
JP9699	Presence of MMS	Artificial reef	Atlantic	north-west Atlantic - Gulf of Mexico	north-west Atlantic	Gulf of Mexico	North Atlantic Ocean	USA
JS8267	Presence of MMS	Oil and gas	Atlantic	south-east Atlantic	south-east Atlantic	south-east Atlantic	South Atlantic Ocean	Angola
JS9835	Presence of MMS	Oil and gas	Atlantic	north-west Atlantic - Gulf of Mexico	north-west Atlantic	Gulf of Mexico	North Atlantic Ocean	USA
JT3839	Presence of MMS	Artificial reef	Pacific	north-east Pacific - off the Coast of San Diago	north-east Pacific	north-east Pacific	North Pacific Ocean	USA
JT3839	Presence of MMS	Oil and gas	Pacific	north-east Pacific - off the Coast of California	north-east Pacific	north-east Pacific	North Pacific Ocean	USA
JU433	Presence of MMS	Artificial reef	Pacific	south-east Pacific - off the coast of Bio Bio	south-east Pacific	south-east Pacific	South Pacific Ocean	Chile
JV2696	Presence of MMS	Offshore wind farm	Atlantic	north-east Atlantic - North Sea - south-western German Bight	north-east Atlantic	North Sea	North Atlantic Ocean	Germany
JV6780	Presence of MMS	Artificial reef	Atlantic	north-east Atlantic - Algarve	north-east Atlantic	north-east Atlantic	North Atlantic Ocean	Portugal
JW3886	Presence of MMS	Oil and gas	Pacific	north-east Pacific - southern California	north-east Pacific	north-east Pacific	North Pacific Ocean	USA
JX1714	Presence of MMS	Artificial reef	Atlantic	north-west Atlantic - Nantucket Sound	north-west Atlantic	north-west Atlantic	North Atlantic Ocean	USA
JX3374	Presence of MMS	Oil and gas	Indian Ocean	east Indian Ocean - Montebello Islands	east Indian Ocean	Indian Ocean	Indian Ocean	Australia
JX7353	Presence of MMS	Artificial reef	Pacific	north-west Pacific - Philippine Sea - Merizo Lagoon	north-west Pacific	north-west Pacific	North Pacific Ocean	Guam
JY5886	Presence of MMS	Artificial reef	Atlantic	north-east Atlantic - Mediterranean Sea - off the coast of Alicante	north-east Atlantic	Mediterranean Sea	Mediterranean Sea	Spain
JY8812	Presence of MMS	Shipwreck	Atlantic	north-east Atlantic - Mediterranean Sea - off the coast of Haifa	north-east Atlantic	Mediterranean Sea	Mediterranean Sea	Israel
JZ218	Presence of MMS	Artificial reef	Atlantic	north-west Atlantic - Gulf of Mexico - off the coast of Bay Ronquille	north-west Atlantic	Gulf of Mexico	North Atlantic Ocean	USA
JZ4922	Presence of MMS	Artificial reef	Atlantic	north-west Atlantic - National Marine Sanctuary, Florida Keys	north-west Atlantic	north-west Atlantic	North Atlantic Ocean	USA
KA5619	Presence of MMS	Artificial reef	Pacific	north-west Pacific - Sea of Japan - Tongyeong	north-west Pacific	north-west Pacific	North Pacific Ocean	South Korea
KD3578	Presence of MMS	Artificial reef	Pacific	south-west Pacific - New South Wales	south-west Pacific	south-west Pacific	South Pacific Ocean	Australia
KE5073	Presence of MMS	Artificial reef	Indian Ocean	west Indian Ocean - Arabian (Persian) Gulf - Dubai	west Indian Ocean	Indian Ocean	Indian Ocean	United Arab Emirates
KE6944	Presence of MMS	MREI (eg. Tidal or wave energy farm)	Atlantic	north-east Atlantic - Pentland Firth, Scotland	north-east Atlantic	north-east Atlantic	North Atlantic Ocean	UK
KF3630	Presence of MMS	Artificial reef	Atlantic	north-east Atlantic - Mediterranean Sea - Adriatic Sea	north-east Atlantic	Mediterranean Sea	Mediterranean Sea	Italy
KF5933	Presence of MMS	Offshore wind farm	Atlantic	north-east Atlantic - North Sea	north-east Atlantic	North Sea	North Atlantic Ocean	Germany
KF820	Decommission of MMS	Oil and gas	Atlantic	north-east Atlantic - North Sea (central)	north-east Atlantic	North Sea	North Atlantic Ocean	UK
KF820	Decommission of MMS	Oil and gas	Atlantic	north-east Atlantic - North Sea (central)	north-east Atlantic	North Sea	North Atlantic Ocean	Denmark
KF820	Decommission of MMS	Oil and gas	Atlantic	north-east Atlantic - North Sea (central)	north-east Atlantic	North Sea	North Atlantic Ocean	Germany
KF820	Decommission of MMS	Oil and gas	Atlantic	north-east Atlantic - North Sea (central)	north-east Atlantic	North Sea	North Atlantic Ocean	The Netherlands
KF8328	Presence of MMS	Shipwreck	Pacific	north-west Pacific - Yellow Sea - Pingdao Island in Haizhou Bay	north-west Pacific	north-west Pacific	North Pacific Ocean	China
KI1987	Presence of MMS	Artificial reef	Pacific	north-east Pacific - Gulf of California	north-east Pacific	north-east Pacific	North Pacific Ocean	USA
KJ3098	Presence of MMS	Artificial reef	Atlantic	north-west Atlantic - Miami harbor	north-west Atlantic	north-west Atlantic	North Atlantic Ocean	USA
KK4229	Presence of MMS	Artificial reef	Pacific	north-west Pacific - Yellow Sea - Pingdao Island in Haizhou Bay	north-west Pacific	north-west Pacific	North Pacific Ocean	China
KK6557	Presence of MMS	Artificial reef	Pacific	north-east Pacific - Gulf of California (northeastern)	north-east Pacific	north-east Pacific	North Pacific Ocean	USA
KN5572	Decommission of MMS	Oil and gas	Pacific	north-east Pacific - Gulf of California	north-east Pacific	north-east Pacific	North Pacific Ocean	USA
KO8881	Presence of MMS	Offshore wind farm	Pacific	east Indian Ocean - Great Australian Bight - coast of South Australia	east Indian Ocean	Indian Ocean	Indian Ocean	Australia
KP2118	Presence of MMS	Oil and gas	Atlantic	north-west Atlantic - Gulf of Mexico	north-west Atlantic	Gulf of Mexico	North Atlantic Ocean	USA
KP2310	Presence of MMS	Artificial reef	Atlantic	north-west Atlantic - Gulf of Mexico	north-west Atlantic	Gulf of Mexico	North Atlantic Ocean	USA
KP3187	Presence of MMS	Artificial reef	Atlantic	north-east Atlantic - Mediterranean Sea	north-east Atlantic	Mediterranean Sea	Mediterranean Sea	France
KP4292	Presence of MMS	Artificial reef	Atlantic	north-east Atlantic - southern Portugal	north-east Atlantic	north-east Atlantic	North Atlantic Ocean	Portugal
KQ1062	Presence of MMS	Shipwreck	Atlantic	north-west Atlantic - St. Eustatius, Dutch Caribbean	north-west Atlantic	north-west Atlantic	North Atlantic Ocean	The Netherlands
KR3891	Presence of MMS	Artificial reef	Atlantic	south-west Atlantic	south-west Atlantic	south-west Atlantic	South Atlantic Ocean	Brazil
KR4541	Alteration of MMS (not as part of decommissioning)	Oil and gas	Pacific	north-east Pacific - Santa Barbara Channel	north-east Pacific	north-east Pacific	North Pacific Ocean	USA
KR5557	Presence of MMS	Artificial reef	Atlantic	north-west Atlantic - Caribbean Sea - Gulf of Morrosquillo	north-west Atlantic	north-west Atlantic	North Atlantic Ocean	Colombia
KR7978	Presence of MMS	Artificial reef	Atlantic	north-west Atlantic - Gulf of Mexico - Mississippi Gulf Coast	north-west Atlantic	Gulf of Mexico	North Atlantic Ocean	USA
KR8539	Presence of MMS	Offshore wind farm	Atlantic	north-east Atlantic - North Sea	north-east Atlantic	North Sea	North Atlantic Ocean	UK
KR8539	Presence of MMS	Offshore wind farm	Atlantic	north-east Atlantic - North Sea	north-east Atlantic	North Sea	North Atlantic Ocean	Denmark
KR8539	Presence of MMS	Offshore wind farm	Atlantic	north-east Atlantic - North Sea	north-east Atlantic	North Sea	North Atlantic Ocean	Germany
KR8539	Presence of MMS	Offshore wind farm	Atlantic	north-east Atlantic - North Sea	north-east Atlantic	North Sea	North Atlantic Ocean	The Netherlands
KS6566	Presence of MMS	Artificial reef	Atlantic	north-east Atlantic - Faro/Ancão reef system	north-east Atlantic	north-east Atlantic	North Atlantic Ocean	Portugal
KS6923	Presence of MMS	MREI (eg. Tidal or wave energy farm)	Atlantic	north-east Atlantic - Strangford Lough Narrows, Northern Ireland	north-east Atlantic	north-east Atlantic	North Atlantic Ocean	UK
KS6923	Presence of MMS	MREI (eg. Tidal or wave energy farm)	Atlantic	north-east Atlantic - Strangford Lough Narrows, Northern Ireland	north-east Atlantic	north-east Atlantic	North Atlantic Ocean	UK
KT2494	Presence of MMS	Artificial reef	Atlantic	north-east Atlantic - Black Sea - Erdek bay	north-east Atlantic	north-east Atlantic	North Atlantic Ocean	Turkey
KT8257	Presence of MMS	Artificial reef	Pacific	north-east Pacific - Southern California Bight - Pendleton Artificial Reef - Las Pulgas Reef - Torrey Pines Artificial Reef	north-east Pacific	north-east Pacific	North Pacific Ocean	USA
KT8649	Presence of MMS	Offshore wind farm	Atlantic	north-west Atlantic - Massachusetts to South Carolina	north-west Atlantic	north-west Atlantic	North Atlantic Ocean	USA
KU4863	Presence of MMS	Oil and gas	Pacific	north-east Pacific - Southern California Bight - eastern end of the Santa Barbara Channel	north-east Pacific	north-east Pacific	North Pacific Ocean	USA
KU6167	Presence of MMS	Artificial reef	Atlantic	north-east Atlantic - Mediterannean Sea - Tyrrhenian Sea - Gulf of Castellammare	north-east Atlantic	Mediterranean Sea	Mediterranean Sea	Italy
KU9134	Presence of MMS	MREI (eg. Tidal or wave energy farm)	Atlantic	north-east Atlantic - west coast of Scotland	north-east Atlantic	north-east Atlantic	North Atlantic Ocean	UK
KV2796	Presence of MMS	Artificial reef	Atlantic	north-east Atlantic - Mediterranean Sea - off the coast of Haifa off the coast of Haifa	north-east Atlantic	Mediterranean Sea	Mediterranean Sea	Israel
KV5717	Presence of MMS	Oil and gas	Atlantic	north-east Atlantic - Mediterranean Sea - Adriatic Sea - Abruzzi coastal waters - off the coast of Pescara	north-east Atlantic	Mediterranean Sea	Mediterranean Sea	Italy
KV5830	Presence of MMS	Artificial reef	Pacific	north-west Pacific - East China Sea - Bohai Gulf	north-west Pacific	north-west Pacific	North Pacific Ocean	China
KW4712	Presence of MMS	Oil and gas	Indian Ocean	west Indian Ocean - south-west of Onslow	west Indian Ocean	Indian Ocean	Indian Ocean	Australia
KW5092	Presence of MMS	Artificial reef	Atlantic	south-west Atlantic - 10 km off Guaxindiba Beach - north coast of Rio de Janeiro	south-west Atlantic	south-west Atlantic	South Atlantic Ocean	Brazil
KW6790	Presence of MMS	Offshore wind farm	Atlantic	north-east Atlantic - North Sea - Kattegat	north-east Atlantic	North Sea	North Atlantic Ocean	Denmark
KX7259	Presence of MMS	Shipwreck	Pacific	central-east Pacific - U.S. Line Islands	central-east Pacific	equatorial Pacific	North Pacific Ocean	USA
KY5719	Presence of MMS	Oil and gas	Atlantic	north-west Atlantic - Gulf of Mexico	north-west Atlantic	Gulf of Mexico	North Atlantic Ocean	USA
KY5719	Decommission of MMS	Oil and gas	Atlantic	north-west Atlantic - Gulf of Mexico	north-west Atlantic	Gulf of Mexico	North Atlantic Ocean	USA
KY5846	Presence of MMS	Artificial reef	Atlantic	south-west Atlantic - Enseada das Palmas	south-west Atlantic	south-west Atlantic	South Atlantic Ocean	Brazil
KY6820	Presence of MMS	Shipwreck	Atlantic	north-east Atlantic - North Sea	north-east Atlantic	North Sea	North Atlantic Ocean	Belgium
KZ4864	Presence of MMS	Artificial reef	Atlantic	north-west Atlantic - Lee Stocking Island	north-west Atlantic	north-west Atlantic	North Atlantic Ocean	The Bahamas
LA5960	Presence of MMS	Artificial reef	Atlantic	north-east Atlantic - Mediterranean Sea - south-western Sicilian coast	north-east Atlantic	Mediterranean Sea	Mediterranean Sea	Italy
LA7171	Presence of MMS	Oil and gas	Atlantic	north-west Atlantic - Gulf of Mexico	north-west Atlantic	Gulf of Mexico	North Atlantic Ocean	USA
LA7171	Decommission of MMS	Oil and gas	Atlantic	north-west Atlantic - Gulf of Mexico	north-west Atlantic	Gulf of Mexico	North Atlantic Ocean	USA
LA7894	Decommission of MMS	Oil and gas	Atlantic	north-west Atlantic - Gulf of Mexico	north-west Atlantic	Gulf of Mexico	North Atlantic Ocean	USA
LA7894	Presence of MMS	Oil and gas	Atlantic	north-west Atlantic - Gulf of Mexico	north-west Atlantic	Gulf of Mexico	North Atlantic Ocean	USA
LB222	Presence of MMS	Artificial reef	Pacific	north-east Pacific - California Bight	north-east Pacific	north-east Pacific	North Pacific Ocean	USA
LE2311	Presence of MMS	Other similar MMS (e.g. research platform)	Atlantic	north-east Atlantic - off the west coast of Orkney, Scotland, UK	north-east Atlantic	north-east Atlantic	North Atlantic Ocean	UK
LE2788	Presence of MMS	Offshore wind farm	Atlantic	north-east Atlantic - North Sea - Moray Firth, off NE of Scotland, UK	north-east Atlantic	North Sea	North Atlantic Ocean	UK
LF3931	Presence of MMS	Artificial reef	Atlantic	north-east Atlantic - Irish Sea - Strangforth Lough, Northern Ireland	north-east Atlantic	north-east Atlantic	North Atlantic Ocean	UK
LG2059	Presence of MMS	Oil and gas	Pacific	north-east Pacific - Southern California Bight	north-east Pacific	north-east Pacific	North Pacific Ocean	USA
LI6951	Presence of MMS	Artificial reef	Atlantic	north-east Atlantic - Mediterranean Sea - Palma Bay, Mallorca Island	north-east Atlantic	Mediterranean Sea	Mediterranean Sea	Spain
LJ1184	Presence of MMS	MREI (eg. Tidal or wave energy farm)	Atlantic	north-west Atlantic - Cobscook Bay, Maine	north-west Atlantic	north-west Atlantic	North Atlantic Ocean	USA
LJX6407	Presence of MMS	Other similar MMS (e.g. research platform)	Atlantic	north-east Atlantic - North Sea (south eastern - German Bight)	north-east Atlantic	North Sea	North Atlantic Ocean	Germany
LK7241	Presence of MMS	Artificial reef	Pacific	central-west Pacific - Java Sea - area of Batu Lawang reef, Pasir Putih Beach, Situbondo, East Java	central-west Pacific	equatorial Pacific	South Pacific Ocean	Indonesia
LK9619	Presence of MMS	Offshore wind farm	Atlantic	north-east Atlantic - North Sea (southern - Dutch Part)	north-east Atlantic	North Sea	North Atlantic Ocean	The Netherlands
LN1954	Presence of MMS	Artificial reef	Atlantic	north-west Atlantic - off Vero Beach, Florida	north-west Atlantic	north-west Atlantic	North Atlantic Ocean	USA
LN9716	Presence of MMS	Artificial reef	Pacific	north-west Pacific - Sea of Japan (East Sea) - Gangwon coast	north-west Pacific	north-west Pacific	North Pacific Ocean	South Korea
LO5633	Presence of MMS	Artificial reef	Atlantic	north-east Atlantic - Mediterranean Sea (northwestern) - Catalonia, Iberian coast	north-east Atlantic	Mediterranean Sea	Mediterranean Sea	Spain
LO5967	Presence of MMS	Artificial reef	Pacific	south-west Pacific - Tasman Sea - South Head, outside Sydney Harbour	south-west Pacific	south-west Pacific	South Pacific Ocean	Australia
LO8916	Presence of MMS	Shipwreck	Atlantic	north-east Atlantic - Whitsand Bay, south Cornwall	north-east Atlantic	north-east Atlantic	North Atlantic Ocean	UK
LP5874	Decommission of MMS	Oil and gas	Atlantic	north-west Atlantic - Gulf of Mexico (northwestern) - Louisiana shelf	north-west Atlantic	Gulf of Mexico	North Atlantic Ocean	USA
LQ6699	Presence of MMS	Shipwreck	Atlantic	north-west Atlantic - continental shelf of North Carolina	north-west Atlantic	north-west Atlantic	North Atlantic Ocean	USA
LR8762	Presence of MMS	Offshore wind farm	Atlantic	north-east Atlantic - Kattegat Sea - Arhus Bay, 3 km west of Tunø Island	north-east Atlantic	north-east Atlantic	North Atlantic Ocean	Denmark
LS9861	Presence of MMS	Artificial reef	Atlantic	north-west Atlantic - Gulf of Mexico (northeastern) - south of Mobile Bay, Alabama	north-west Atlantic	Gulf of Mexico	North Atlantic Ocean	USA
LS9861	Presence of MMS	Shipwreck	Atlantic	north-west Atlantic - Gulf of Mexico (northeastern) - south of Mobile Bay, Alabama	north-west Atlantic	Gulf of Mexico	North Atlantic Ocean	USA
LT3191	Presence of MMS	Artificial reef	Pacific	north-west Pacific - East China Sea - Xiangshan Bay, north of Baishishan Island	north-west Pacific	north-west Pacific	North Pacific Ocean	China
LX2314	Presence of MMS	Offshore wind farm	Atlantic	north-east Atlantic - Baltic Sea - Öresund strait, between Sweden and Denmark, about 7 km off coast of Sweden and 9 km off the coast of Denmark	north-east Atlantic	north-east Atlantic	Baltic Sea	Denmark
LX2314	Presence of MMS	Offshore wind farm	Atlantic	north-east Atlantic - Baltic Sea - Öresund strait, between Sweden and Denmark, about 7 km off coast of Sweden and 9 km off the coast of Denmark	north-east Atlantic	north-east Atlantic	Baltic Sea	Sweden
LY3012	Presence of MMS	Artificial reef	Indian Ocean	north Indian Ocean - Gulf of Mannar - Vaan Island, off Tuticorin	north Indian Ocean	Indian Ocean	Indian Ocean	India
LZ8091	Presence of MMS	Oil and gas	Pacific	north-west Pacific	north-west Pacific	north-west Pacific	North Pacific Ocean	USA
MA3050	Presence of MMS	Artificial reef	Pacific	north-west Pacific	north-west Pacific	north-west Pacific	North Pacific Ocean	USA
MA6004	Presence of MMS	Oil and gas	Atlantic	north-east Atlantic - North Sea	north-east Atlantic	North Sea	North Atlantic Ocean	UK
MA6004	Presence of MMS	Oil and gas	Atlantic	north-east Atlantic - North Sea	north-east Atlantic	North Sea	North Atlantic Ocean	Germany
MC8415	Presence of MMS	Artificial reef	Pacific	north-west Pacific	north-west Pacific	north-west Pacific	North Pacific Ocean	USA
MG2576	Presence of MMS	Artificial reef	Atlantic	north-east Atlantic	north-east Atlantic	north-east Atlantic	North Atlantic Ocean	UK
MG5116	Presence of MMS	Artificial reef	Atlantic	north-west Atlantic	north-west Atlantic	north-west Atlantic	North Atlantic Ocean	USA
MH2908	Presence of MMS	Artificial reef	Atlantic	north-west Atlantic	north-west Atlantic	north-west Atlantic	North Atlantic Ocean	USA
MI3868	Presence of MMS	Artificial reef	Atlantic	north-east Atlantic - Mediterranean Sea	north-east Atlantic	Mediterranean Sea	Mediterranean Sea	Italy
MJ4026	Presence of MMS	Artificial reef	Atlantic	north-east Atlantic - Mediterranean Sea	north-east Atlantic	Mediterranean Sea	Mediterranean Sea	Slovenia
MJ4026	Presence of MMS	Artificial reef	Atlantic	north-east Atlantic - Mediterranean Sea	north-east Atlantic	Mediterranean Sea	Mediterranean Sea	Italy
MJ8573	Presence of MMS	Oil and gas	Atlantic	north-east Atlantic - North Sea - Dogger Bank, Cleaver Bank, Broad Fourteens, Frisian Front	north-east Atlantic	North Sea	North Atlantic Ocean	Global or multiple countries
MJ8573	Decommission of MMS	Oil and gas	Atlantic	north-east Atlantic - North Sea - Dogger Bank, Cleaver Bank, Broad Fourteens, Frisian Front	north-east Atlantic	North Sea	North Atlantic Ocean	Global or multiple countries
MJ8573	Presence of MMS	Shipwreck	Atlantic	north-east Atlantic - North Sea - Dogger Bank	north-east Atlantic	North Sea	North Atlantic Ocean	Global or multiple countries
MJ8573	Decommission of MMS	Shipwreck	Atlantic	north-east Atlantic - North Sea - Dogger Bank	north-east Atlantic	North Sea	North Atlantic Ocean	Global or multiple countries
MJ8573	Presence of MMS	Oil and gas	Atlantic	north-east Atlantic - North Sea - Dogger Bank, Cleaver Bank, Broad Fourteens, Frisian Front	north-east Atlantic	North Sea	North Atlantic Ocean	Sweden
MJ8573	Decommission of MMS	Oil and gas	Atlantic	north-east Atlantic - North Sea - Dogger Bank, Cleaver Bank, Broad Fourteens, Frisian Front	north-east Atlantic	North Sea	North Atlantic Ocean	Sweden
MJ8573	Presence of MMS	Shipwreck	Atlantic	north-east Atlantic - North Sea - Dogger Bank	north-east Atlantic	North Sea	North Atlantic Ocean	Sweden
MJ8573	Decommission of MMS	Shipwreck	Atlantic	north-east Atlantic - North Sea - Dogger Bank	north-east Atlantic	North Sea	North Atlantic Ocean	Sweden
MJ8573	Presence of MMS	Oil and gas	Atlantic	north-east Atlantic - North Sea - Dogger Bank, Cleaver Bank, Broad Fourteens, Frisian Front	north-east Atlantic	North Sea	North Atlantic Ocean	The Netherlands
MJ8573	Decommission of MMS	Oil and gas	Atlantic	north-east Atlantic - North Sea - Dogger Bank, Cleaver Bank, Broad Fourteens, Frisian Front	north-east Atlantic	North Sea	North Atlantic Ocean	The Netherlands
MJ8573	Presence of MMS	Shipwreck	Atlantic	north-east Atlantic - North Sea - Dogger Bank	north-east Atlantic	North Sea	North Atlantic Ocean	The Netherlands
MJ8573	Decommission of MMS	Shipwreck	Atlantic	north-east Atlantic - North Sea - Dogger Bank	north-east Atlantic	North Sea	North Atlantic Ocean	The Netherlands
ML2741	Presence of MMS	Shipwreck	Atlantic	north-east Atlantic - Baltic Sea (southern) - Gulf of Gda?sk - Puck Bay	north-east Atlantic	north-east Atlantic	Baltic Sea	Poland
ML2741	Presence of MMS	Other similar MMS (e.g. research platform)	Atlantic	north-east Atlantic - Baltic Sea (southern) - Gulf of Gda?sk - Puck Bay	north-east Atlantic	north-east Atlantic	Baltic Sea	Poland
MQ2821	Presence of MMS	Artificial reef	Pacific	south-west Pacific - Tasman Sea	south-west Pacific	south-west Pacific	South Pacific Ocean	Australia
MR7079	Presence of MMS	Artificial reef	Atlantic	north-east Atlantic - Mediterranean Sea	north-east Atlantic	Mediterranean Sea	Mediterranean Sea	Cyprus
MS7991	Presence of MMS	Artificial reef	Pacific	north-west Pacific - East China Sea	north-west Pacific	north-west Pacific	North Pacific Ocean	Korea
MS8155	Presence of MMS	MREI (eg. Tidal or wave energy farm)	Atlantic	north-east Atlantic - Irish Sea	north-east Atlantic	north-east Atlantic	North Atlantic Ocean	UK
MV8213	Presence of MMS	Shipwreck	Atlantic	north-east Atlantic - Mediterranean Sea	north-east Atlantic	Mediterranean Sea	Mediterranean Sea	Italy
MV8219	Presence of MMS	Artificial reef	Atlantic	north-east Atlantic - Mediterranean Sea	north-east Atlantic	Mediterranean Sea	Mediterranean Sea	France
MV9839	Presence of MMS	Artificial reef	Atlantic	north-west Atlantic	north-west Atlantic	north-west Atlantic	North Atlantic Ocean	USA
MV9839	Presence of MMS	Shipwreck	Atlantic	north-west Atlantic	north-west Atlantic	north-west Atlantic	North Atlantic Ocean	USA
MV9839	Presence of MMS	Other similar MMS (e.g. research platform)	Atlantic	north-west Atlantic	north-west Atlantic	north-west Atlantic	North Atlantic Ocean	USA
MY4201	Presence of MMS	Artificial reef	Pacific	south-west Pacific - Lake Macquarie; Botany Bay; St Georges Basin	south-west Pacific	south-west Pacific	South Pacific Ocean	Australia
MZ9506	Presence of MMS	Artificial reef	Atlantic	north-west Atlantic - Gulf of Mexico	north-west Atlantic	Gulf of Mexico	North Atlantic Ocean	Italy
MZ9506	Presence of MMS	Artificial reef	Atlantic	north-east Atlantic - Mediterranean Sea	north-east Atlantic	Mediterranean Sea	Mediterranean Sea	Italy
NA567	Presence of MMS	Artificial reef	Atlantic	north-west Atlantic - Gulf of Mexico	north-west Atlantic	Gulf of Mexico	North Atlantic Ocean	USA
NB1419	Presence of MMS	Artificial reef	Pacific	north-west Pacific - off the coast of Hong Kong	north-west Pacific	north-west Pacific	North Pacific Ocean	China
NB7584	Presence of MMS	Oil and gas	Atlantic	north-east Atlantic - Mediterranean Sea	north-east Atlantic	Mediterranean Sea	Mediterranean Sea	Italy
ND5128	Presence of MMS	Artificial reef	Atlantic	north-east Atlantic - Mediterranean Sea	north-east Atlantic	Mediterranean Sea	Mediterranean Sea	France
NE853	Presence of MMS	Artificial reef	Atlantic	north-east Atlantic - Mediterranean Sea	north-east Atlantic	Mediterranean Sea	Mediterranean Sea	France
NHU5035	Presence of MMS	MREI (eg. Tidal or wave energy farm)	Atlantic	north-east Atlantic - Celtic Sea - off the northwest coast of Cornwall	north-east Atlantic	north-east Atlantic	North Atlantic Ocean	UK
NI704	Presence of MMS	MREI (eg. Tidal or wave energy farm)	Atlantic	north-east Atlantic	north-east Atlantic	north-east Atlantic	North Atlantic Ocean	UK
NI704	Presence of MMS	Offshore wind farm	Atlantic	north-east Atlantic	north-east Atlantic	north-east Atlantic	North Atlantic Ocean	UK
NM1601	Presence of MMS	Artificial reef	Atlantic	north-west Atlantic - Gulf of Mexico	north-west Atlantic	Gulf of Mexico	North Atlantic Ocean	USA
NM266	Presence of MMS	Artificial reef	Indian Ocean	Indian Ocean	Indian Ocean	Indian Ocean	Indian Ocean	Maldives
NM6417	Presence of MMS	Shipwreck	Pacific	south-west Pacific - Coral Sea	south-west Pacific	south-west Pacific	South Pacific Ocean	Australia
NN8605	Presence of MMS	Offshore wind farm	Atlantic	north-east Atlantic - North Sea	north-east Atlantic	North Sea	North Atlantic Ocean	UK
NN9358	Presence of MMS	Oil and gas	Pacific	north-east Pacific	north-east Pacific	north-east Pacific	North Pacific Ocean	USA
NO4251	Presence of MMS	Artificial reef	Pacific	south-west Pacific - Tasman Sea	south-west Pacific	south-west Pacific	South Pacific Ocean	Australia
NS3392	Presence of MMS	Artificial reef	Atlantic	north-east Atlantic - Mediterranean Sea	north-east Atlantic	Mediterranean Sea	Mediterranean Sea	Spain
NS8175	Presence of MMS	Shipwreck	Pacific	south-west Pacific - Coral Sea	south-west Pacific	south-west Pacific	South Pacific Ocean	Australia
NS8603	Presence of MMS	Artificial reef	Atlantic	north-west Atlantic - Gulf of Mexico	north-west Atlantic	Gulf of Mexico	North Atlantic Ocean	USA
NT22	Presence of MMS	MREI (eg. Tidal or wave energy farm)	Atlantic	north-east Atlantic	north-east Atlantic	north-east Atlantic	North Atlantic Ocean	UK
NT4977	Presence of MMS	Artificial reef	Pacific	north-west Pacific - Sea of Japan	north-west Pacific	north-west Pacific	North Pacific Ocean	Japan
NU2091	Presence of MMS	Shipwreck	Atlantic	north-east Atlantic - Mediterranean Sea	north-east Atlantic	Mediterranean Sea	Mediterranean Sea	Italy
NU9184	Decommission of MMS	Oil and gas	Atlantic	north-east Atlantic	north-east Atlantic	north-east Atlantic	North Atlantic Ocean	UK
NV5231	Presence of MMS	Shipwreck	Atlantic	south-west Atlantic	south-west Atlantic	south-west Atlantic	South Atlantic Ocean	Brazil
NV5840	Presence of MMS	Offshore wind farm	Atlantic	north-east Atlantic - North Sea	north-east Atlantic	North Sea	North Atlantic Ocean	UK
NW6506	Presence of MMS	Offshore wind farm	Atlantic	north-east Atlantic - North Sea	north-east Atlantic	North Sea	North Atlantic Ocean	UK
NW6927	Presence of MMS	Artificial reef	Atlantic	north-west Atlantic - Gulf of Mexico	north-west Atlantic	Gulf of Mexico	North Atlantic Ocean	USA
NX3789	Presence of MMS	Offshore wind farm	Atlantic	north-east Atlantic	north-east Atlantic	north-east Atlantic	North Atlantic Ocean	UK
NX5684	Presence of MMS	Other similar MMS (e.g. research platform)	Atlantic	north-east Atlantic	north-east Atlantic	north-east Atlantic	North Atlantic Ocean	UK
NY2128	Presence of MMS	Artificial reef	Pacific	north-west Pacific - South China Sea	north-west Pacific	north-west Pacific	North Pacific Ocean	Malaysia
NZ8892	Presence of MMS	Oil and gas	Arctic Ocean	Arctic Ocean	Arctic Ocean	Arctic Ocean	Arctic Ocean	Global or multiple countries
OA6743	Presence of MMS	MREI (eg. Tidal or wave energy farm)	Atlantic	north-east Atlantic - Irish Sea	north-east Atlantic	north-east Atlantic	North Atlantic Ocean	UK
OB8029	Presence of MMS	Artificial reef	Atlantic	north-east Atlantic - Mediterranean Sea	north-east Atlantic	Mediterranean Sea	Mediterranean Sea	Spain
OD5576	Presence of MMS	Artificial reef	Atlantic	north-east Atlantic - Mediterranean Sea - Adriatic Sea - northwest of Ancona	north-east Atlantic	Mediterranean Sea	Mediterranean Sea	Italy
OD6841	Presence of MMS	Artificial reef	Atlantic	north-east Atlantic	north-east Atlantic	north-east Atlantic	North Atlantic Ocean	UK
OD9058	Presence of MMS	Artificial reef	Atlantic	north-west Atlantic	north-west Atlantic	north-west Atlantic	North Atlantic Ocean	USA
OD9058	Presence of MMS	Shipwreck	Atlantic	north-west Atlantic	north-west Atlantic	north-west Atlantic	North Atlantic Ocean	USA
OE1107	Presence of MMS	Artificial reef	Atlantic	north-west Atlantic	north-west Atlantic	north-west Atlantic	North Atlantic Ocean	USA
OE3217	Presence of MMS	Oil and gas	Atlantic	north-east Atlantic	north-east Atlantic	north-east Atlantic	North Atlantic Ocean	Norway
OE5770	Presence of MMS	Shipwreck	Pacific	south-west Pacific - Tauranga harbour, M?t?t? Island and Astrolabe Reef	south-west Pacific	south-west Pacific	South Pacific Ocean	New Zealand
OF6033	Presence of MMS	Artificial reef	Atlantic	north-east Atlantic	north-east Atlantic	north-east Atlantic	North Atlantic Ocean	UK
OG2712	Presence of MMS	Artificial reef	Global	Global	Global	Global		Global or multiple countries
OG3742	Presence of MMS	Offshore wind farm	Atlantic	north-east Atlantic	north-east Atlantic	north-east Atlantic	North Atlantic Ocean	Norway
OH4156	Presence of MMS	Artificial reef	Atlantic	south-east Atlantic	south-east Atlantic	south-east Atlantic	South Atlantic Ocean	Brazil
OH7917	Presence of MMS	Offshore wind farm	Atlantic	north-east Atlantic	north-east Atlantic	north-east Atlantic	North Atlantic Ocean	Sweden
OI6232	Presence of MMS	Artificial reef	Atlantic	north-east Atlantic	north-east Atlantic	north-east Atlantic	North Atlantic Ocean	UK
OI6371	Presence of MMS	Oil and gas	Global	Global	Global	Global		Global or multiple countries
OI9873	Presence of MMS	Shipwreck	Atlantic	south-west Atlantic	south-west Atlantic	south-west Atlantic	South Atlantic Ocean	Argentina
OJ5920	Presence of MMS	MREI (eg. Tidal or wave energy farm)	Pacific	north-west Pacific - East China Sea	north-west Pacific	north-west Pacific	North Pacific Ocean	China
OJ8134	Presence of MMS	Oil and gas	Atlantic	north-east Atlantic - North Sea	north-east Atlantic	North Sea	North Atlantic Ocean	The Netherlands
OJ8134	Presence of MMS	Offshore wind farm	Atlantic	north-east Atlantic - North Sea	north-east Atlantic	North Sea	North Atlantic Ocean	The Netherlands
OK8556	Presence of MMS	Offshore wind farm	Pacific	south-west Pacific - Tasman Sea - Golden Bay	south-west Pacific	south-west Pacific	South Pacific Ocean	New Zealand
OL5848	Presence of MMS	Oil and gas	Indian Ocean	east Indian Ocean - Montebello Marine Park, Western Australia	east Indian Ocean	Indian Ocean	Indian Ocean	Australia
OL8230	Presence of MMS	MREI (eg. Tidal or wave energy farm)	Atlantic	north-east Atlantic - Irish Sea	north-east Atlantic	north-east Atlantic	North Atlantic Ocean	UK
OM4764	Presence of MMS	Artificial reef	Pacific	south-west Pacific - Tasman Sea - Nelson Bay, Port Stephens, New South Wales	south-west Pacific	south-west Pacific	South Pacific Ocean	Australia
ON299	Presence of MMS	Oil and gas	Atlantic	north-east Atlantic	north-east Atlantic	north-east Atlantic	North Atlantic Ocean	Norway
ON3988	Presence of MMS	Oil and gas	Pacific	north-west Pacific - South China Sea	north-west Pacific	north-west Pacific	North Pacific Ocean	China
OO5454	Presence of MMS	Shipwreck	Atlantic	north-west Atlantic	north-west Atlantic	north-west Atlantic	North Atlantic Ocean	USA
OO9627	Presence of MMS	Oil and gas	Atlantic	north-east Atlantic	north-east Atlantic	north-east Atlantic	North Atlantic Ocean	Norway
OP5268	Presence of MMS	Oil and gas	Pacific	north-east Pacific	north-east Pacific	north-east Pacific	North Pacific Ocean	USA
OQ8595	Presence of MMS	Artificial reef	Indian Ocean	Indian Ocean	Indian Ocean	Indian Ocean	Indian Ocean	South Africa
OR3512	Presence of MMS	Artificial reef	Atlantic	north-west Atlantic - Gulf of Mexico - Choctawhatchee Bay	north-west Atlantic	Gulf of Mexico	North Atlantic Ocean	USA
OR8104	Presence of MMS	Other similar MMS (e.g. research platform)	Atlantic	north-east Atlantic - Azores	north-east Atlantic	north-east Atlantic	North Atlantic Ocean	Portugal
OS5366	Presence of MMS	Artificial reef	Atlantic	south-west Atlantic	south-west Atlantic	south-west Atlantic	South Atlantic Ocean	Brazil
OS5366	Presence of MMS	Shipwreck	Atlantic	south-west Atlantic	south-west Atlantic	south-west Atlantic	South Atlantic Ocean	Brazil
OS6997	Presence of MMS	Shipwreck	Pacific	south-west Pacific - M?t?t? Island and Astrolabe Reef	south-west Pacific	south-west Pacific	South Pacific Ocean	New Zealand
OT6045	Presence of MMS	Shipwreck	Atlantic	north-east Atlantic	north-east Atlantic	north-east Atlantic	North Atlantic Ocean	France
OT806	Presence of MMS	Oil and gas	Atlantic	south-west Atlantic	south-west Atlantic	south-west Atlantic	South Atlantic Ocean	Brazil
OU3039	Presence of MMS	Offshore wind farm	Atlantic	north-west Atlantic - Cape Cod	north-west Atlantic	north-west Atlantic	North Atlantic Ocean	USA
OU4318	Presence of MMS	Artificial reef	Pacific	north-west Pacific - Yellow Sea	north-west Pacific	north-west Pacific	North Pacific Ocean	China
OU5933	Presence of MMS	Artificial reef	Atlantic	north-east Atlantic - Mediterranean Sea	north-east Atlantic	Mediterranean Sea	Mediterranean Sea	France
OV9981	Presence of MMS	Artificial reef	Atlantic	north-east Atlantic - Mediterranean Sea	north-east Atlantic	Mediterranean Sea	Mediterranean Sea	Spain
OW173	Presence of MMS	Oil and gas	Atlantic	north-west Atlantic - Gulf of Mexico	north-west Atlantic	Gulf of Mexico	North Atlantic Ocean	USA
OW4387	Presence of MMS	Offshore wind farm	Atlantic	north-east Atlantic - English Channel - south coast of England	north-east Atlantic	north-east Atlantic	North Atlantic Ocean	UK
OY2912	Presence of MMS	Artificial reef	Atlantic	north-west Atlantic - Caribbean Sea - British Virgin Islands	north-west Atlantic	north-west Atlantic	North Atlantic Ocean	UK
OZ7833	Presence of MMS	Artificial reef	Atlantic	north-west Atlantic - Gulf of Mexico	north-west Atlantic	Gulf of Mexico	North Atlantic Ocean	USA
PA7621	Presence of MMS	Oil and gas	Atlantic	north-east Atlantic - Mediterranean Sea	north-east Atlantic	Mediterranean Sea	Mediterranean Sea	Italy
PG2726	Presence of MMS	Oil and gas	Atlantic	north-east Atlantic - North Sea	north-east Atlantic	North Sea	North Atlantic Ocean	UK
PG8868	Presence of MMS	Artificial reef	Atlantic	north-east Atlantic - Mediterranean Sea - Aegean and Ionian Seas	north-east Atlantic	Mediterranean Sea	Mediterranean Sea	Greece
PH6089	Presence of MMS	Shipwreck	Atlantic	north-west Atlantic - Gulf of Mexico	north-west Atlantic	Gulf of Mexico	North Atlantic Ocean	USA
PI7705	Presence of MMS	Artificial reef	Atlantic	south-west Atlantic	south-west Atlantic	south-west Atlantic	South Atlantic Ocean	Brazil
PI9865	Presence of MMS	Artificial reef	Pacific	south-west Pacific - Tasman Sea	south-west Pacific	south-west Pacific	South Pacific Ocean	Australia
PK4362	Presence of MMS	Artificial reef	Pacific	south-west Pacific - Tasman Sea	south-west Pacific	south-west Pacific	South Pacific Ocean	Australia
PK621	Presence of MMS	Unspecified cables or pipelines	Atlantic	north-east Atlantic - North Sea	north-east Atlantic	North Sea	North Atlantic Ocean	UK
PK8279	Presence of MMS	MREI (eg. Tidal or wave energy farm)	Atlantic	north-east Atlantic	north-east Atlantic	north-east Atlantic	North Atlantic Ocean	UK
PM2315	Presence of MMS	Artificial reef	Atlantic	north-east Atlantic - Mediterranean Sea	north-east Atlantic	Mediterranean Sea	Mediterranean Sea	Italy
PM3759	Presence of MMS	Artificial reef	Atlantic	north-east Atlantic - Azores	north-east Atlantic	north-east Atlantic	North Atlantic Ocean	Portugal
PO7010	Presence of MMS	Artificial reef	Pacific	south-west Pacific - Tasman Sea	south-west Pacific	south-west Pacific	South Pacific Ocean	Australia
PP8268	Presence of MMS	MREI (eg. Tidal or wave energy farm)	Atlantic	north-east Atlantic - Celtic Sea	north-east Atlantic	north-east Atlantic	North Atlantic Ocean	UK
PP8880	Presence of MMS	MREI (eg. Tidal or wave energy farm)	Atlantic	north-east Atlantic - Pentland Firth, Scotland	north-east Atlantic	north-east Atlantic	North Atlantic Ocean	UK
PQ3001	Presence of MMS	MREI (eg. Tidal or wave energy farm)	Indian Ocean	Indian Ocean	Indian Ocean	Indian Ocean	Indian Ocean	Mozambique
PR1854	Presence of MMS	Oil and gas	Atlantic	north-west Atlantic - Newfoundland	north-west Atlantic	north-west Atlantic	North Atlantic Ocean	Canada
PR4881	Presence of MMS	Offshore wind farm	Global	Global	Global	Global		Global or multiple countries
PS519	Presence of MMS	Artificial reef	Atlantic	north-west Atlantic - Gulf of Mexico	north-west Atlantic	Gulf of Mexico	North Atlantic Ocean	USA
PS9478	Presence of MMS	Other similar MMS (e.g. research platform)	Pacific	north-west Pacific - Gulf of Thailand	north-west Pacific	north-west Pacific	North Pacific Ocean	Thailand
PU8257	Presence of MMS	Shipwreck	Atlantic	north-west Atlantic	north-west Atlantic	north-west Atlantic	North Atlantic Ocean	USA
PW3325	Presence of MMS	Artificial reef	Atlantic	north-east Atlantic - Mediterranean Sea	north-east Atlantic	Mediterranean Sea	Mediterranean Sea	Italy
PX4705	Presence of MMS	Other similar MMS (e.g. research platform)	Pacific	south-west Pacific - Tasman Sea	south-west Pacific	south-west Pacific	South Pacific Ocean	Australia
PX507	Presence of MMS	Artificial reef	Atlantic	north-west Atlantic	north-west Atlantic	north-west Atlantic	North Atlantic Ocean	USA
PX5110	Presence of MMS	Artificial reef	Atlantic	north-east Atlantic - Mediterranean Sea	north-east Atlantic	Mediterranean Sea	Mediterranean Sea	Greece
PY6038	Presence of MMS	Artificial reef	Atlantic	south-west Atlantic	south-west Atlantic	south-west Atlantic	South Atlantic Ocean	Brazil
PY6349	Presence of MMS	Offshore wind farm	Atlantic	north-west Atlantic - Rhode Island	north-west Atlantic	north-west Atlantic	North Atlantic Ocean	USA
PZ5685	Presence of MMS	Artificial reef	Atlantic	north-east Atlantic - Mediterranean Sea	north-east Atlantic	Mediterranean Sea	Mediterranean Sea	Spain
PZ8536	Presence of MMS	Artificial reef	Atlantic	north-west Atlantic	north-west Atlantic	north-west Atlantic	North Atlantic Ocean	USA
PZ9954	Presence of MMS	Artificial reef	Indian Ocean	west Indian Ocean - Reunion Island	west Indian Ocean	Indian Ocean	Indian Ocean	France
QA5418	Presence of MMS	Artificial reef	Pacific	north-west Pacific - Taiwan Strait	north-west Pacific	north-west Pacific	North Pacific Ocean	Taiwan
QA9055	Presence of MMS	Artificial reef	Pacific	north-west Pacific - South China Sea	north-west Pacific	north-west Pacific	North Pacific Ocean	Singapore
QB2228	Presence of MMS	Shipwreck	Atlantic	south-west Atlantic - Abrolhos National Marine Park	south-west Atlantic	south-west Atlantic	South Atlantic Ocean	Brazil
QB2982	Presence of MMS	Offshore wind farm	Atlantic	north-east Atlantic - North Sea - 15 km off western Denmark	north-east Atlantic	North Sea	North Atlantic Ocean	Denmark
QB8289	Presence of MMS	Shipwreck	Pacific	south-west Pacific - Coral Sea - Great Barrier Reef - Myrmidon Reef	south-west Pacific	south-west Pacific	South Pacific Ocean	Australia
QBL5800	Decommission of MMS	Oil and gas	Atlantic	north-east Atlantic - West of Shetland	north-east Atlantic	north-east Atlantic	North Atlantic Ocean	UK
QC4983	Presence of MMS	Artificial reef	Atlantic	north-east Atlantic - Mediterranean Sea - Adriatic Sea	north-east Atlantic	Mediterranean Sea	Mediterranean Sea	Italy
QD4361	Decommission of MMS	Oil and gas	Atlantic	north-west Atlantic - Gulf of Mexico	north-west Atlantic	Gulf of Mexico	North Atlantic Ocean	USA
QD4361	Presence of MMS	Shipwreck	Atlantic	north-west Atlantic - Gulf of Mexico	north-west Atlantic	Gulf of Mexico	North Atlantic Ocean	USA
QD4361	Presence of MMS	Artificial reef	Atlantic	north-west Atlantic - Gulf of Mexico	north-west Atlantic	Gulf of Mexico	North Atlantic Ocean	USA
QD7797	Presence of MMS	Artificial reef	Indian Ocean	north-west Indian Ocean - Red Sea - Gulf of Eilat (Gulf of Aqaba) - Eiliat's marine reserve	north-west Indian	Indian Ocean	Indian Ocean	Israel
QE4634	Presence of MMS	Shipwreck	Atlantic	north-east Atlantic - Mediterranean Sea - Adriatic Sea - off the coast of Ancona	north-east Atlantic	Mediterranean Sea	Mediterranean Sea	Italy
QF7102	Presence of MMS	Offshore wind farm	Atlantic	north-east Atlantic	north-east Atlantic	north-east Atlantic	North Atlantic Ocean	Germany
QF9196	Presence of MMS	Offshore wind farm	Atlantic	north-west Atlantic - coastal New England	north-west Atlantic	north-west Atlantic	North Atlantic Ocean	USA
QG4744	Presence of MMS	Oil and gas	Indian Ocean	east Indian Ocean - north-west shelf of Western Australia	east Indian Ocean	Indian Ocean	Indian Ocean	Australia
QH3909	Presence of MMS	Offshore wind farm	Atlantic	north-east Atlantic - North Sea - Belgian part	north-east Atlantic	North Sea	North Atlantic Ocean	Belgium
QI380	Presence of MMS	Oil and gas	Atlantic	north-west Atlantic - Grand Bank	north-west Atlantic	north-west Atlantic	North Atlantic Ocean	Canada
QI3914	Presence of MMS	Shipwreck	Indian Ocean	north-west Indian Ocean - Arabian Sea - near Grande Island, Goa	north-west Indian	Indian Ocean	Indian Ocean	India
QI7371	Presence of MMS	Oil and gas	Pacific	north-east Pacific - Southern California Bight and San Pedro Bay	north-east Pacific	north-east Pacific	North Pacific Ocean	USA
QJ2037	Presence of MMS	Shipwreck	Pacific	central-east Pacific - Line Islands - Millenium Atoll (Caroline Island)	central-east Pacific	equatorial Pacific	South Pacific Ocean	Kiribati
QJ2037	Presence of MMS	Shipwreck	Pacific	central-east Pacific - Line Islands - Kingman Reef	central-east Pacific	equatorial Pacific	North Pacific Ocean	USA
QJ2037	Presence of MMS	Shipwreck	Pacific	central-east Pacific - Line Islands - Tabuaeran Atoll	central-east Pacific	equatorial Pacific	South Pacific Ocean	Kiribati
QJ262	Presence of MMS	Artificial reef	Atlantic	north-west Atlantic - Gulf of Mexico (north central) - off the coast of Alabama	north-west Atlantic	Gulf of Mexico	North Atlantic Ocean	USA
QJ6559	Presence of MMS	Oil and gas	Pacific	north-east Pacific - Santa Maria Basin - off the coast of Southern California	north-east Pacific	north-east Pacific	North Pacific Ocean	USA
QK68	Presence of MMS	Oil and gas	Atlantic	north-west Atlantic - Gulf of Mexico (western) - off the south Texas coast	north-west Atlantic	Gulf of Mexico	North Atlantic Ocean	USA
QK68	Presence of MMS	Shipwreck	Atlantic	north-west Atlantic - Gulf of Mexico (western) - off the south Texas coast	north-west Atlantic	Gulf of Mexico	North Atlantic Ocean	USA
QK68	Decommission of MMS	Oil and gas	Atlantic	north-west Atlantic - Gulf of Mexico (western) - off the south Texas coast	north-west Atlantic	Gulf of Mexico	North Atlantic Ocean	USA
QL454	Presence of MMS	Shipwreck	Pacific	south-west Pacific - Coral Sea - off the coast of Queensland, Inner Gneerings	south-west Pacific	south-west Pacific	South Pacific Ocean	Australia
QM71	Presence of MMS	Artificial reef	Atlantic	north-east Atlantic - Algarve coast, 2-3km offshore close to Ria Formosa	north-east Atlantic	north-east Atlantic	North Atlantic Ocean	Portugal
QN738	Presence of MMS	Artificial reef	Atlantic	south-west Atlantic - off Guaxindiba Beach, northern Rio de Jeneiro coast	south-west Atlantic	south-west Atlantic	South Atlantic Ocean	Brazil
QO5447	Presence of MMS	Oil and gas	Atlantic	north-east Atlantic - North Sea, Irish Sea	north-east Atlantic	North Sea	North Atlantic Ocean	Germany
QO5447	Presence of MMS	Oil and gas	Atlantic	north-east Atlantic - North Sea, Irish Sea	north-east Atlantic	north-east Atlantic	North Atlantic Ocean	Germany
QO5447	Presence of MMS	Oil and gas	Atlantic	north-east Atlantic - North Sea, Irish Sea	north-east Atlantic	North Sea	North Atlantic Ocean	UK
QO5447	Presence of MMS	Oil and gas	Atlantic	north-east Atlantic - North Sea, Irish Sea	north-east Atlantic	north-east Atlantic	North Atlantic Ocean	UK
QO5447	Presence of MMS	Oil and gas	Atlantic	north-east Atlantic - North Sea, Irish Sea	north-east Atlantic	North Sea	North Atlantic Ocean	The Netherlands
QO5447	Presence of MMS	Oil and gas	Atlantic	north-east Atlantic - North Sea, Irish Sea	north-east Atlantic	north-east Atlantic	North Atlantic Ocean	The Netherlands
QO5447	Presence of MMS	Oil and gas	Atlantic	north-east Atlantic - North Sea, Irish Sea	north-east Atlantic	North Sea	North Atlantic Ocean	Denmark
QO5447	Presence of MMS	Oil and gas	Atlantic	north-east Atlantic - North Sea, Irish Sea	north-east Atlantic	north-east Atlantic	North Atlantic Ocean	Denmark
QO6827	Presence of MMS	Offshore wind farm	Atlantic	north-east Atlantic - North Sea - 10-18km off the coast of Amsterdam	north-east Atlantic	North Sea	North Atlantic Ocean	The Netherlands
QP393	Presence of MMS	Artificial reef	Pacific	south-east Pacific - Seno Reloncavi	south-east Pacific	south-east Pacific	South Pacific Ocean	Chile
QQ5143	Decommission of MMS	Oil and gas	Pacific	north-east Pacific - Southern Calfornia Bight	north-east Pacific	north-east Pacific	North Pacific Ocean	USA
QS7566	Presence of MMS	Artificial reef	Atlantic	north-east Atlantic - Mediterranean Sea - Northern Adriatic Sea	north-east Atlantic	Mediterranean Sea	Mediterranean Sea	Italy
QS7566	Presence of MMS	Oil and gas	Atlantic	north-east Atlantic - Mediterranean Sea - Northern Adriatic Sea	north-east Atlantic	Mediterranean Sea	Mediterranean Sea	Italy
QT7515	Decommission of MMS	Oil and gas	Atlantic	north-east Atlantic - North Sea, off the Dutch coast	north-east Atlantic	North Sea	North Atlantic Ocean	The Netherlands
QV2788	Presence of MMS	Artificial reef	Atlantic	north-west Atlantic - Steamer Rock, near the Rappahannock River mouth, Chesapeake Bay	north-west Atlantic	north-west Atlantic	North Atlantic Ocean	USA
QY2298	Presence of MMS	Artificial reef	Atlantic	north-east Atlantic - Mediterranean Sea - Ligurian Sea	north-east Atlantic	Mediterranean Sea	Mediterranean Sea	Italy
QZ8404	Presence of MMS	Shipwreck	Indian Ocean	north-west Indian Ocean - Red Sea - Sha'ab Ali (Shag Rock)	north-west Indian	Indian Ocean	Indian Ocean	Unclear or uspecified
QZ8672	Presence of MMS	Artificial reef	Pacific	north-west Pacific - Xiangyun Bay, Bohai Sea	north-west Pacific	north-west Pacific	North Pacific Ocean	China
QZ8672	Presence of MMS	Artificial reef	Pacific	north-west Pacific - Bohai Sea - Xiangyun Bay	north-west Pacific	north-west Pacific	North Pacific Ocean	China
QZ887	Presence of MMS	Artificial reef	Atlantic	south-west Atlantic - off Parana State	south-west Atlantic	south-west Atlantic	South Atlantic Ocean	Brazil
RA2807	Presence of MMS	Artificial reef	Pacific	north-west Pacific - East China Sea - Ma'an archipelago	north-west Pacific	north-west Pacific	North Pacific Ocean	China
RA670	Presence of MMS	Artificial reef	Atlantic	north-east Atlantic - Mediterranean Sea - Balearic Islands - 1.1 km off the north coast of Formentera Island	north-east Atlantic	Mediterranean Sea	Mediterranean Sea	Spain
RA7720	Presence of MMS	Artificial reef	Indian Ocean	north Indian Ocean - Kaafu Atoll	north Indian Ocean	Indian Ocean	Indian Ocean	Maldives
RB7841	Presence of MMS	Artificial reef	Atlantic	north-west Atlantic - Gulf of Mexico (northern)	north-west Atlantic	Gulf of Mexico	North Atlantic Ocean	USA
RC2713	Presence of MMS	Oil and gas	Global	Global (including North-East Atlantic, Gulf of Mexico, Australia, South East Asia, Brazil, and the Persian Gulf)	Global	Global		Global or multiple countries
RC2713	Presence of MMS	Unspecified cables or pipelines	Global	Global (including North-East Atlantic, Gulf of Mexico, Australia, South East Asia, Brazil, and the Persian Gulf)	Global	Global		Global or multiple countries
RC6296	Presence of MMS	Shipwreck	Atlantic	north-west Atlantic - Gulf of Mexico - 10 miles offshore Seybaplaya	north-west Atlantic	Gulf of Mexico	North Atlantic Ocean	Mexico
RC7936	Presence of MMS	Artificial reef	Atlantic	north-east Atlantic - Leirosa's beach, Coimbra district, south of Figueira da Foz	north-east Atlantic	north-east Atlantic	North Atlantic Ocean	Portugal
RC8491	Presence of MMS	Offshore wind farm	Pacific	north-west Pacific - Yellow Sea - Jiangsu ecosystem	north-west Pacific	north-west Pacific	North Pacific Ocean	China
RD2063	Presence of MMS	Artificial reef	Atlantic	north-east Atlantic - Mediterranean Sea - Gulf of Lion	north-east Atlantic	Mediterranean Sea	Mediterranean Sea	France
RD3416	Presence of MMS	Artificial reef	Pacific	north-west Pacific - Sea of Japan - Wakasa Bay	north-west Pacific	north-west Pacific	North Pacific Ocean	Japan
RE6209	Decommission of MMS	Oil and gas	Indian Ocean	south-east Indian Ocean - 150 km north of Barrow Island	south-east Indian Ocean	Indian Ocean	Indian Ocean	Australia
RF9944	Presence of MMS	Offshore wind farm	Atlantic	north-east Atlantic - North Sea - German Bight	north-east Atlantic	North Sea	North Atlantic Ocean	Germany
RG5805	Presence of MMS	Offshore wind farm	Atlantic	north-east Atlantic - North Sea (south-eastern), north of the island of Helgoland	north-east Atlantic	North Sea	North Atlantic Ocean	Germany
RG653	Presence of MMS	Artificial reef	Pacific	north-east Pacific - 5 km north of La Jolla in San Diego County, California	north-east Pacific	north-east Pacific	North Pacific Ocean	USA
RG7805	Presence of MMS	Artificial reef	Pacific	north-west Pacific - Soto Inland Sea - off Okayama	north-west Pacific	north-west Pacific	North Pacific Ocean	Japan
RH9136	Presence of MMS	Artificial reef	Pacific	north-east Pacific - off California	north-east Pacific	north-east Pacific	North Pacific Ocean	USA
RI4729	Presence of MMS	Artificial reef	Pacific	south-east Pacific - Mejillones Peninsula - Bolsico Cove	south-east Pacific	south-east Pacific	South Pacific Ocean	Chile
RK4467	Presence of MMS	Oil and gas	Atlantic	north-west Atlantic - Gulf of Mexico, offshore from Terrebonne Parish	north-west Atlantic	Gulf of Mexico	North Atlantic Ocean	USA
RK8838	Presence of MMS	Artificial reef	Atlantic	south-west Atlantic - 5 km offshore from Guaxindiba on the northern Rio de Janeiro coast	south-west Atlantic	south-west Atlantic	South Atlantic Ocean	Brazil
RL2641	Presence of MMS	Shipwreck	Atlantic	north-east Atlantic - North Sea - Dutch part of the Brown Ridge	north-east Atlantic	North Sea	North Atlantic Ocean	The Netherlands
RN9690	Presence of MMS	MREI (eg. Tidal or wave energy farm)	Atlantic	north-east Atlantic - Fall of Warness tidal race, European Marine Energy Centre, adjacent to Isle of Eday, Orkney Isles	north-east Atlantic	north-east Atlantic	North Atlantic Ocean	UK
RO6267	Presence of MMS	Shipwreck	Atlantic	north-west Atlantic - Onslow Bay, North Carolina	north-west Atlantic	north-west Atlantic	North Atlantic Ocean	USA
RP341	Presence of MMS	Artificial reef	Atlantic	south-west Atlantic - Folkestone Marine Reserve	south-west Atlantic	south-west Atlantic	South Atlantic Ocean	Barbados
RP410	Presence of MMS	Artificial reef	Atlantic	south-west Atlantic - 3 miles off Manguinhos Beach, North coast of Rio de Janeiro	south-west Atlantic	south-west Atlantic	South Atlantic Ocean	Brazil
RP410	Presence of MMS	Artificial reef	Atlantic	south-west Atlantic - 3 miles off Manguinos Beach on the north coast of Rio de Janeiro	south-west Atlantic	south-west Atlantic	South Atlantic Ocean	Brazil
RP689	Presence of MMS	Artificial reef	Atlantic	north-west Atlantic - Biscayne Bay, Florida	north-west Atlantic	north-west Atlantic	North Atlantic Ocean	USA
RQ7373	Presence of MMS	MREI (eg. Tidal or wave energy farm)	Atlantic	north-east Atlantic - Fall of Warness tidal test site, European Marine Energy Centre, Orkney	north-east Atlantic	north-east Atlantic	North Atlantic Ocean	UK
RR5377	Presence of MMS	Artificial reef	Atlantic	north-west Atlantic - off the coast of Vero Beach, Florida	north-west Atlantic	north-west Atlantic	North Atlantic Ocean	USA
RR5724	Presence of MMS	Artificial reef	Atlantic	north-west Atlantic - Gulf of Mexico - off the coast of Aransas, Texas	north-west Atlantic	Gulf of Mexico	North Atlantic Ocean	USA
RR8163	Presence of MMS	Shipwreck	Atlantic	south-west Atlantic - off Guarapari	south-west Atlantic	south-west Atlantic	South Atlantic Ocean	Brazil
RS7624	Presence of MMS	Offshore wind farm	Atlantic	north-west Atlantic - Massachusetts Bay	north-west Atlantic	north-west Atlantic	North Atlantic Ocean	USA
RS7635	Presence of MMS	Artificial reef	Atlantic	north-east Atlantic - Mediterranean Sea	north-east Atlantic	Mediterranean Sea	Mediterranean Sea	Israel
RT5236	Presence of MMS	Artificial reef	Indian Ocean	south-east Indian Ocean - Cockburn Sound - Port Cooga	south-east Indian Ocean	Indian Ocean	Indian Ocean	Australia
RT5236	Presence of MMS	Shipwreck	Indian Ocean	south-east Indian Ocean - Cockburn Sound - Port Cooga	south-east Indian Ocean	Indian Ocean	Indian Ocean	Australia
RT6869	Presence of MMS	Offshore wind farm	Atlantic	north-east Atlantic - Bay of Saint-Brieuc	north-east Atlantic	north-east Atlantic	North Atlantic Ocean	France
RTE3133	Presence of MMS	Oil and gas	Atlantic	central-east Atlantic	central-east Atlantic	equatorial Atlantic	South Atlantic Ocean	Gabon
RTE3133	Presence of MMS	Oil and gas	Atlantic	central-east Atlantic	central-east Atlantic	equatorial Atlantic	North Atlantic Ocean	Equatorial Guinea
RTE3133	Presence of MMS	Oil and gas	Atlantic	central-east Atlantic	central-east Atlantic	equatorial Atlantic	North Atlantic Ocean	Cameroon
RTE3133	Presence of MMS	Oil and gas	Atlantic	central-east Atlantic	central-east Atlantic	equatorial Atlantic	South Atlantic Ocean	Angola
RTE3133	Presence of MMS	Oil and gas	Atlantic	central-east Atlantic	central-east Atlantic	equatorial Atlantic	South Atlantic Ocean	Democratic Republic of Congo
RU7386	Presence of MMS	Artificial reef	Atlantic	north-east Atlantic - Algarves, off Faro	north-east Atlantic	north-east Atlantic	North Atlantic Ocean	Portugal
RU9615	Presence of MMS	Artificial reef	Pacific	north-east Pacific - off San Clemente, southern California	north-east Pacific	north-east Pacific	North Pacific Ocean	USA
RW9912	Presence of MMS	Oil and gas	Atlantic	north-east Atlantic - Mediterranean Sea - northern and central Adriatic Sea	north-east Atlantic	Mediterranean Sea	Mediterranean Sea	Italy
RX3117	Presence of MMS	Artificial reef	Atlantic	north-east Atlantic - Mediterranean Sea - Ligurian Sea	north-east Atlantic	Mediterranean Sea	Mediterranean Sea	Italy
RY2837	Presence of MMS	Artificial reef	Atlantic	north-west Atlantic - Bight of Old Robinson, Abaco	north-west Atlantic	north-west Atlantic	North Atlantic Ocean	The Bahamas
RY3559	Presence of MMS	Artificial reef	Pacific	north-west Pacific - Sea of Japan - off the coast of Sinyang Beach, southeaster part of Jeju Island	north-west Pacific	north-west Pacific	North Pacific Ocean	South Korea
RZ635	Presence of MMS	Artificial reef	Atlantic	north-east Atlantic - Mediterranean Sea - Sea of Marmara - Ocaklar Cove of Erdek Bay	north-east Atlantic	Mediterranean Sea	Mediterranean Sea	Turkey
SB1393	Presence of MMS	Artificial reef	Pacific	north-east Pacific - northern California - Van Damme State Park	north-east Pacific	north-east Pacific	North Pacific Ocean	USA
SB9782	Presence of MMS	Oil and gas	Pacific	north-east Pacific - Santa Barbara Channel, southern California	north-east Pacific	north-east Pacific	North Pacific Ocean	USA
SD1024	Presence of MMS	Oil and gas	Atlantic	north-west Atlantic - north-western Gulf of Mexico - off Port Aransas, Texas	north-west Atlantic	north-west Atlantic	North Atlantic Ocean	USA
SD4316	Presence of MMS	MREI (eg. Tidal or wave energy farm)	Atlantic	north-east Atlantic - St George's Channel - Ramsey Sound, Wales	north-east Atlantic	north-east Atlantic	North Atlantic Ocean	UK
SD937	Presence of MMS	Artificial reef	Atlantic	north-east Atlantic - Mediterranean Sea - Golfe Juan	north-east Atlantic	Mediterranean Sea	Mediterranean Sea	France
SE3257	Presence of MMS	Offshore wind farm	Atlantic	north-east Atlantic - North Sea - Thorntonbank, 30km offshore	north-east Atlantic	North Sea	North Atlantic Ocean	Belgium
SF4714	Presence of MMS	Artificial reef	Pacific	south-west Pacific - Tasman Sea - off the coast of Sydney	south-west Pacific	south-west Pacific	South Pacific Ocean	Australia
SG8682	Presence of MMS	Artificial reef	Atlantic	north-east Atlantic - Gulf of Lion	north-east Atlantic	north-east Atlantic	North Atlantic Ocean	France
SH8572	Presence of MMS	MREI (eg. Tidal or wave energy farm)	Atlantic	north-east Atlantic - North Sea - around Orkney Islands and Sheltland Islands - Scotland	north-east Atlantic	North Sea	North Atlantic Ocean	UK
SH8572	Presence of MMS	Offshore wind farm	Atlantic	north-east Atlantic - North Sea - around Orkney Islands and Sheltland Islands - Scotland	north-east Atlantic	North Sea	North Atlantic Ocean	UK
SI4332	Presence of MMS	Artificial reef	Indian Ocean	west Indian Ocean - Bass Strait - Port Phillip Bay - Frankston, Altona, and Portarlington	west Indian Ocean	Indian Ocean	Indian Ocean	Australia
SI7265	Presence of MMS	Artificial reef	Indian Ocean	north Indian Ocean - Laddadive Sea - north of Male, Maldives central Atolls	north Indian Ocean	Indian Ocean	Indian Ocean	Maldives
SI9947	Presence of MMS	Offshore wind farm	Atlantic	north-east Atlantic - North Sea - Wadden Sea - Dutch EEZ	north-east Atlantic	North Sea	North Atlantic Ocean	The Netherlands
SJ4862	Presence of MMS	Oil and gas	Atlantic	north-west Atlantic - Gulf of Mexico - northern part	north-west Atlantic	Gulf of Mexico	North Atlantic Ocean	USA
SJ4862	Presence of MMS	Shipwreck	Atlantic	north-west Atlantic - Gulf of Mexico - northern part	north-west Atlantic	Gulf of Mexico	North Atlantic Ocean	USA
SJ6080	Presence of MMS	Oil and gas	Indian Ocean	west Indian Ocean - 138 km offshore of Dampier, north-west continental shelf of Western Australia	west Indian Ocean	Indian Ocean	Indian Ocean	Australia
SK123	Presence of MMS	Oil and gas	Atlantic	north-west Atlantic - Gulf of Mexico - northwestern part from the Louisiana delta to South Padre Island	north-west Atlantic	Gulf of Mexico	North Atlantic Ocean	USA
SK123	Decommission of MMS	Oil and gas	Atlantic	north-west Atlantic - Gulf of Mexico - northwestern part from the Louisiana delta to South Padre Island	north-west Atlantic	Gulf of Mexico	North Atlantic Ocean	USA
SK5051	Decommission of MMS	Oil and gas	Indian Ocean	west Indian Ocean - 125 km NEE of Barlow Island, north-west continental shelf of Western Australia	west Indian Ocean	Indian Ocean	Indian Ocean	Australia
SK9929	Presence of MMS	MREI (eg. Tidal or wave energy farm)	Atlantic	north-east Atlantic - Fall of Warness tidal test site, European Marine Energy Centre, Orkney Islands between the islands of Eday and Muckle Green Holm	north-east Atlantic	north-east Atlantic	North Atlantic Ocean	UK
SL2370	Presence of MMS	Artificial reef	Atlantic	north-east Atlantic - Mediterranean Sea (western) - Balearic waters - 1km off of the coast of Ibiza	north-east Atlantic	Mediterranean Sea	Mediterranean Sea	Spain
SN1145	Presence of MMS	Oil and gas	Pacific	north-east Pacific - between Port Arguello central California and Huntington Beach southern California	north-east Pacific	north-east Pacific	North Pacific Ocean	USA
SNOW1	Presence of MMS	Artificial reef	Atlantic	north-west Atlantic - Gulf of Mexico (northern) - off Alabama	north-west Atlantic	Gulf of Mexico	North Atlantic Ocean	USA
SNOW10	Presence of MMS	Oil and gas	Atlantic	north-west Atlantic - Gulf of Mexico (northwestern)	north-west Atlantic	Gulf of Mexico	North Atlantic Ocean	USA
SNOW100	Presence of MMS	Artificial reef	Atlantic	north-west Atlantic - off Murrells Inlet, South Carolina, USA	north-west Atlantic	north-west Atlantic	North Atlantic Ocean	USA
SNOW101	Presence of MMS	Offshore wind farm	Atlantic	north-east Atlantic - Baltic Sea - south of Denmark	north-east Atlantic	north-east Atlantic	Baltic Sea	Denmark
SNOW102	Presence of MMS	Artificial reef	Pacific	north-east Pacific - Puget Sound - Gedney Island, Washington	north-east Pacific	north-east Pacific	North Pacific Ocean	USA
SNOW103	Presence of MMS	Artificial reef	Atlantic	north-west Atlantic - off Boca Raton, Palm Beach Couny, Florida, USA	north-west Atlantic	north-west Atlantic	North Atlantic Ocean	USA
SNOW104	Presence of MMS	Artificial reef	Pacific	north-east Pacific - off Penguin Bank, Hawaii	north-east Pacific	north-east Pacific	North Pacific Ocean	USA
SNOW105	Presence of MMS	Oil and gas	Pacific	north-east Pacific - off santa Barbara, California	north-east Pacific	north-east Pacific	North Pacific Ocean	USA
SNOW106	Presence of MMS	Offshore wind farm	Atlantic	north-east Atlantic - North Sea - Thornton Bank - 30Km off Belgian coast	north-east Atlantic	North Sea	North Atlantic Ocean	Belgium
SNOW107	Presence of MMS	Artificial reef	Atlantic	north-west Atlantic - Caribbean Sea - Yellow Sub dive site, off West coast of Bonarie, Dutch Caribbean	north-west Atlantic	north-west Atlantic	North Atlantic Ocean	The Netherlands
SNOW108	Presence of MMS	Artificial reef	Atlantic	south-west Atlantic - off Parana state, south-east Brazil	south-west Atlantic	south-west Atlantic	South Atlantic Ocean	Brazil
SNOW109	Presence of MMS	Artificial reef	Pacific	north-east Pacific - Monterey Bay - Soquel Cove, California	north-east Pacific	north-east Pacific	North Pacific Ocean	USA
SNOW11	Presence of MMS	Artificial reef	Atlantic	north-west Atlantic - Dade County artificial reef zone -east of Key Biscayne, Miami, Florida	north-west Atlantic	north-west Atlantic	North Atlantic Ocean	USA
SNOW110	Presence of MMS	Artificial reef	Pacific	north-east Pacific - off La Jolla, California	north-east Pacific	north-east Pacific	North Pacific Ocean	USA
SNOW111	Presence of MMS	Artificial reef	Atlantic	north-west Atlantic - off Panama City, Florida, USA	north-west Atlantic	north-west Atlantic	North Atlantic Ocean	USA
SNOW111	Presence of MMS	Shipwreck	Atlantic	north-west Atlantic - off Panama City, Florida, USA	north-west Atlantic	north-west Atlantic	North Atlantic Ocean	USA
SNOW112	Presence of MMS	Oil and gas	Atlantic	central-east Atlantic - Port of Las Palmas, Gran Canaria, Canary Islands	central-east Atlantic	equatorial Atlantic	North Atlantic Ocean	Spain
SNOW113	Presence of MMS	Offshore wind farm	Atlantic	north-east Atlantic - North Sea - off coast of Germany	north-east Atlantic	North Sea	North Atlantic Ocean	Germany
SNOW113	Presence of MMS	Offshore wind farm	Atlantic	north-east Atlantic - North Sea - off the south-east of the UK	north-east Atlantic	North Sea	North Atlantic Ocean	UK
SNOW114	Presence of MMS	Artificial reef	Atlantic	north-west Atlantic - Caribbean Sea - East of Enrique Reef, West of Enrique Reef, and Mario Reef, La Parguera	north-west Atlantic	north-west Atlantic	North Atlantic Ocean	Puerto Rico
SNOW115	Presence of MMS	Artificial reef	Pacific	central-west Pacific - off southern Islands of Singapore	central-west Pacific	equatorial Pacific	North Pacific Ocean	Singapore
SNOW116	Presence of MMS	Artificial reef	Pacific	north-east Pacific - Honaunau Bay - Kona, Hawaii	north-east Pacific	north-east Pacific	North Pacific Ocean	USA
SNOW117	Presence of MMS	Oil and gas	Atlantic	north-east Atlantic - North Sea	north-east Atlantic	North Sea	North Atlantic Ocean	UK
SNOW118	Presence of MMS	Artificial reef	Pacific	north-west Pacific - Urasoko Bay - Ishigaki Island (Ryukyu Islands)	north-west Pacific	north-west Pacific	North Pacific Ocean	Japan
SNOW119	Presence of MMS	Oil and gas	Atlantic	north-west Atlantic - Gulf of Mexico - off dauphin Island , Alabama	north-west Atlantic	Gulf of Mexico	North Atlantic Ocean	USA
SNOW12	Presence of MMS	Oil and gas	Atlantic	north-east Atlantic - Mediterranean Sea - Adriatic Sea	north-east Atlantic	Mediterranean Sea	Mediterranean Sea	Italy
SNOW120	Presence of MMS	Shipwreck	Atlantic	north-east Atlantic - North Sea - Southern Bight - Belgian coastal waters	north-east Atlantic	North Sea	North Atlantic Ocean	Belgium
SNOW121	Presence of MMS	Artificial reef	Pacific	north-east Pacific - East China Sea - Zhejiang Province, Houtou coast off Gouqi Island	north-east Pacific	north-east Pacific	North Pacific Ocean	China
SNOW122	Presence of MMS	Oil and gas	Atlantic	north-east Atlantic - Mediterranean Sea - Adriatic Sea - off the coast at Ravenna, at 7 and 10.5 km from the coast	north-east Atlantic	Mediterranean Sea	Mediterranean Sea	Italy
SNOW13	Presence of MMS	Artificial reef	Atlantic	north-east Atlantic - Mediterranean Sea - southwest ofTel-Shiqmona, Haifa	north-east Atlantic	Mediterranean Sea	Mediterranean Sea	Israel
SNOW14	Presence of MMS	Offshore wind farm	Atlantic	north-east Atlantic - North Sea (Belgian part)- Thortonbank and Bight Bank	north-east Atlantic	North Sea	North Atlantic Ocean	Belgium
SNOW15	Presence of MMS	Oil and gas	Pacific	north-east Pacific - Santa Barbara Channel - off California	north-east Pacific	north-east Pacific	North Pacific Ocean	USA
SNOW16	Decommission of MMS	Oil and gas	Atlantic	north-west Atlantic - off Hallandale, Florida	north-west Atlantic	north-west Atlantic	North Atlantic Ocean	USA
SNOW17	Presence of MMS	Artificial reef	Atlantic	north-west Atlantic - Gulf of Mexico (northeastern) - off	north-west Atlantic	Gulf of Mexico	North Atlantic Ocean	USA
SNOW18	Presence of MMS	Offshore wind farm	Atlantic	north-east Atlantic - off the Northumbrian coast, northeastern England	north-east Atlantic	north-east Atlantic	North Atlantic Ocean	UK
SNOW19	Presence of MMS	Artificial reef	Pacific	north-east Pacific - Elliot Bay, Puget Sound, Washington	north-east Pacific	north-east Pacific	North Pacific Ocean	USA
SNOW2	Presence of MMS	Artificial reef	Pacific	north-east Pacific - Chalk Cove, offshore from Catalina Island, California	north-east Pacific	north-east Pacific	North Pacific Ocean	USA
SNOW20	Presence of MMS	Artificial reef	Atlantic	north-west Atlantic - Chesapeake Bay, off Virginia	north-west Atlantic	north-west Atlantic	North Atlantic Ocean	USA
SNOW21	Presence of MMS	Oil and gas	Atlantic	north-west Atlantic - Gulf of Mexico - off Louisiana	north-west Atlantic	Gulf of Mexico	North Atlantic Ocean	USA
SNOW22	Presence of MMS	Artificial reef	Atlantic	north-west Atlantic - Caribbean Sea - Perseverance Bay, US Virgin Islands	north-west Atlantic	north-west Atlantic	North Atlantic Ocean	USA
SNOW23	Presence of MMS	Artificial reef	Atlantic	north-west Atlantic - Caribbean Sea - Perseverance Bay, US Virgin Islands	north-west Atlantic	north-west Atlantic	North Atlantic Ocean	USA
SNOW24	Presence of MMS	Oil and gas	Pacific	north-east Pacific - Santa Barbara Channel, off California	north-east Pacific	north-east Pacific	North Pacific Ocean	USA
SNOW25	Presence of MMS	Artificial reef	Pacific	north-west Pacific - South China Sea - Port Shelter, Hong Kong	north-west Pacific	north-west Pacific	North Pacific Ocean	China
SNOW26	Presence of MMS	Artificial reef	Atlantic	north-west Atlantic - Gulf of Mexico (northern) - off the coast of Panama City, Florida	north-west Atlantic	Gulf of Mexico	North Atlantic Ocean	USA
SNOW27	Presence of MMS	Artificial reef	Atlantic	north-west Atlantic - off South Carolina	north-west Atlantic	north-west Atlantic	North Atlantic Ocean	USA
SNOW28		Offshore wind farm	Atlantic	north-east Atlantic - Scottish borders and south-west Ireland	north-east Atlantic	north-east Atlantic	North Atlantic Ocean	UK
SNOW28		Offshore wind farm	Atlantic	north-east Atlantic - Scottish borders and south-west Ireland	north-east Atlantic	north-east Atlantic	North Atlantic Ocean	Ireland
SNOW29	Presence of MMS	Offshore wind farm	Atlantic	north-east Atlantic - east coast of the UK	north-east Atlantic	north-east Atlantic	North Atlantic Ocean	UK
SNOW3	Presence of MMS	Artificial reef	Atlantic	north-east Atlantic - Medierranean Sea - Ligurian Sea - Marconi Gulf	north-east Atlantic	Mediterranean Sea	Mediterranean Sea	Italy
SNOW3	Presence of MMS	Shipwreck	Atlantic	north-east Atlantic - Medierranean Sea - Ligurian Sea - Marconi Gulf	north-east Atlantic	Mediterranean Sea	Mediterranean Sea	Italy
SNOW30	Presence of MMS	Artificial reef	Atlantic	north-west Atlantic - Murrells Inlet, South Carolina	north-west Atlantic	north-west Atlantic	North Atlantic Ocean	USA
SNOW31	Presence of MMS	Artificial reef	Atlantic	north-east Atlantic - Mediterranean Sea - Adriatic Sea - southeast of the Conero Promontory	north-east Atlantic	Mediterranean Sea	Mediterranean Sea	Italy
SNOW32	Presence of MMS	Artificial reef	Pacific	north-west Pacific - Shimamaki	north-west Pacific	north-west Pacific	North Pacific Ocean	Japan
SNOW33	Presence of MMS	MREI (eg. Tidal or wave energy farm)	Atlantic	north-east Atlantic - Cornwall England	north-east Atlantic	north-east Atlantic	North Atlantic Ocean	UK
SNOW34	Presence of MMS	Offshore wind farm	Atlantic	north-east Atlantic - North Sea	north-east Atlantic	North Sea	North Atlantic Ocean	Denmark
SNOW35	Presence of MMS	Offshore wind farm	Atlantic	north-west Atlantic - Cape Cod	north-west Atlantic	north-west Atlantic	North Atlantic Ocean	USA
SNOW36	Presence of MMS	Artificial reef	Indian Ocean	north-east Indian Ocean - Bay of Bengal -off Chinnandikuppam	north-east Indian	Indian Ocean	Indian Ocean	India
SNOW37	Presence of MMS	Offshore wind farm	Atlantic	north-west Atlantic - Delaware	north-west Atlantic	north-west Atlantic	North Atlantic Ocean	USA
SNOW38	Presence of MMS	Offshore wind farm	Atlantic	north-east Atlantic - North Sea	north-east Atlantic	North Sea	North Atlantic Ocean	Denmark
SNOW39	Presence of MMS	Artificial reef	Pacific	south-west Pacific - Goat Island, near Leigh	south-west Pacific	south-west Pacific	South Pacific Ocean	New Zealand
SNOW4	Presence of MMS	Offshore wind farm	Atlantic	north-east Atlantic - Baltic Sea (western)	north-east Atlantic	north-east Atlantic	Baltic Sea	Denmark
SNOW40	Presence of MMS	Oil and gas	Atlantic	north-west Atlantic - Gulf of Mexico	north-west Atlantic	Gulf of Mexico	North Atlantic Ocean	USA
SNOW41	Presence of MMS	Artificial reef	Atlantic	north-west Atlantic - Gulf of Mexico	north-west Atlantic	Gulf of Mexico	North Atlantic Ocean	USA
SNOW42	Presence of MMS	Oil and gas	Pacific	north-west Pacific - southern California	north-west Pacific	north-west Pacific	North Pacific Ocean	USA
SNOW43	Presence of MMS	Artificial reef	Atlantic	north-west Atlantic - northwest of Pacific Reef Light, Biscayne National Monument, Florida	north-west Atlantic	north-west Atlantic	North Atlantic Ocean	USA
SNOW44	Presence of MMS	MREI (eg. Tidal or wave energy farm)	Atlantic	north-east Atlantic - Irish Sea	north-east Atlantic	north-east Atlantic	North Atlantic Ocean	UK
SNOW45	Presence of MMS	Artificial reef	Pacific	north-west Pacific - Maunalua Bay - off the south shore of Oahu, Hawaii	north-west Pacific	north-west Pacific	North Pacific Ocean	USA
SNOW47	Presence of MMS	Artificial reef	Atlantic	north-west Atlantic - Caribbean Sea	north-west Atlantic	north-west Atlantic	North Atlantic Ocean	Mexico
SNOW48	Presence of MMS	Artificial reef	Pacific	north-east Pacific - Puget Sound	north-east Pacific	north-east Pacific	North Pacific Ocean	USA
SNOW49	Presence of MMS	Artificial reef	Atlantic	north-west Atlantic - Caribbean Sea - Gulf of Honduras - Bahia de Amatique	north-west Atlantic	north-west Atlantic	North Atlantic Ocean	Belize
SNOW5	Presence of MMS	Artificial reef	Atlantic	north-east Atlantic - English Channel - Poole Bay	north-east Atlantic	north-east Atlantic	North Atlantic Ocean	UK
SNOW50	Presence of MMS	Artificial reef	Pacific	south-west Pacific - Tasman Sea - Solitary Island Marine Park	south-west Pacific	south-west Pacific	South Pacific Ocean	Australia
SNOW51	Presence of MMS	Artificial reef	Atlantic	north-west Atlantic - Caribbean Sea - South Cay and Jackson's Bay	north-west Atlantic	north-west Atlantic	North Atlantic Ocean	Jamaica
SNOW52	Presence of MMS	Artificial reef	Pacific	north-west Pacific - Hawaii	north-west Pacific	north-west Pacific	North Pacific Ocean	USA
SNOW53	Presence of MMS	Artificial reef	Pacific	north-east Pacific - off San Diego	north-east Pacific	north-east Pacific	North Pacific Ocean	USA
SNOW54	Presence of MMS	Artificial reef	Atlantic	north-west Atlantic -north Carolina	north-west Atlantic	north-west Atlantic	North Atlantic Ocean	USA
SNOW55	Presence of MMS	Oil and gas	Atlantic	north-east Atlantic - Mediterranean Sea	north-east Atlantic	Mediterranean Sea	Mediterranean Sea	Italy
SNOW56	Presence of MMS	Artificial reef	Atlantic	north-west Atlantic - Florida	north-west Atlantic	north-west Atlantic	North Atlantic Ocean	USA
SNOW57	Presence of MMS	Artificial reef	Atlantic	south-west Atlantic - north of Rio de Janeiro state	south-west Atlantic	south-west Atlantic	South Atlantic Ocean	Brazil
SNOW58	Presence of MMS	MREI (eg. Tidal or wave energy farm)	Atlantic	north-west Atlantic - Maine	north-west Atlantic	north-west Atlantic	North Atlantic Ocean	USA
SNOW59	Presence of MMS	Artificial reef	Atlantic	south-west Atlantic - north of Rio de Janeiro state	south-west Atlantic	south-west Atlantic	South Atlantic Ocean	Brazil
SNOW6	Presence of MMS	Artificial reef	Pacific	north-east Pacific - off southern California	north-east Pacific	north-east Pacific	North Pacific Ocean	USA
SNOW60	Presence of MMS	Artificial reef	Atlantic	north-east Atlantic - off Faro, Algarve	north-east Atlantic	north-east Atlantic	North Atlantic Ocean	Portugal
SNOW61	Presence of MMS	Oil and gas	Pacific	north-east Pacific - off California	north-east Pacific	north-east Pacific	North Pacific Ocean	USA
SNOW62	Presence of MMS	Oil and gas	Indian Ocean	north Indian Ocean - Arabian (Persian) Gulf	north Indian Ocean	Indian Ocean	Indian Ocean	United Arab Emirates
SNOW63	Presence of MMS	Artificial reef	Indian Ocean	north Indian Ocean - Gulf of Mannar	north Indian Ocean	Indian Ocean	Indian Ocean	India
SNOW64	Presence of MMS	Artificial reef	Pacific	north-east Pacific - Puget Sound	north-east Pacific	north-east Pacific	North Pacific Ocean	USA
SNOW65	Presence of MMS	Artificial reef	Atlantic	north-west Atlantic - Gulf of Mexico	north-west Atlantic	Gulf of Mexico	North Atlantic Ocean	USA
SNOW66	Decommission of MMS	Oil and gas	Atlantic	north-east Atlantic - North Sea	north-east Atlantic	North Sea	North Atlantic Ocean	Norway
SNOW67	Presence of MMS	Other similar MMS (e.g. research platform)	Atlantic	north-east Atlantic - UK waters	north-east Atlantic	north-east Atlantic	North Atlantic Ocean	UK
SNOW68	Presence of MMS	Artificial reef	Atlantic	north-west Atlantic - Onslow Bay, North Carolina	north-west Atlantic	north-west Atlantic	North Atlantic Ocean	USA
SNOW69	Presence of MMS	Artificial reef	Pacific	north-east Pacific - east Capitola, California	north-east Pacific	north-east Pacific	North Pacific Ocean	USA
SNOW7	Presence of MMS	Oil and gas	Atlantic	north-east Atlantic - North Sea - Dogger Bank (Northeast “Entenschnabel” German Sector)	north-east Atlantic	North Sea	North Atlantic Ocean	Germany
SNOW70	Presence of MMS	Oil and gas	Pacific	north-east Pacific - Santa Barbara Channel - off California	north-east Pacific	north-east Pacific	North Pacific Ocean	USA
SNOW71	Presence of MMS	Oil and gas	Atlantic	north-east Atlantic - North Sea	north-east Atlantic	North Sea	North Atlantic Ocean	UK
SNOW72	Presence of MMS	Artificial reef	Pacific	north-west Pacific - San Diego County, California	north-west Pacific	north-west Pacific	North Pacific Ocean	USA
SNOW73	Presence of MMS	Artificial reef	Atlantic	north-west Atlantic - Chesapeake Bay	north-west Atlantic	north-west Atlantic	North Atlantic Ocean	USA
SNOW74	Presence of MMS	Oil and gas	Indian Ocean	north Indian Ocean - Arabian (Persian) Gulf	north Indian Ocean	Indian Ocean	Indian Ocean	Qatar
SNOW75	Presence of MMS	Artificial reef	Atlantic	north-west Atlantic - off the coast of Delaware	north-west Atlantic	north-west Atlantic	North Atlantic Ocean	USA
SNOW76	Presence of MMS	Artificial reef	Atlantic	north-west Atlantic - off the coast fo Dade County	north-west Atlantic	north-west Atlantic	North Atlantic Ocean	USA
SNOW77	Presence of MMS	Oil and gas	Atlantic	north-west Atlantic - off Miami beach and Key Biscayne Florida	north-west Atlantic	north-west Atlantic	North Atlantic Ocean	USA
SNOW77	Presence of MMS	Shipwreck	Atlantic	north-west Atlantic - off Miami beach and Key Biscayne Florida	north-west Atlantic	north-west Atlantic	North Atlantic Ocean	USA
SNOW78	Presence of MMS	Artificial reef	Atlantic	north-west Atlantic - East side of Discovery Bay	north-west Atlantic	north-west Atlantic	North Atlantic Ocean	Jamaica
SNOW79	Presence of MMS	MREI (eg. Tidal or wave energy farm)	Atlantic	north-east Atlantic - Bay of Biscay, Santander Bay	north-east Atlantic	north-east Atlantic	North Atlantic Ocean	France
SNOW79	Presence of MMS	MREI (eg. Tidal or wave energy farm)	Pacific	north-east Pacific - Gulf of California	north-east Pacific	north-east Pacific	North Pacific Ocean	USA
SNOW8	Presence of MMS	Artificial reef	Pacific	north-west Pacific - South China Sea - Silaqui Island and Guiguiwanen Bay - Bolinao, Pangasinan	north-west Pacific	north-west Pacific	North Pacific Ocean	The Philippines
SNOW80	Presence of MMS	Other similar MMS (e.g. research platform)	Atlantic	north-east Atlantic - North Sea - German Bight, 45km north of Borkum Island	north-east Atlantic	North Sea	North Atlantic Ocean	Germany
SNOW81	Presence of MMS	Artificial reef	Atlantic	north-west Atlantic - off Maiden Island	north-west Atlantic	north-west Atlantic	North Atlantic Ocean	Antigua
SNOW82	Presence of MMS	Artificial reef	Atlantic	north-west Atlantic - Caribbean Sea - coast of Curacao	north-west Atlantic	north-west Atlantic	North Atlantic Ocean	Curacao
SNOW82	Presence of MMS	Artificial reef	Atlantic	north-west Atlantic - Caribbean Sea - coast of Curacao	north-west Atlantic	north-west Atlantic	North Atlantic Ocean	The Netherlands
SNOW83	Presence of MMS	Artificial reef	Pacific	north-west Pacific - Shikoku Islands - Ikata, Muronahama	north-west Pacific	north-west Pacific	North Pacific Ocean	Japan
SNOW84	Presence of MMS	Shipwreck	Atlantic	north-west Atlantic - Gulf of Mexico (northeastern) - 3.3km offshore from Panama city, Florida	north-west Atlantic	Gulf of Mexico	North Atlantic Ocean	USA
SNOW85	Presence of MMS	Oil and gas	Atlantic	north-east Atlantic - Mediterranean Sea - Adriatic sea	north-east Atlantic	Mediterranean Sea	Mediterranean Sea	Italy
SNOW86	Presence of MMS	Artificial reef	Atlantic	north-east Atlantic - English Channel - Poole Bay	north-east Atlantic	north-east Atlantic	North Atlantic Ocean	UK
SNOW87	Presence of MMS	Artificial reef	Pacific	north-east Pacific - Puget Sound - south west side of Blake Island	north-east Pacific	north-east Pacific	North Pacific Ocean	USA
SNOW88	Presence of MMS	Artificial reef	Pacific	north-east Pacific - Puget Sound - west shore of Edmonds, 24km north of Seattle	north-east Pacific	north-east Pacific	North Pacific Ocean	USA
SNOW89	Presence of MMS	Artificial reef	Pacific	central-north Pacific - south east Oahu, Hawaii, 1.5 miles off the coast of Oahu	central-north Pacific	equatorial Pacific	North Pacific Ocean	USA
SNOW9	Presence of MMS	Shipwreck	Atlantic	north-east Atlantic - Mediterranean Sea - Tyrrhenian Sea	north-east Atlantic	Mediterranean Sea	Mediterranean Sea	Italy
SNOW90	Presence of MMS	Shipwreck	Atlantic	north-west Atlantic - Gulf of Mexico - 8km south of the western end of Horn Island	north-west Atlantic	Gulf of Mexico	North Atlantic Ocean	USA
SNOW91	Presence of MMS	Artificial reef	Pacific	north-west Pacific - South China Sea - off the coast of Kaohsiung County	north-west Pacific	north-west Pacific	North Pacific Ocean	Taiwan
SNOW91	Presence of MMS	Shipwreck	Pacific	north-west Pacific - South China Sea - off the coast of Kaohsiung County	north-west Pacific	north-west Pacific	North Pacific Ocean	Taiwan
SNOW92	Presence of MMS	Offshore wind farm	Atlantic	north-east Atlantic - North Sea - Scroby Sands	north-east Atlantic	North Sea	North Atlantic Ocean	UK
SNOW93	Presence of MMS	Offshore wind farm	Atlantic	north-east Atlantic - all UK waters	north-east Atlantic	north-east Atlantic	North Atlantic Ocean	UK
SNOW94	Presence of MMS	Artificial reef	Atlantic	north-west Atlantic - Gulf of Mexico (northern) - south of Dauphin Island, Alabama	north-west Atlantic	Gulf of Mexico	North Atlantic Ocean	USA
SNOW95	Presence of MMS	Oil and gas	Atlantic	north-east Atlantic - North Sea	north-east Atlantic	North Sea	North Atlantic Ocean	UK
SNOW96	Presence of MMS	Artificial reef	Atlantic	north-west Atlantic - Gulf of Mexico (northeastern) - northwest of Cedar Key, Florida	north-west Atlantic	Gulf of Mexico	North Atlantic Ocean	USA
SNOW97	Presence of MMS	Shipwreck	Atlantic	north-east Atlantic - North Sea - BPNS	north-east Atlantic	North Sea	North Atlantic Ocean	Belgium
SNOW98	Presence of MMS	Artificial reef	Atlantic	south-west Atlantic - halfway between the mouth of the Paraiba do Sul River (to the south) and the Itabapoana River (to the north), south-east Brazil	south-west Atlantic	south-west Atlantic	South Atlantic Ocean	Brazil
SNOW99	Presence of MMS	Artificial reef	Pacific	south-west Pacific - Carrum Bight, eastern Port Phillip Bay - southeastern Australia	south-west Pacific	south-west Pacific	South Pacific Ocean	Australia
SP1030	Decommission of MMS	Oil and gas	Atlantic	north-west Atlantic - Gulf of Mexico (northwestern) - edge of the Louisiana continental shelf - East Cameron and Eugene Island	north-west Atlantic	Gulf of Mexico	North Atlantic Ocean	USA
SQ973	Presence of MMS	Offshore wind farm	Atlantic	north-west Atlantic - off the coast of Rhodes Island	north-west Atlantic	north-west Atlantic	North Atlantic Ocean	USA
SR3904	Presence of MMS	Oil and gas	Atlantic	north-west Atlantic - Gulf of Mexico (eastern) - west Florida shelf	north-west Atlantic	Gulf of Mexico	North Atlantic Ocean	USA
SR9432	Decommission of MMS	Shipwreck	Atlantic	north-east Atlantic - Mediterranean Sea - Tyrrhenian Sea - Giglio Island	north-east Atlantic	Mediterranean Sea	Mediterranean Sea	Italy
STC3083	Decommission of MMS	Oil and gas	Atlantic	north-west Atlantic - Gulf of Mexico	north-west Atlantic	Gulf of Mexico	North Atlantic Ocean	USA
SU2503	Presence of MMS	Offshore wind farm	Atlantic	north-west Atlantic - Altantic Outer Continental Shelf - from New Jersey to North Carolina	north-west Atlantic	north-west Atlantic	North Atlantic Ocean	USA
SU7900	Presence of MMS	Artificial reef	Pacific	north-west Pacific - Yellow Sea - Rongcheng Bay, off the coast of Shandong Peninsula, East China	north-west Pacific	north-west Pacific	North Pacific Ocean	China
SU9171	Presence of MMS	Artificial reef	Atlantic	north-west Atlantic - Carribean Sea - Perseverance Bay, off St Thomas - US Virgin Islands	north-west Atlantic	north-west Atlantic	North Atlantic Ocean	USA
SUB9685	Presence of MMS	Offshore wind farm	Atlantic	north-east Atlantic - North Sea (southern)	north-east Atlantic	North Sea	North Atlantic Ocean	Germany
SV181	Presence of MMS	Artificial reef	Atlantic	north-east Atlantic - Mediterranean Sea- Aegean Sea - Gulf of Izmir	north-east Atlantic	Mediterranean Sea	Mediterranean Sea	Turkey
SV4184	Presence of MMS	Oil and gas	Atlantic	south-west Atlantic - off the coast of Rio de Janeiro	south-west Atlantic	south-west Atlantic	South Atlantic Ocean	Brazil
SW2019	Presence of MMS	Oil and gas	Atlantic	north-west Atlantic - Gulf of Mexico (northern) - Eugene Island mineral lease blocks	north-west Atlantic	Gulf of Mexico	North Atlantic Ocean	USA
SW2019	Decommission of MMS	Oil and gas	Atlantic	north-west Atlantic - Gulf of Mexico (northern)	north-west Atlantic	Gulf of Mexico	North Atlantic Ocean	USA
SY4277	Presence of MMS	Oil and gas	Atlantic	north-west Atlantic - Gulf of Mexico (northern) - Floral Garden Banks	north-west Atlantic	Gulf of Mexico	North Atlantic Ocean	USA
SZ3138	Presence of MMS	Artificial reef	Pacific	north-east Pacific - Southern California Bight	north-east Pacific	north-east Pacific	North Pacific Ocean	USA
TA197	Presence of MMS	Oil and gas	Atlantic	north-west Atlantic - Gulf of Mexico (northern) - Louisiana shelf from Mississippi to Texas	north-west Atlantic	Gulf of Mexico	North Atlantic Ocean	USA
TCC5440	Decommission of MMS	Shipwreck	Pacific	north-east Pacific - Palmyra Atoll, Hawaii	north-east Pacific	north-east Pacific	North Pacific Ocean	USA
TE7134	Presence of MMS	Shipwreck	Atlantic	south-west Atlantic - Pernambuco - Recife	south-west Atlantic	south-west Atlantic	South Atlantic Ocean	Brazil
TK3635	Presence of MMS	Artificial reef	Atlantic	north-west Atlantic - off Florida - Miami-Dade county	north-west Atlantic	north-west Atlantic	North Atlantic Ocean	USA
TL5674	Presence of MMS	Artificial reef	Atlantic	north-west Atlantic - east-central Florida Bay - Bob Allen Keys	north-west Atlantic	north-west Atlantic	North Atlantic Ocean	USA
TL5801	Presence of MMS	Artificial reef	Pacific	north-east Pacific - Southern California Bight - offshore of Camp Pendleton U.S. Marine Corps Base	north-east Pacific	north-east Pacific	North Pacific Ocean	USA
TL5801	Presence of MMS	Artificial reef	Pacific	north-east Pacific - Southern California Bight - offshore of Torrey Pines State Beach	north-east Pacific	north-east Pacific	North Pacific Ocean	USA
TLC6562	Presence of MMS	Offshore wind farm	Pacific	north-west Pacific - East China Sea, off Fukue Island, south end of Goto Islands	north-west Pacific	north-west Pacific	North Pacific Ocean	Japan
TLC6562	Presence of MMS	Artificial reef	Pacific	north-west Pacific - East China Sea, off Fukue Island, south end of Goto Islands	north-west Pacific	north-west Pacific	North Pacific Ocean	Japan
TN3717	Presence of MMS	Artificial reef	Atlantic	south-west Atlantic - north coast of Rio de Janeiro - five nautical miles from the beach of Manguinhos	south-west Atlantic	south-west Atlantic	South Atlantic Ocean	Brazil
TN6196	Presence of MMS	Artificial reef	Atlantic	north-west Atlantic - Delaware Bay - Brown's Shoal	north-west Atlantic	north-west Atlantic	North Atlantic Ocean	USA
TN7441	Presence of MMS	Artificial reef	Atlantic	north-west Atlantic - Point Heyer, Puget Sound	north-west Atlantic	north-west Atlantic	North Atlantic Ocean	USA
TO1778	Presence of MMS	Artificial reef	Pacific	south-west Pacific - Tasman Sea - Sydney Harbour	south-west Pacific	south-west Pacific	South Pacific Ocean	Australia
TP5773	Presence of MMS	Artificial reef	Indian Ocean	east Indian Ocean - Geographe Bay	east Indian Ocean	Indian Ocean	Indian Ocean	Australia
TP8548	Presence of MMS	Artificial reef	Atlantic	north-west Atlantic - Gulf of Mexico (northern) - 30 km south of the mouth of Choctawhatchee Bay, Florida	north-west Atlantic	Gulf of Mexico	North Atlantic Ocean	USA
TQ5228	Presence of MMS	Shipwreck	Atlantic	north-west Atlantic - south-eastern Florida	north-west Atlantic	north-west Atlantic	North Atlantic Ocean	USA
TR2533	Presence of MMS	Artificial reef	Atlantic	north-east Atlantic - English Channel - Poole Bay	north-east Atlantic	north-east Atlantic	North Atlantic Ocean	UK
TR6756	Decommission of MMS	Oil and gas	Atlantic	north-east Atlantic - North Sea (central nrthern part) - in ICES statistical rectangle 46F1	north-east Atlantic	North Sea	North Atlantic Ocean	UK
TS2259	Presence of MMS	Artificial reef	Pacific	north-east Pacific - off California	north-east Pacific	north-east Pacific	North Pacific Ocean	USA
TS693	Presence of MMS	Oil and gas	Atlantic	north-west Atlantic - Gulf of Mexico (northern)	north-west Atlantic	Gulf of Mexico	North Atlantic Ocean	USA
TT1827	Presence of MMS	MREI (eg. Tidal or wave energy farm)	Atlantic	north-east Atlantic - Irish Sea - Strangford Lough Narrows	north-east Atlantic	north-east Atlantic	North Atlantic Ocean	Ireland
TT347	Presence of MMS	Oil and gas	Atlantic	north-east Atlantic - North Sea	north-east Atlantic	North Sea	North Atlantic Ocean	UK
TT347	Presence of MMS	Offshore wind farm	Atlantic	north-east Atlantic - North Sea	north-east Atlantic	North Sea	North Atlantic Ocean	UK
TT347	Presence of MMS	Other similar MMS (e.g. research platform)	Atlantic	north-east Atlantic - North Sea	north-east Atlantic	North Sea	North Atlantic Ocean	UK
TT347	Presence of MMS	Oil and gas	Atlantic	north-east Atlantic - North Sea	north-east Atlantic	North Sea	North Atlantic Ocean	France
TT347	Presence of MMS	Offshore wind farm	Atlantic	north-east Atlantic - North Sea	north-east Atlantic	North Sea	North Atlantic Ocean	France
TT347	Presence of MMS	Other similar MMS (e.g. research platform)	Atlantic	north-east Atlantic - North Sea	north-east Atlantic	North Sea	North Atlantic Ocean	France
TT347	Presence of MMS	Oil and gas	Atlantic	north-east Atlantic - North Sea	north-east Atlantic	North Sea	North Atlantic Ocean	Denmark
TT347	Presence of MMS	Offshore wind farm	Atlantic	north-east Atlantic - North Sea	north-east Atlantic	North Sea	North Atlantic Ocean	Denmark
TT347	Presence of MMS	Other similar MMS (e.g. research platform)	Atlantic	north-east Atlantic - North Sea	north-east Atlantic	North Sea	North Atlantic Ocean	Denmark
TT347	Presence of MMS	Oil and gas	Atlantic	north-east Atlantic - North Sea	north-east Atlantic	North Sea	North Atlantic Ocean	The Netherlands
TT347	Presence of MMS	Offshore wind farm	Atlantic	north-east Atlantic - North Sea	north-east Atlantic	North Sea	North Atlantic Ocean	The Netherlands
TT347	Presence of MMS	Other similar MMS (e.g. research platform)	Atlantic	north-east Atlantic - North Sea	north-east Atlantic	North Sea	North Atlantic Ocean	The Netherlands
TT347	Presence of MMS	Oil and gas	Atlantic	north-east Atlantic - North Sea	north-east Atlantic	North Sea	North Atlantic Ocean	Belgium
TT347	Presence of MMS	Offshore wind farm	Atlantic	north-east Atlantic - North Sea	north-east Atlantic	North Sea	North Atlantic Ocean	Belgium
TT347	Presence of MMS	Other similar MMS (e.g. research platform)	Atlantic	north-east Atlantic - North Sea	north-east Atlantic	North Sea	North Atlantic Ocean	Belgium
TT347	Presence of MMS	Oil and gas	Atlantic	north-east Atlantic - North Sea	north-east Atlantic	North Sea	North Atlantic Ocean	Germany
TT347	Presence of MMS	Offshore wind farm	Atlantic	north-east Atlantic - North Sea	north-east Atlantic	North Sea	North Atlantic Ocean	Germany
TT347	Presence of MMS	Other similar MMS (e.g. research platform)	Atlantic	north-east Atlantic - North Sea	north-east Atlantic	North Sea	North Atlantic Ocean	Germany
TT515	Presence of MMS	Artificial reef	Atlantic	south-west Atlantic - Island Jaoa da Cunha (Porto Bello)	south-west Atlantic	south-west Atlantic	South Atlantic Ocean	Brazil
TT7526	Presence of MMS	Artificial reef	Atlantic	north-east Atlantic - Baltic Sea	north-east Atlantic	north-east Atlantic	Baltic Sea	Germany
TT9371	Decommission of MMS	Oil and gas	Pacific	north-east Pacific	north-east Pacific	north-east Pacific	North Pacific Ocean	USA
TV8700	Presence of MMS	Artificial reef	Atlantic	north-east Atlantic - Mediterranean Sea - Balearic waters (Majorca, Ibiza, Formentera, Minorca)	north-east Atlantic	Mediterranean Sea	Mediterranean Sea	Spain
TW7330	Presence of MMS	Oil and gas	Atlantic	north-west Atlantic - Gulf of Mexico - Mustang Island, Matagorda Island, Port O'Connor	north-west Atlantic	Gulf of Mexico	North Atlantic Ocean	USA
TW7330	Decommission of MMS	Oil and gas	Atlantic	north-west Atlantic - Gulf of Mexico - Mustang Island, Matagorda Island, Port O'Connor	north-west Atlantic	Gulf of Mexico	North Atlantic Ocean	USA
TW7330	Presence of MMS	Shipwreck	Atlantic	north-west Atlantic - Gulf of Mexico - Mustang Island, Matagorda Island, Port O'Connor	north-west Atlantic	Gulf of Mexico	North Atlantic Ocean	USA
TX3832	Presence of MMS	Artificial reef	Atlantic	north-west Atlantic - Gulf of Mexico (northern) - off Pensacola, Florida	north-west Atlantic	Gulf of Mexico	North Atlantic Ocean	USA
TY7381	Presence of MMS	Artificial reef	Pacific	north-west Pacific - Yellow Sea - Shandong Peninsula	north-west Pacific	north-west Pacific	North Pacific Ocean	China
TY7381	Presence of MMS	Shipwreck	Pacific	north-west Pacific - Yellow Sea - Shandong Peninsula	north-west Pacific	north-west Pacific	North Pacific Ocean	China
TYV7711	Presence of MMS	Oil and gas	Atlantic	north-east Atlantic - North Sea (southern) - Southern Bight	north-east Atlantic	North Sea	North Atlantic Ocean	The Netherlands
TZ2540	Presence of MMS	Artificial reef	Atlantic	north-east Atlantic - Mediterranean Sea - Aegean Sea - Gulf of Kusadas?	north-east Atlantic	Mediterranean Sea	Mediterranean Sea	Turkey
TZ952	Decommission of MMS	Oil and gas	Atlantic	north-east Atlantic - North Sea	north-east Atlantic	North Sea	North Atlantic Ocean	Norway
UA2686	Presence of MMS	Oil and gas	Atlantic	north-east Atlantic - North Sea	north-east Atlantic	North Sea	North Atlantic Ocean	Unclear or uspecified
UA9653	Presence of MMS	Oil and gas	Pacific	north-east Pacific - Southern California Bight - Santa Barbara Channel and Santa Maria Basin	north-east Pacific	north-east Pacific	North Pacific Ocean	USA
UC5951	Presence of MMS	Artificial reef	Atlantic	north-east Atlantic - Mediterranean Sea - Adriatic Sea - River Po delta	north-east Atlantic	Mediterranean Sea	Mediterranean Sea	Italy
UD874	Presence of MMS	Oil and gas	Atlantic	north-west Atlantic - Gulf of Mexico (northern)	north-west Atlantic	Gulf of Mexico	North Atlantic Ocean	USA
UD874	Presence of MMS	Artificial reef	Atlantic	north-west Atlantic - Gulf of Mexico (northern)	north-west Atlantic	Gulf of Mexico	North Atlantic Ocean	USA
UE7793	Presence of MMS	Artificial reef	Pacific	south-west Pacific - Tasman Sea - Berrys Bay, New South Wales	south-west Pacific	south-west Pacific	South Pacific Ocean	Australia
UG5486	Presence of MMS	Artificial reef	Atlantic	north-west Atlantic - Gulf of Mexico (northern) - Choctawhachee Bay, Florida	north-west Atlantic	Gulf of Mexico	North Atlantic Ocean	USA
UH1687	Presence of MMS	Oil and gas	Indian Ocean	east Indian Ocean-south-west Pacific Ocean - Bass Straight - Kanowna Island	east Indian Ocean	Indian Ocean	Indian Ocean	Australia
UH1687	Presence of MMS	Shipwreck	Indian Ocean	east Indian Ocean-south-west Pacific Ocean - Bass Straight - Kanowna Island	east Indian Ocean	Indian Ocean	Indian Ocean	Australia
UJ6249	Presence of MMS	Shipwreck	Atlantic	north-east Atlantic - Wadden Sea - German Bight, off Helgoland	north-east Atlantic	north-east Atlantic	North Atlantic Ocean	Germany
UJ6790	Presence of MMS	Artificial reef	Atlantic	north-east Atlantic - Mediterranean Sea (western) - Balearic Islands	north-east Atlantic	Mediterranean Sea	Mediterranean Sea	Spain
UK4555	Presence of MMS	Artificial reef	Atlantic	north-west Atlantic - Gulf of Mexico (easter and western)	north-west Atlantic	Gulf of Mexico	North Atlantic Ocean	USA
UK4555	Presence of MMS	Shipwreck	Atlantic	north-west Atlantic - Gulf of Mexico (easter and western)	north-west Atlantic	Gulf of Mexico	North Atlantic Ocean	USA
UK4555	Presence of MMS	Oil and gas	Atlantic	north-west Altantic - Gulf of Mexico (easter and western)	north-west Altantic	Gulf of Mexico	North Atlantic Ocean	USA
UK4555	Decommission of MMS	Oil and gas	Atlantic	north-west Altantic - Gulf of Mexico (easter and western)	north-west Altantic	Gulf of Mexico	North Atlantic Ocean	USA
UK793	Presence of MMS	Artificial reef	Atlantic	north-east Atlantic - Sal Island	north-east Atlantic	north-east Atlantic	North Atlantic Ocean	Cape Verde
UL1129	Presence of MMS	Shipwreck	Atlantic	north-east Atlantic - Mediterranean Sea	north-east Atlantic	Mediterranean Sea	Mediterranean Sea	France
UL3491	Presence of MMS	Artificial reef	Pacific	south-west Pacific - Tasman Sea - near South Head of Sydney Harbour	south-west Pacific	south-west Pacific	South Pacific Ocean	Australia
UM5554	Presence of MMS	Artificial reef	Pacific	north-east Pacific - Barkley Sound, near Bamfield - Vancouver Island, British Columbia	north-east Pacific	north-east Pacific	North Pacific Ocean	Canada
UP3946	Presence of MMS	Shipwreck	Atlantic	north-west Atlantic - Gulf of Mexico	north-west Atlantic	Gulf of Mexico	North Atlantic Ocean	USA
UP3946	Presence of MMS	Artificial reef	Atlantic	north-west Atlantic - Gulf of Mexico	north-west Atlantic	Gulf of Mexico	North Atlantic Ocean	USA
UP6614	Presence of MMS	Shipwreck	Pacific	central-east Pacific - near Isla San Cristóbal, Galápagos Islands	central-east Pacific	equatorial Pacific	South Pacific Ocean	Ecuador
UR3176	Presence of MMS	Artificial reef	Pacific	south-west Pacific - Tasman Sea - "The Gap", South Head, Sydney	south-west Pacific	south-west Pacific	South Pacific Ocean	Australia
US1340	Presence of MMS	Offshore wind farm	Atlantic	north-east Atlantic - North Sea - German Blight	north-east Atlantic	North Sea	North Atlantic Ocean	Germany
US4379	Presence of MMS	Artificial reef	Atlantic	north-west Atlantic - Gulf of Mexico (northern) - south of Dolphin Island	north-west Atlantic	Gulf of Mexico	North Atlantic Ocean	USA
US6207	Presence of MMS	MREI (eg. Tidal or wave energy farm)	Atlantic	north-east Atlantic - Irish Sea - the Narrows, Strangford Lough	north-east Atlantic	north-east Atlantic	North Atlantic Ocean	Ireland
UU694	Presence of MMS	Artificial reef	Atlantic	north-west Atlantic - Gulf of Mexico (northeastern)	north-west Atlantic	Gulf of Mexico	North Atlantic Ocean	USA
UV1099	Presence of MMS	Artificial reef	Indian Ocean	north-west Indian Ocean - Red Sea - Gulf of Eilat	north-west Indian	Indian Ocean	Indian Ocean	Israel
UV2983	Presence of MMS	Artificial reef	Pacific	south-west Pacific - Tasman Sea - Lake Macquarie and St. Georges Basin estuaries	south-west Pacific	south-west Pacific	South Pacific Ocean	Australia
UW2540	Presence of MMS	Artificial reef	Atlantic	north-east Atlantic - Algarve region	north-east Atlantic	north-east Atlantic	North Atlantic Ocean	Portugal
UW8747	Presence of MMS	Oil and gas	Atlantic	north-east Atlantic - North Sea (greater)	north-east Atlantic	North Sea	North Atlantic Ocean	Global or multiple countries
UY6738	Presence of MMS	Offshore wind farm	Atlantic	north-east Atlantic - Baltic sea, Hiiumaa shoals	north-east Atlantic	north-east Atlantic	Baltic Sea	Estonia
VA1663	Presence of MMS	Artificial reef	Pacific	north-east Pacific - 1 km off the coast of San Clemente, California	north-east Pacific	north-east Pacific	North Pacific Ocean	USA
VB2123	Presence of MMS	Oil and gas	Atlantic	north-west Atlantic - Gulf of Mexico (northern)	north-west Atlantic	Gulf of Mexico	North Atlantic Ocean	USA
VB7848	Presence of MMS	Artificial reef	Pacific	north-west Pacific - Sea of Japan - Tongyeong waters	north-west Pacific	north-west Pacific	North Pacific Ocean	South Korea
VB8527	Presence of MMS	Artificial reef	Pacific	north-east Pacific - 1 km off the coast of San Clemente, California	north-east Pacific	north-east Pacific	North Pacific Ocean	USA
VC4905	Presence of MMS	MREI (eg. Tidal or wave energy farm)	Atlantic	north-west Atlantic - Nantucket Sound - Muskeget Channel	north-west Atlantic	north-west Atlantic	North Atlantic Ocean	USA
VF8556	Presence of MMS	MREI (eg. Tidal or wave energy farm)	Atlantic	north-east Atlantic - north of Gothenburg - Islandsberg test park	north-east Atlantic	North Sea	North Atlantic Ocean	Sweden
VH3260	Presence of MMS	Offshore wind farm	Atlantic	north-east Atlantic - North Sea (Belgian Part) - Thorntonbank	north-east Atlantic	North Sea	North Atlantic Ocean	Belgium
VH968	Presence of MMS	Artificial reef	Pacific	south-west Pacific - Lake Macquarie	south-west Pacific	south-west Pacific	South Pacific Ocean	Australia
VJ7622	Presence of MMS	Artificial reef	Atlantic	north-west Atlantic - Gulf of Mexico (northern)	north-west Atlantic	Gulf of Mexico	North Atlantic Ocean	USA
VJ7622	Presence of MMS	Shipwreck	Atlantic	north-west Atlantic - Gulf of Mexico (northern)	north-west Atlantic	Gulf of Mexico	North Atlantic Ocean	USA
VJ7622	Presence of MMS	Oil and gas	Atlantic	north-west Atlantic - Gulf of Mexico (northern)	north-west Atlantic	Gulf of Mexico	North Atlantic Ocean	USA
VJ7622	Decommission of MMS	Oil and gas	Atlantic	north-west Atlantic - Gulf of Mexico (northern)	north-west Atlantic	Gulf of Mexico	North Atlantic Ocean	USA
VK9636	Presence of MMS	Artificial reef	Atlantic	north-east Atlantic - Algarve region	north-east Atlantic	north-east Atlantic	North Atlantic Ocean	Portugal
VL8965	Presence of MMS	Artificial reef	Indian Ocean	west Indian Ocean - Gulf of Elat, northern Red Sea	west Indian Ocean	Indian Ocean	Indian Ocean	Israel
VM433	Presence of MMS	Artificial reef	Atlantic	north-east Atlantic - Mediterranean Sea - Gulf of Castellammare, Sicily	north-east Atlantic	Mediterranean Sea	Mediterranean Sea	Italy
VN3364	Presence of MMS	Shipwreck	Atlantic	north-east Atlantic - North Sea (Dutch part) - Dogger Bank	north-east Atlantic	North Sea	North Atlantic Ocean	The Netherlands
VN4158	Presence of MMS	Artificial reef	Atlantic	north-east Atlantic - Lock Linnhe, Scotland	north-east Atlantic	north-east Atlantic	North Atlantic Ocean	UK
VO2129	Presence of MMS	Offshore wind farm	Atlantic	north-east Atlantic	north-east Atlantic	north-east Atlantic	North Atlantic Ocean	France
VO8944	Presence of MMS	Artificial reef	Atlantic	north-west Atlantic - Carribean Sea - waters surrounding Saba and St. Eustatius (Ladder bay and Big rock market on Saba and Twin sisters and Crooks castle on St. Eustatius), Dutch Caribbean	north-west Atlantic	north-west Atlantic	North Atlantic Ocean	The Netherlands
VP6576	Presence of MMS	Oil and gas	Pacific	north-east Pacific - Santa Barbara Channel - California	north-east Pacific	north-east Pacific	North Pacific Ocean	USA
VP6576	Decommission of MMS	Oil and gas	Pacific	north-east Pacific - Santa Barbara Channel - California	north-east Pacific	north-east Pacific	North Pacific Ocean	USA
VP7762	Presence of MMS	Oil and gas	Atlantic	central-east Atlantic - Gulf of Guinea	central-east Atlantic	equatorial Atlantic	North Atlantic Ocean	Ghana
VR817	Presence of MMS	Oil and gas	Atlantic	north-west Atlantic - Gulf of Mexico (north-central)	north-west Atlantic	Gulf of Mexico	North Atlantic Ocean	USA
VR8665	Presence of MMS	Offshore wind farm	Atlantic	north-east Atlantic - North Sea (german waters)	north-east Atlantic	North Sea	North Atlantic Ocean	Germany
VS3547	Presence of MMS	Artificial reef	Atlantic	north-east Atlantic - Loch Linnhe, west coast of Scotland	north-east Atlantic	north-east Atlantic	North Atlantic Ocean	UK
VT477	Presence of MMS	Artificial reef	Pacific	north-west Pacific - South China Sea - Daya Bay, inshore of Dapeng Peninsula, Shenzhen	north-west Pacific	north-west Pacific	North Pacific Ocean	China
VT6134	Presence of MMS	Artificial reef	Indian Ocean	north-west Indian Ocean - Red Sea (northern) - Gulf of Aqaba, Eilat	north-west Indian	Indian Ocean	Indian Ocean	Israel
VT7070	Presence of MMS	Oil and gas	Atlantic	north-east Atlantic - North Sea	north-east Atlantic	North Sea	North Atlantic Ocean	UK
VU8108	Presence of MMS	Artificial reef	Atlantic	north-east Atlantic - Bristol Channel, Swansea Bay, Wales	north-east Atlantic	north-east Atlantic	North Atlantic Ocean	UK
VU9458	Presence of MMS	Other similar MMS (e.g. research platform)	Atlantic	north-central Atlantic - Charlie Gibbs fracture zone, mid-Atlantic ridge	north-central Atlantic	north-west Atlantic	North Atlantic Ocean	UK
VVA6610	Presence of MMS	Oil and gas	Pacific	north-east Pacific - off the coast of California	north-east Pacific	north-east Pacific	North Pacific Ocean	USA
VW2067	Presence of MMS	Artificial reef	Pacific	north-west Pacific - Bohai Strait/Bohai Sea - around Xiaoheishan Island	north-west Pacific	north-west Pacific	North Pacific Ocean	China
VW5424	Presence of MMS	Offshore wind farm	Atlantic	north-east Atlantic - Irish Sea (northern) - Solway Firth - Scotland	north-east Atlantic	north-east Atlantic	North Atlantic Ocean	UK
VW6254	Presence of MMS	Artificial reef	Atlantic	north-west Atlantic - Neuse River estuary, off coast of North Carolina	north-west Atlantic	north-west Atlantic	North Atlantic Ocean	USA
VX2473	Presence of MMS	Artificial reef	Atlantic	north-west Atlantic - Gulf of Mexico (north-central) - off the coast of Alabama	north-west Atlantic	Gulf of Mexico	North Atlantic Ocean	USA
VY4569	Presence of MMS	Artificial reef	Atlantic	north-west Atlantic - Gulf of Mexico - offshore from Texas	north-west Atlantic	Gulf of Mexico	North Atlantic Ocean	USA
VY4569	Presence of MMS	Oil and gas	Atlantic	north-west Atlantic - Gulf of Mexico - offshore from Texas	north-west Atlantic	Gulf of Mexico	North Atlantic Ocean	USA
VY4569	Decommission of MMS	Oil and gas	Atlantic	north-west Atlantic - Gulf of Mexico - offshore from Texas	north-west Atlantic	Gulf of Mexico	North Atlantic Ocean	USA
VY4569	Presence of MMS	Shipwreck	Atlantic	north-west Atlantic - Gulf of Mexico - offshore from Texas	north-west Atlantic	Gulf of Mexico	North Atlantic Ocean	USA
VZ9826	Presence of MMS	Artificial reef	Atlantic	north-west Atlantic - Gulf of Mexico (northern) - 3–35 km south of Dauphin Island, Alabama	north-west Atlantic	Gulf of Mexico	North Atlantic Ocean	USA
WA1338	Presence of MMS	Shipwreck	Atlantic	north-east Atlantic - Mediterranean Sea	north-east Atlantic	Mediterranean Sea	Mediterranean Sea	Portugal
WA2839	Presence of MMS	Artificial reef	Atlantic	north-west Atlantic - St. Lawrence Estuary, Sainte-Flavie, Québec	north-west Atlantic	north-west Atlantic	North Atlantic Ocean	Canada
WA9238	Presence of MMS	Oil and gas	Atlantic	north-west Atlantic - Gulf of Mexico (northwestern) - Flower Garden Banks	north-west Atlantic	Gulf of Mexico	North Atlantic Ocean	USA
WB6127	Presence of MMS	Oil and gas	Atlantic	north-east Atlantic - Mediterranean Sea - northern Adriatic Sea	north-east Atlantic	Mediterranean Sea	Mediterranean Sea	Italy
WB6355	Presence of MMS	Artificial reef	Atlantic	north-west Atlantic - Gulf of Mexico	north-west Atlantic	Gulf of Mexico	North Atlantic Ocean	USA
WB8229	Presence of MMS	MREI (eg. Tidal or wave energy farm)	Atlantic	north-east Atlantic - Paimpol-Brehat tidal test site, off the north coast of Brittany	north-east Atlantic	north-east Atlantic	North Atlantic Ocean	France
WC1453	Presence of MMS	Oil and gas	Atlantic	north-west Atlantic - Gulf of Mexico	north-west Atlantic	Gulf of Mexico	North Atlantic Ocean	USA
WF1481	Presence of MMS	Artificial reef	Atlantic	north-west Atlantic - Gulf of Mexico	north-west Atlantic	Gulf of Mexico	North Atlantic Ocean	USA
WF812	Decommission of MMS	Oil and gas	Atlantic	north-east Atlantic - Mediterranean Sea - Adriatic Sea (northern) - 12 nautical miles offshore Ravenna	north-east Atlantic	Mediterranean Sea	Mediterranean Sea	Italy
WF8690	Presence of MMS	Artificial reef	Pacific	north-west Pacific - South China Sea - Hong Kong	north-west Pacific	north-west Pacific	North Pacific Ocean	China
WF9332	Presence of MMS	Artificial reef	Pacific	north-west Pacific - Okayama Prefecture, Seto Inland Sea and Yamagata Prefecture, Sea of Japan	north-west Pacific	north-west Pacific	North Pacific Ocean	Japan
WG4156	Presence of MMS	Artificial reef	Indian Ocean	west Indian Ocean - Gulf St. Vincent near Adelaide, South Australia	west Indian Ocean	Indian Ocean	Indian Ocean	Australia
WH8234	Presence of MMS	Offshore wind farm	Atlantic	north-east Atlantic - North Sea (Belgian part) - Thorntonbank	north-east Atlantic	North Sea	North Atlantic Ocean	Belgium
WI8207	Presence of MMS	Offshore wind farm	Atlantic	north-east Atlantic - North Sea (Belgium part) - Belgian Bligh Bank	north-east Atlantic	North Sea	North Atlantic Ocean	Belgium
WJ1490	Presence of MMS	Artificial reef	Atlantic	north-east Atlantic - Mediterranean Sea - Ligurian Sea	north-east Atlantic	Mediterranean Sea	Mediterranean Sea	Italy
WJ6157	Presence of MMS	Offshore wind farm	Atlantic	north-east Atlantic - North Sea (Belgian part) - Thorntonbank	north-east Atlantic	North Sea	North Atlantic Ocean	Belgium
WK6191	Presence of MMS	Oil and gas	Pacific	north-east Pacific - Santa Barbara Channel and Santa Maria Basin	north-east Pacific	north-east Pacific	North Pacific Ocean	USA
WK893	Presence of MMS	Shipwreck	Atlantic	south-west Atlantic - off the coast of Guapari, between the islands of Escalvada and Rasas	south-west Atlantic	south-west Atlantic	South Atlantic Ocean	Brazil
WM3731	Presence of MMS	Offshore wind farm	Atlantic	north-east Atlantic - North Sea (Belgian part) - Thorntonbank	north-east Atlantic	North Sea	North Atlantic Ocean	Belgium
WM5818	Presence of MMS	Artificial reef	Pacific	north-west Pacific - Philippine Sea	north-west Pacific	north-west Pacific	North Pacific Ocean	The Philippines
WM7196	Presence of MMS	Oil and gas	Pacific	north-east Pacific - Santa Barbara Channel	north-east Pacific	north-east Pacific	North Pacific Ocean	USA
WM7771	Presence of MMS	Artificial reef	Atlantic	central Atlantic - Bight of Old Robinson, Abaco Island	central Atlantic	equatorial Atlantic	North Atlantic Ocean	The Bahamas
WN26	Presence of MMS	Artificial reef	Atlantic	north-east Atlantic - Mediterranean Sea - Aegean Sea (northern) - Edremit Bay	north-east Atlantic	Mediterranean Sea	Mediterranean Sea	Turkey
WN3276	Presence of MMS	Artificial reef	Indian Ocean	east Indian Ocean - Gulf of St Vincent, Glenelg, South Australia	east Indian Ocean	Indian Ocean	Indian Ocean	Australia
WN8797	Presence of MMS	Offshore wind farm	Atlantic	north-east Atlantic - Baltic Sea - Strait of Kalmar, Yttre Stengrund and Utgrunden localities, off the southeastern coast of Sweden	north-east Atlantic	north-east Atlantic	Baltic Sea	Sweden
WO5332	Presence of MMS	MREI (eg. Tidal or wave energy farm)	Atlantic	north-east Atlantic - EMEC test area, Billia Croo test site - Orkney Archipelago, Scotland	north-east Atlantic	north-east Atlantic	North Atlantic Ocean	UK
WO5332	Presence of MMS	MREI (eg. Tidal or wave energy farm)	Atlantic	north-east Atlantic - EMEC test area, Bay of Sandoyne test site - Orkney Archipelago, Scotland	north-east Atlantic	north-east Atlantic	North Atlantic Ocean	UK
WO5332	Presence of MMS	MREI (eg. Tidal or wave energy farm)	Atlantic	north-east Atlantic - EMEC test area, Fall of Warness test site - Orkney Archipelago, Scotland	north-east Atlantic	north-east Atlantic	North Atlantic Ocean	UK
WQ3163	Presence of MMS	Artificial reef	Indian Ocean	north Indian Ocean - Gulf of Kachchh - Pirotan Island Marine National Park	north Indian Ocean	Indian Ocean	Indian Ocean	India
WR9636	Presence of MMS	Oil and gas	Pacific	north-east Pacific - Santa Barbara Channel - off central and southern California	north-east Pacific	north-east Pacific	North Pacific Ocean	USA
WS2379	Presence of MMS	Oil and gas	Atlantic	north-west Atlantic - Gulf of Mexico - off Matagorda Island and Lake Sabine, Texas; off Terrebonne Bay, Louisiana; and off Mobile, Alabama	north-west Atlantic	Gulf of Mexico	North Atlantic Ocean	USA
WS6448	Presence of MMS	Artificial reef	Pacific	south-west Pacific - Tasman Sea - east of ‘The Gap’, Sydney Harbor, New South Wales	south-west Pacific	south-west Pacific	South Pacific Ocean	Australia
WS9623	Presence of MMS	Artificial reef	Atlantic	north-west Atlantic - off Charleston, south Carolina	north-west Atlantic	north-west Atlantic	North Atlantic Ocean	USA
WT5967	Presence of MMS	Shipwreck	Atlantic	north-west Atlantic - Gulf of Mexico (western)	north-west Atlantic	Gulf of Mexico	North Atlantic Ocean	USA
WT5967	Decommission of MMS	Oil and gas	Atlantic	north-west Atlantic - Gulf of Mexico (western)	north-west Atlantic	Gulf of Mexico	North Atlantic Ocean	USA
WT5967	Decommission of MMS	Artificial reef	Atlantic	north-west Atlantic - Gulf of Mexico (western)	north-west Atlantic	Gulf of Mexico	North Atlantic Ocean	USA
WU4616	Presence of MMS	Artificial reef	Atlantic	north-east Atlantic - Mediterranean Sea - northern Aegean Sea - Gulf of Edremit	north-east Atlantic	Mediterranean Sea	Mediterranean Sea	Turkey
WV2379	Presence of MMS	Artificial reef	Atlantic	south-west Atlantic - off the north coast of Rio de Janeiro	south-west Atlantic	south-west Atlantic	South Atlantic Ocean	Brazil
WW1316	Presence of MMS	Artificial reef	Pacific	north-east Pacific - between Morro Bay and Avila Beach, off central California	north-east Pacific	north-east Pacific	North Pacific Ocean	USA
WW1331	Presence of MMS	MREI (eg. Tidal or wave energy farm)	Atlantic	north-east Atlantic - North Sea - Skagerrak, Lysekil research site	north-east Atlantic	North Sea	North Atlantic Ocean	Sweden
WY2298	Presence of MMS	Artificial reef	Pacific	south-west Pacific - Onte Tree Reef, Great Barrier Reef	south-west Pacific	south-west Pacific	South Pacific Ocean	Australia
WY8373	Presence of MMS	Artificial reef	Indian Ocean	west Indian Ocean - Red Sea - Eilat	west Indian Ocean	Indian Ocean	Indian Ocean	Israel
WZ956	Presence of MMS	Artificial reef	Atlantic	north-west Atlantic - multiple locations in southeastern USA	north-west Atlantic	north-west Atlantic	North Atlantic Ocean	USA
XB104	Presence of MMS	Other similar MMS (e.g. research platform)	Atlantic	north-east Atlantic - North Sea - German Bight (southern)	north-east Atlantic	North Sea	North Atlantic Ocean	Germany
XB104	Presence of MMS	Shipwreck	Atlantic	north-east Atlantic - North Sea - German Bight (southern)	north-east Atlantic	North Sea	North Atlantic Ocean	Germany
XB480	Presence of MMS	Artificial reef	Atlantic	north-east Atlantic - Mediterranean Sea - Ligurian Sea	north-east Atlantic	Mediterranean Sea	Mediterranean Sea	Italy
XD664	Presence of MMS	Offshore wind farm	Atlantic	north-east Atlantic - North Sea (southern)	north-east Atlantic	North Sea	North Atlantic Ocean	Denmark
XF2227	Presence of MMS	Oil and gas	Atlantic	north-west Atlantic - Grand Bank	north-west Atlantic	north-west Atlantic	North Atlantic Ocean	Canada
XG9821	Presence of MMS	Oil and gas	Indian Ocean	north-west Indian Ocean - Arabian-Iranian-Persian Gulf	north-west Indian	Indian Ocean	Indian Ocean	Qatar
XH4702	Presence of MMS	MREI (eg. Tidal or wave energy farm)	Atlantic	north-east Atlantic - west Coast of Scotland	north-east Atlantic	north-east Atlantic	North Atlantic Ocean	UK
XJ9216	Presence of MMS	Artificial reef	Pacific	north-west Pacific - Sea of Japan - Mundong–ri, Gijang–gun, Busan	north-west Pacific	north-west Pacific	North Pacific Ocean	South Korea
XK4714	Presence of MMS	Artificial reef	Pacific	south-west Pacific - Tasman Sea - off Sydney Harbour	south-west Pacific	south-west Pacific	South Pacific Ocean	Australia
XK9828	Decommission of MMS	Shipwreck	Atlantic	north-east Atlantic - Mediterranean Sea - Tyrrhenian Sea - Giglio Island	north-east Atlantic	Mediterranean Sea	Mediterranean Sea	Italy
XL1475	Presence of MMS	Shipwreck	Atlantic	north-west Atlantic - Gulf of Mexico (northwestern) - over the Texas continental shelf	north-west Atlantic	Gulf of Mexico	North Atlantic Ocean	USA
XL1475	Presence of MMS	Oil and gas	Atlantic	north-west Atlantic - Gulf of Mexico (northwestern) - over the Texas continental shelf	north-west Atlantic	Gulf of Mexico	North Atlantic Ocean	USA
XL1475	Decommission of MMS	Oil and gas	Atlantic	north-west Atlantic - Gulf of Mexico (northwestern) - over the Texas continental shelf	north-west Atlantic	Gulf of Mexico	North Atlantic Ocean	USA
XN5398	Presence of MMS	Artificial reef	Indian Ocean	north Indian Ocean - Red Sea - Gulf of Aqaba - Marine Science Station	north Indian Ocean	Indian Ocean	Indian Ocean	Jordan
XN912	Presence of MMS	Artificial reef	Atlantic	north-east Atlantic - Mediterranean Sea (western) - Formentera Island, Balearic waters	north-east Atlantic	Mediterranean Sea	Mediterranean Sea	Spain
XP2280	Presence of MMS	Offshore wind farm	Atlantic	north-east Atlantic - Baltic Sea/North Sea - Öresund	north-east Atlantic	north-east Atlantic	Baltic Sea	Sweden
XP2280	Presence of MMS	Offshore wind farm	Atlantic	north-east Atlantic - Baltic Sea/North Sea - Öresund	north-east Atlantic	North Sea	Baltic Sea	Sweden
XQ2582	Presence of MMS	Artificial reef	Atlantic	north-west Atlantic - Carribean Sea - off St Thomas - US Virgin Islands	north-west Atlantic	north-west Atlantic	North Atlantic Ocean	USA
XQ4692	Presence of MMS	Offshore wind farm	Atlantic	north-east Atlantic - Baltic Sea (western - Danish part)	north-east Atlantic	north-east Atlantic	Baltic Sea	Denmark
XQ4692	Presence of MMS	Offshore wind farm	Atlantic	north-east Atlantic - Baltic Sea - Rodsand	north-east Atlantic	north-east Atlantic	Baltic Sea	Denmark
XQ8996	Presence of MMS	Shipwreck	Atlantic	north-west Atlantic - off North Carolina	north-west Atlantic	north-west Atlantic	North Atlantic Ocean	USA
XQ8996	Presence of MMS	Artificial reef	Atlantic	north-west Atlantic - off North Carolina	north-west Atlantic	north-west Atlantic	North Atlantic Ocean	USA
XQ9882	Presence of MMS	MREI (eg. Tidal or wave energy farm)	Atlantic	north-east Atlantic - European Marine Energy Centre, Billia Croo site, Orkney, Scotland	north-east Atlantic	north-east Atlantic	North Atlantic Ocean	UK
XS78	Presence of MMS	Artificial reef	Pacific	north-west Pacific - Yellow sea	north-west Pacific	north-west Pacific	North Pacific Ocean	China
XT7607	Presence of MMS	Artificial reef	Atlantic	north-west Atlantic - Abaco Island	north-west Atlantic	north-west Atlantic	North Atlantic Ocean	The Bahamas
XU3032	Presence of MMS	Artificial reef	Pacific	south-west Pacific - Tasman Sea - west coast of Maria Island, Tasmania	south-west Pacific	south-west Pacific	South Pacific Ocean	Australia
XW6177	Presence of MMS	Oil and gas	Atlantic	north-east Atlantic - North Sea (entire)	north-east Atlantic	North Sea	North Atlantic Ocean	Global or multiple countries
XW6177	Presence of MMS	Offshore wind farm	Atlantic	north-east Atlantic - North Sea (entire)	north-east Atlantic	North Sea	North Atlantic Ocean	Global or multiple countries
XW6177	Presence of MMS	Shipwreck	Atlantic	north-east Atlantic - North Sea (entire)	north-east Atlantic	North Sea	North Atlantic Ocean	Global or multiple countries
XY2259	Presence of MMS	Oil and gas	Atlantic	north-west Atlantic - Gulf of Mexico (northern) - off Louisiana and off Alabama	north-west Atlantic	Gulf of Mexico	North Atlantic Ocean	USA
XY4013	Presence of MMS	Offshore wind farm	Atlantic	north-east Atlantic - Baltic Sea (western - Danish part)	north-east Atlantic	north-east Atlantic	Baltic Sea	Denmark
XZ2028	Presence of MMS	Oil and gas	Atlantic	north-east Atlantic - North Sea - Troll–Oseberg offshore oil-drilling region (Region III), Norwegian continental shelf	north-east Atlantic	North Sea	North Atlantic Ocean	Norway
XZ8857	Presence of MMS	Oil and gas	Atlantic	central-east Atlantic	central-east Atlantic	equatorial Atlantic	South Atlantic Ocean	Gabon
YA5484	Presence of MMS	Artificial reef	Pacific	north-east Pacific - Prince Willian Sound - Smitty's Cove, Passage Canal, Alaska	north-east Pacific	north-east Pacific	North Pacific Ocean	USA
YA9179	Presence of MMS	Oil and gas	Atlantic	north-west Atlantic - Gulf of Mexico (northwestern)	north-west Atlantic	Gulf of Mexico	North Atlantic Ocean	USA
YA9179	Decommission of MMS	Oil and gas	Atlantic	north-west Atlantic - Gulf of Mexico (northwestern)	north-west Atlantic	Gulf of Mexico	North Atlantic Ocean	USA
YB3061	Presence of MMS	Shipwreck	Pacific	south-west Pacific - Great Barrier Reef	south-west Pacific	south-west Pacific	South Pacific Ocean	Australia
YC7591	Presence of MMS	Artificial reef	Atlantic	north-west Atlantic - Gulf of Mexico (northern)	north-west Atlantic	Gulf of Mexico	North Atlantic Ocean	USA
YD2099	Presence of MMS	Oil and gas	Atlantic	north-west Atlantic - Gulf of Mexico (northern) - Eugene Island Oil and Gas Lease Block, off the coast of Louisiana	north-west Atlantic	Gulf of Mexico	North Atlantic Ocean	USA
YD2099	Decommission of MMS	Oil and gas	Atlantic	north-west Atlantic - Gulf of Mexico (northern) - Eugene Island Oil and Gas Lease Block, off the coast of Louisiana	north-west Atlantic	Gulf of Mexico	North Atlantic Ocean	USA
YE4107	Presence of MMS	Offshore wind farm	Atlantic	north-east Atlantic - Baltic Sea - Strait of Kalmar - Utgrunden and Yttre Stengrund OWFs	north-east Atlantic	north-east Atlantic	Baltic Sea	Sweden
YE9594	Presence of MMS	Artificial reef	Atlantic	north-west Atlantic - Gulf of Mexico (northeastern) - Cedar Key, off Florida	north-west Atlantic	Gulf of Mexico	North Atlantic Ocean	USA
YF7686	Presence of MMS	Offshore wind farm	Atlantic	north-east Atlantic - North Sea (German part) - off the Wadden Sea islands	north-east Atlantic	North Sea	North Atlantic Ocean	Germany
YG3420	Presence of MMS	Artificial reef	Atlantic	north-east Atlantic - Mediterranean Sea - Adriatic Sea	north-east Atlantic	Mediterranean Sea	Mediterranean Sea	Italy
YG8042	Presence of MMS	Shipwreck	Indian Ocean	west Indian Ocean - Red Sea (northern) - Sha’ab Abu Nuhas, Strait of Gubal, and Sa'ab Ali	west Indian Ocean	Indian Ocean	Indian Ocean	Egypt
YH4677	Presence of MMS	Artificial reef	Atlantic	north-west Atlantic - Gulf of Mexico (northeastern) - south of Dauphin Island, Alabama	north-west Atlantic	Gulf of Mexico	North Atlantic Ocean	USA
YH8941	Presence of MMS	Offshore wind farm	Atlantic	north-east Atlantic - North Sea - Horns Reef sand bank	north-east Atlantic	North Sea	North Atlantic Ocean	Denmark
YJ5287	Presence of MMS	Artificial reef	Pacific	north-west Pacific - Bohai Sea - Xianggyun Wan on Xiangyun Island, Bohai Bay	north-west Pacific	north-west Pacific	North Pacific Ocean	China
YJ7365	Presence of MMS	Artificial reef	Atlantic	north-west Atlantic - Gulf of Mexico (northwestern) - south of Texas	north-west Atlantic	Gulf of Mexico	North Atlantic Ocean	USA
YJ7365	Presence of MMS	Shipwreck	Atlantic	north-west Atlantic - Gulf of Mexico (northwestern) - south of Texas	north-west Atlantic	Gulf of Mexico	North Atlantic Ocean	USA
YJ7365	Decommission of MMS	Oil and gas	Atlantic	north-west Atlantic - Gulf of Mexico (northwestern) - south of Texas	north-west Atlantic	Gulf of Mexico	North Atlantic Ocean	USA
YK4211	Presence of MMS	Oil and gas	Atlantic	north-west Atlantic - Gulf of Mexico (northern) - off Louisiana	north-west Atlantic	Gulf of Mexico	North Atlantic Ocean	USA
YM7213	Presence of MMS	Artificial reef	Atlantic	north-east Atlantic - Mediterranean Sea (north west) - French Catalan coast, between Leucate and Le Barcares	north-east Atlantic	Mediterranean Sea	Mediterranean Sea	France
YM7476	Presence of MMS	Shipwreck	Atlantic	south-west Atlantic - Barbitong Bay	south-west Atlantic	south-west Atlantic	South Atlantic Ocean	Brazil
YN3279	Presence of MMS	Oil and gas	Atlantic	north-east Atlantic - North Sea (southern)	north-east Atlantic	North Sea	North Atlantic Ocean	Global or multiple countries
YN3279	Presence of MMS	Offshore wind farm	Atlantic	north-east Atlantic - North Sea (southern)	north-east Atlantic	North Sea	North Atlantic Ocean	Global or multiple countries
YN3279	Presence of MMS	Shipwreck	Atlantic	north-east Atlantic - North Sea (southern)	north-east Atlantic	North Sea	North Atlantic Ocean	Global or multiple countries
YO6641	Presence of MMS	Oil and gas	Atlantic	north-east Atlantic - North Sea	north-east Atlantic	North Sea	North Atlantic Ocean	Global or multiple countries
YO6641	Presence of MMS	Offshore wind farm	Atlantic	north-east Atlantic - North Sea	north-east Atlantic	North Sea	North Atlantic Ocean	Global or multiple countries
YP1763	Presence of MMS	Oil and gas	Indian Ocean	west Indian Ocean - continental shelf of north-western Australia - 125km north-east of Barrow Island	west Indian Ocean	Indian Ocean	Indian Ocean	Australia
YP4572	Presence of MMS	Offshore wind farm	Atlantic	north-east Atlantic - North Sea	north-east Atlantic	North Sea	North Atlantic Ocean	Denmark
YQ6189	Presence of MMS	Artificial reef	Pacific	north-east Pacific - Gulf of Panama - Playa Larga Reef, Isla Contadora, Pearl Islands	north-east Pacific	north-east Pacific	North Pacific Ocean	Panama
YQ9310	Presence of MMS	Oil and gas	Indian Ocean	west Indian Ocean - continental shelf of north-western Australia - 135 km north-west of Karratha	west Indian Ocean	Indian Ocean	Indian Ocean	Australia
YQ971	Presence of MMS	Artificial reef	Atlantic	north-east Atlantic - Mediterranean Sea - Adriatic Sea (northern) - Gulf of Venice - near the ports of “Malamocco”, “Lido of Venice” and “Piave Vecchia”	north-east Atlantic	Mediterranean Sea	Mediterranean Sea	Italy
YS5497	Presence of MMS	Offshore wind farm	Atlantic	north-east Atlantic - Irish Sea - Llandudno and Colwyn Bay, Wales	north-east Atlantic	north-east Atlantic	North Atlantic Ocean	UK
YU4747	Presence of MMS	Artificial reef	Atlantic	north-east Atlantic - English Channel - Poole Bay, Dorset	north-east Atlantic	north-east Atlantic	North Atlantic Ocean	UK
YV5099	Presence of MMS	Artificial reef	Atlantic	north-west Atlantic - Gulf of Mexico (northeastern) - south of Mobile Bay, Alabama	north-west Atlantic	Gulf of Mexico	North Atlantic Ocean	USA
YV5099	Presence of MMS	Shipwreck	Atlantic	north-west Atlantic - Gulf of Mexico (northeastern) - south of Mobile Bay, Alabama	north-west Atlantic	Gulf of Mexico	North Atlantic Ocean	USA
YW3541	Presence of MMS	Shipwreck	Atlantic	north-west Atlantic - South Atlantic Bight - off South Carolina and Georgia	north-west Atlantic	north-west Atlantic	North Atlantic Ocean	USA
YW5	Presence of MMS	Artificial reef	Atlantic	north-east Atlantic - off Faro, Algarve	north-east Atlantic	north-east Atlantic	North Atlantic Ocean	Portugal
YW726	Presence of MMS	Artificial reef	Pacific	south-west Pacific - Tasman Sea - east of South Head, Sydney Harbour	south-west Pacific	south-west Pacific	South Pacific Ocean	Australia
YX3676	Presence of MMS	Shipwreck	Atlantic	north-west Atlantic - Onslow Bay, off North Carolina	north-west Atlantic	north-west Atlantic	North Atlantic Ocean	USA
YX3825	Presence of MMS	Artificial reef	Pacific	north-west Pacific - South China Sea - Daya Bay - Dapeng Peninsula, Shenzhen	north-west Pacific	north-west Pacific	North Pacific Ocean	China
YX6843	Presence of MMS	Artificial reef	Atlantic	north-east Atlantic - Mediterranean Sea - northern Adriatic Sea, off Ancona	north-east Atlantic	Mediterranean Sea	Mediterranean Sea	Italy
YZ2124	Presence of MMS	Artificial reef	Atlantic	north-east Atlantic - Mediterranean Sea - Tyrrhenian Sea - ontecagnani and Agropoli, Salerno Bay	north-east Atlantic	Mediterranean Sea	Mediterranean Sea	Italy
ZB6563	Presence of MMS	Shipwreck	Atlantic	north-east Atlantic - Mediterranean Sea - southern Tyrrhenian Sea - north coast of Sicily	north-east Atlantic	Mediterranean Sea	Mediterranean Sea	Italy
ZB9976	Presence of MMS	Artificial reef	Atlantic	north-east Atlantic - Ria Formosa - off Faro and Olhao, Algarve	north-east Atlantic	north-east Atlantic	North Atlantic Ocean	Portugal
ZC2295	Presence of MMS	Artificial reef	Atlantic	north-east Atlantic - Mediterranean Sea - Bay of Marseille	north-east Atlantic	Mediterranean Sea	Mediterranean Sea	France
ZC3339	Presence of MMS	Artificial reef	Indian Ocean	west Indian Ocean - Red Sea - Eilat	west Indian Ocean	Indian Ocean	Indian Ocean	Israel
ZC8973	Presence of MMS	Shipwreck	Atlantic	north-east Atlantic - North Sea (central - Dutch part) - Brown Ridge	north-east Atlantic	North Sea	North Atlantic Ocean	The Netherlands
ZE8207	Presence of MMS	Offshore wind farm	Atlantic	north-east Atlantic - North Sea - Danish coast	north-east Atlantic	North Sea	North Atlantic Ocean	Denmark
ZE8588	Presence of MMS	Artificial reef	Pacific	north-west Pacific - East China Sea - Ma'an Archipelago, Shengsi	north-west Pacific	north-west Pacific	North Pacific Ocean	China
ZF5349	Presence of MMS	Artificial reef	Atlantic	north-east Atlantic - Mediterranean Sea - Adriatic Sea (Italian coast) - Pesaro, Fosso Sejore and Fano beaches	north-east Atlantic	Mediterranean Sea	Mediterranean Sea	Italy
ZH1272	Presence of MMS	Artificial reef	Atlantic	north-west Atlantic - offshore Broward Country, Florida	north-west Atlantic	north-west Atlantic	North Atlantic Ocean	USA
ZH5281	Presence of MMS	Offshore wind farm	Atlantic	north-east Atlantic - Irish Sea (western) - St George's Channel	north-east Atlantic	north-east Atlantic	North Atlantic Ocean	Ireland
ZHG4273	Presence of MMS	Oil and gas	Atlantic	north-west Atlantic - Gulf of Mexico - off the coast of Texas to Alabama	north-west Atlantic	Gulf of Mexico	North Atlantic Ocean	USA
ZI8525	Presence of MMS	Artificial reef	Atlantic	north-west Atlantic - continental shelf of North Carolina	north-west Atlantic	north-west Atlantic	North Atlantic Ocean	USA
ZI8525	Presence of MMS	Shipwreck	Atlantic	north-west Atlantic - continental shelf of North Carolina	north-west Atlantic	north-west Atlantic	North Atlantic Ocean	USA
ZI8525	Presence of MMS	Artificial reef	Global	Global (except the Mediterranean Sea)	Global	Global		Global or multiple countries
ZI8525	Presence of MMS	Shipwreck	Global	Global (except the Mediterranean Sea)	Global	Global		Global or multiple countries
ZI8525	Presence of MMS	Oil and gas	Global	Global (except the Mediterranean Sea)	Global	Global		Global or multiple countries
ZJ3830	Presence of MMS	Oil and gas	Pacific	north-east Pacific - Southern California Bight - Santa Barbara Channel	north-east Pacific	north-east Pacific	North Pacific Ocean	USA
ZL5994	Presence of MMS	Oil and gas	Atlantic	north-west Atlantic - Gulf of Mexico (northern) - near the mouth of the Mississippi River	north-west Atlantic	Gulf of Mexico	North Atlantic Ocean	USA
ZL8186	Presence of MMS	Artificial reef	Atlantic	north-east Atlantic - Cantabrian Sea - southern Bay of Biscay	north-east Atlantic	north-east Atlantic	North Atlantic Ocean	Spain
ZM7920	Presence of MMS	Artificial reef	Atlantic	north-east Atlantic - Ria Formosa, off Faro, Algarve	north-east Atlantic	north-east Atlantic	North Atlantic Ocean	Portugal
ZN2824	Presence of MMS	Artificial reef	Atlantic	north-east Atlantic - Mediterranean Sea - Iskenderun Bay - off Yumurtalik, Adana	north-east Atlantic	Mediterranean Sea	Mediterranean Sea	Turkey
ZP5309	Presence of MMS	Artificial reef	Indian Ocean	west Indian Ocean - Red Sea - Gulf of Aqaba (Eilat)	west Indian Ocean	Indian Ocean	Indian Ocean	Israel
ZQ2586	Presence of MMS	Shipwreck	Indian Ocean	west Indian Ocean - Red Sea - Gulf of Aqaba (Eilat)	west Indian Ocean	Indian Ocean	Indian Ocean	Israel
ZQ2586	Presence of MMS	Artificial reef	Indian Ocean	west Indian Ocean - Red Sea - Gulf of Aqaba (Eilat)	west Indian Ocean	Indian Ocean	Indian Ocean	Israel
ZR6981	Presence of MMS	Shipwreck	Pacific	north-east Pacific - Discovery Passage (Johnstone Strait) and Strait of Georgia - south coast of British Columbia	north-east Pacific	north-east Pacific	North Pacific Ocean	Canada
ZR6981	Presence of MMS	Artificial reef	Pacific	north-east Pacific - Discovery Passage (Johnstone Strait) and Strait of Georgia - south coast of British Columbia	north-east Pacific	north-east Pacific	North Pacific Ocean	Canada
ZR9759	Presence of MMS	Artificial reef	Pacific	north-west Pacific - South China Sea - Kau Sai Bay - Hong Kong	north-west Pacific	north-west Pacific	North Pacific Ocean	China
ZS1146	Presence of MMS	Oil and gas	Atlantic	north-east Atlantic - North Sea	north-east Atlantic	North Sea	North Atlantic Ocean	The Netherlands
ZS1146	Presence of MMS	Oil and gas	Atlantic	north-east Atlantic - North Sea	north-east Atlantic	North Sea	North Atlantic Ocean	Denmark
ZS4362	Presence of MMS	Oil and gas	Atlantic	north-east Atlantic - Mediterranean Sea - Adriatic Sea	north-east Atlantic	Mediterranean Sea	Mediterranean Sea	Italy
ZS4362	Decommission of MMS	Oil and gas	Atlantic	north-east Atlantic - Mediterranean Sea - Adriatic Sea	north-east Atlantic	Mediterranean Sea	Mediterranean Sea	Italy
ZS4362	Presence of MMS	Oil and gas	Atlantic	north-east Atlantic - Mediterranean Sea - Adriatic Sea	north-east Atlantic	Mediterranean Sea	Mediterranean Sea	Croatia
ZS4362	Decommission of MMS	Oil and gas	Atlantic	north-east Atlantic - Mediterranean Sea - Adriatic Sea	north-east Atlantic	Mediterranean Sea	Mediterranean Sea	Croatia
ZU2676	Presence of MMS	Artificial reef	Atlantic	north-east Atlantic - Bight of Old Robinson, Abaco	north-east Atlantic	north-east Atlantic	North Atlantic Ocean	The Bahamas
ZU8887	Presence of MMS	Oil and gas	Indian Ocean	east Indian Ocean - off Barlow Island - north-west shelf of Western Australia	east Indian Ocean	Indian Ocean	Indian Ocean	Australia
ZV3926	Decommission of MMS	Oil and gas	Pacific	north-east Pacific - Southern California Bight	north-east Pacific	north-east Pacific	North Pacific Ocean	USA
ZV3926	Presence of MMS	Oil and gas	Pacific	north-east Pacific - Southern California Bight	north-east Pacific	north-east Pacific	North Pacific Ocean	USA
ZV622	Presence of MMS	Offshore wind farm	Atlantic	north-east Atlantic - North Sea (Belgian part [BPNS]) - Thorntonbank	north-east Atlantic	North Sea	North Atlantic Ocean	Belgium
ZV622	Presence of MMS	Shipwreck	Atlantic	north-east Atlantic - North Sea (Belgian part [BPNS]) - Thorntonbank	north-east Atlantic	North Sea	North Atlantic Ocean	Belgium
ZX2030	Presence of MMS	MREI (eg. Tidal or wave energy farm)	Atlantic	north-east Atlantic - Penland Firth, Scotland	north-east Atlantic	north-east Atlantic	North Atlantic Ocean	UK
ZX7441	Presence of MMS	Artificial reef	Indian Ocean	north Indian Ocean - Puthiathura, Thumba, and Adimalathura, Trivandrum district, Kerala	north Indian Ocean	Indian Ocean	Indian Ocean	India
ZX9100	Presence of MMS	Artificial reef	Atlantic	north-east Atlantic - Mediterranean Sea - Aegean Sea - cape Fanari, Vistonikos Gulf	north-east Atlantic	Mediterranean Sea	Mediterranean Sea	Greece
ZY31	Presence of MMS	Artificial reef	Pacific	south-west Pacific - Tasman Sea - off the coast of Sydney	south-west Pacific	south-west Pacific	South Pacific Ocean	Australia
ZY3329	Presence of MMS	Offshore wind farm	Atlantic	north-east Atlantic - results from Europe - North Sea, Baltic Sea, Irish Sea, Oresund	north-east Atlantic	north-east Atlantic	Baltic Sea	Global or multiple countries
ZY3329	Presence of MMS	Offshore wind farm	Atlantic	north-east Atlantic - results from Europe - North Sea, Baltic Sea, Irish Sea, Oresund	north-east Atlantic	North Sea	Baltic Sea	Global or multiple countries
ZY4908	Decommission of MMS	Shipwreck	Atlantic	north-east Atlantic - Mediterranean Sea - Tyrrhenian Sea - Punta Radice, Giglio Island	north-east Atlantic	Mediterranean Sea	Mediterranean Sea	Italy
ZY5519	Decommission of MMS	Oil and gas	Atlantic	north-west Atlantic - Gulf of Mexico (northern) - off the coast of Port Aransas, Texas	north-west Atlantic	Gulf of Mexico	North Atlantic Ocean	USA
ZZ9123	Presence of MMS	Artificial reef	Pacific	north-west Pacific - Yellow Sea - Shandong Peninsula - Rongcheng Bay	north-west Pacific	north-west Pacific	North Pacific Ocean	China
MS1430	Presence of MMS	Offshore wind farm	Atlantic	north-east Atlantic - North Sea - German Bight	north-east Atlantic	North Sea	North Atlantic Ocean	Germany
